# Supplementary material for: Comprehensive DNA methylation study identifies novel progression-related and prognostic markers for cutaneous melanoma
Source: BMC Med. 2017 Jun 5;15:101. doi: 10.1186/s12916-017-0851-3 (PMC5458482; doi:10.1186/s12916-017-0851-3)
Supplement: Supplementary file 1 — Characteristics of patients included in validation cohort II. Table S2. Primers for pyrosequencing. Table S3. Conditions for immunohistochemical stainings. Table S4. Genes with differential hypermethylation in primary tumors compared to nevi. Table S5. Genes with differential hypermethylation in metastases compared to nevi. Table S6. Genes with differential hypermethylation in metastases compared to primary tumors. Table S7. Genes with differential hypomethylation in primary tumors compared to nevi. Table S8. Genes with differential hypomethylation in metastases compared to nevi. Table S9. Genes with differential hypomethylation in metastases compared to primary tumors. Table S10. Differential gene expression results of the comparison between nevi and radial growth phase primary melanoma (GSE12391, 0.05 and fold change > 2). Positive logFC means higher expression in radial growth phase primary melanoma. Table S11. Differential gene expression results of the comparison between nevi and vertical growth phase primary melanoma (GSE12391, 0.05 and fold change > 2). Positive logFC means higher expression in vertical growth phase primary melanoma. Table S12. Differential gene expression results of the comparison between nevi and metastases (GSE12391, 0.05 and fold change > 2). Positive logFC means higher expression in nevi. Table S13. Differential gene expression results of the comparison between metastases and radial growth phase primary melanoma (GSE12391, 0.05 and fold change > 2). Positive logFC means higher expression in metastases. Table S14. Differential gene expression results of the comparison between metastases and vertical growth phase primary melanoma (GSE12391, 0.05 and fold change > 2). Positive logFC means higher expression in metastases. Table S15. Differential gene expression results of the comparison between primary melanomas and metastases (GSE7753, 0.05 and fold change > 2). Positive logFC means higher expression in metastases. Table S16. Differential g [file 12916_2017_851_MOESM1_ESM.xls]

## Sheet: S1
Table S1. Characteristics of patients included in validation cohort II
Characteristics	No. of Patients	%
All clinical samples
Type
Primary	85	100.0
Primary melanoma
Gender
Male	43	50.6
Female	42	49.4
Mean age (years)	67.6 (47-81)
≤50 years	2	2.4
>50 years	83	97.6
Breslow thickness (mm)
0.01–1.0	30	35.3
1.01-2.0	17	20.0
2.01-4.0	28	33.0
> 4.0	10	11.7
Clark level
I-II-III	49	57.6
IV-V	36	42.4
Ulceration
Absent	62	72.9
Present	23	27.1
Event recurrence
yes	61	71.8
no	24	28.2
Died of melanoma
yes	61	71.8
no	24	28.2

## Sheet: S2
Table S2. Primers for pyrosequencing
Gene Name	Primer Name	Sequence
AKT3	Pyro-F	AGTAAAGTAAAATTTAAAAAGGTTTAAGTG
	Biotinylated-Pyro-R	ATATTTAACAAACTACCCAACTATTTTC
	Pyro-Sequencing	TTTTAAAAAAAGTAGAATAAT
EPHX3	Pyro-F	TGGAAAGGGGGGAAATAAATG
	Biotinylated-Pyro-R	CCCTATTATAACCCAAACTAAAATACA
	Pyro-Sequencing	GGGGGGAAATAAATGG
GJB2	Pyro-F	AGTGGAAATGATGATTAATTTTGATAAGT
	Biotinylated-Pyro-R	CACTCCCTCTTAAACTAAAACCTAAAACT
	Pyro-Sequencing	GTATTGATTTTTTTTTGAAAAATTG
HOXA9	Pyro-F	AGGGTTTTAGTGGTGGTTAT
	Biotinylated-Pyro-R	CACAATTAAAACAAACCCCATC
	Pyro-Sequencing	GGGGAAGTATAGTTATTTAATAAG
MEOX2	Pyro-F	AGGGTTTTGAAGTTGTTATTTGTTT
	Biotinylated-Pyro-R	ACATAACTATTCCTCCTACTCAT
	Pyro-Sequencing	GTTTTGAAGTTGTTATTTGTTTG
OLIG3	Pyro-F	GTAGTTTTTGGYGAGTAGGAGTGTG
	Biotinylated-Pyro-R	AACAAAACCTACAACAATTAAAACTAAAA
	Pyro-Sequencing	GAGTGTGGYGATTTTGGA
PON3	Pyro-F	GGGAATGGYGGGGAGTTTTAGT
	Biotinylated-Pyro-R	ATTCACAAATRCCTCTAAACAACACACTC
	Pyro-Sequencing	GAATTTYGGATTTTTGTAAGGTTAG
RBP1	Pyro-F	GGTTGGGGTTAGGAAAGTT
	Biotinylated-Pyro-R	CTCCTCCCRAATTCAAACTATTCTCCTAC
	Pyro-Sequencing	AAGTTGGGAGGTTTAA
SERPINE2	Pyro-F	AGAGGATTTGGTAGTTGGAGTATA
	Biotinylated-Pyro-R	ACCACRTCCCTAAATACATCTCAACC
	Pyro-Sequencing 1	ATTGGATTTGAGATAGTTAAG
	Pyro-Sequencing 2	ATAGTTTAAGAGTTAAAGTTTT
TBC1D16	Pyro-F	GGTTTTTTYGGTAGAGGGAAGTTAGG
	Biotinylated-Pyro-R	TCTCCTCCCCRACCCACTATAC
	Pyro-Sequencing	AGAGGGAAGTTAGGT
TFAP2B	Pyro-F	TTTTTTTGGTATTTTTTTTTTGTTTTAGG
	Biotinylated-Pyro-R	CCTTTCCCATCCCCTCTATT
	Pyro-Sequencing	GGTATTTTTTTTTTGTTTTAGG
TWIST1	Pyro-F	TGGTAAAGTAAAAAGTTGGAGTTAGTA
	Biotinylated-Pyro-R	ACTCTTACCTTCAACTTAAAATATCTAC
	Pyro-Sequencing	TTGGGGTGGGGGTAG

## Sheet: S3
Table S3. Conditions for immunohistochemical stainings
Marker	Antibody	Pre-treatment	Dilution
AKT3	HPA026441, Atlas Antibodies	pH6, 15min	1/250
EPHX3	HPA012842, Atlas Antibodies	pH9, 15min	1/80
OLIG3	HPA018303, Atlas Antibodies	pH9, 15min	1/50
OVOL1	HPA003984, Atlas Antibodies	pH9, 15min	1/50
TFAP2B	HPA034683, Atlas Antibodies	pH6, 10min	1/500

## Sheet: S4
Table S4: Genes with differential hypermethylation in primary tumors compared to nevi
IlmnID	BH.MW.Qval	PT_vs_Nevi.diffMed	PT.med	Nevi.med	RefID	Gene.Symbol	Gene.Region	CpG.Name	CpG.Region	KeggName	FORWARD_SEQUENCE	SOURCESEQ	gainM_tissueMeta_vs_PT	gainM_tissueMeta_vs_Nevi	Cells.Meta_PT.diffMed	gainM_Brewlow_high	gainM_Tlymph_abs	gainM_Ulceration_pres	gainM_High_mit	lossExp_PT_Nevi_(1)	gainM_GEO_(8)	hg19.CHR	hg19.MAPINFO
cg04156293	1.24364e-05	0.265736	0.481093	0.215357	NM_015831	ACHE	Body	chr7:100489981-100490365	N_Shore	Glycerophospholipid metabolism	AGACTAACGTACTGCTGAGCCCCCGCCGTGTACGGGGGCCATTGTGGGGCCTTGGGGTCT[CG]GGGCTCATTGGGATCCCTGCGGAAGGAAGGGAAGGCTCAGTCCAGACGGGCAGTGGGAGG	TGCTGAGCCCCCGCCGTGTACGGGGGCCATTGTGGGGCCTTGGGGTCTCG	0	1	0.0129102	0	0	0	0	0	0	7	100488942
cg04156293	1.24364e-05	0.265736	0.481093	0.215357	NM_000665	ACHE	Body	chr7:100489981-100490365	N_Shore	Glycerophospholipid metabolism	AGACTAACGTACTGCTGAGCCCCCGCCGTGTACGGGGGCCATTGTGGGGCCTTGGGGTCT[CG]GGGCTCATTGGGATCCCTGCGGAAGGAAGGGAAGGCTCAGTCCAGACGGGCAGTGGGAGG	TGCTGAGCCCCCGCCGTGTACGGGGGCCATTGTGGGGCCTTGGGGTCTCG	0	1	0.0129102	0	0	0	0	0	0	7	100488942
cg10976772	0.000112385	0.282083	0.555928	0.273845	NM_181866	ACOT7	Body	0	0	Biosynthesis of unsaturated fatty acids	AGCCTCTCCCATCTGCGGCTCCGGCTGCCTCGGAGCCATGGAATGGTTTCAACAACTCCT[CG]ACAAGGCCAAGTTGGTATTTATGTCTCATCAAACCCACTCTACAAAGGAAATGAAAAAGC	CCTTTGTAGAGTGGGTTTGATGAGACATAAATACCAACTTGGCCTTGTCG	0	0	0.262477	0	0	0	0	0	0	1	6390595
cg10976772	0.000112385	0.282083	0.555928	0.273845	NM_181864	ACOT7	Body	0	0	Biosynthesis of unsaturated fatty acids	AGCCTCTCCCATCTGCGGCTCCGGCTGCCTCGGAGCCATGGAATGGTTTCAACAACTCCT[CG]ACAAGGCCAAGTTGGTATTTATGTCTCATCAAACCCACTCTACAAAGGAAATGAAAAAGC	CCTTTGTAGAGTGGGTTTGATGAGACATAAATACCAACTTGGCCTTGTCG	0	0	0.262477	0	0	0	0	0	0	1	6390595
cg10976772	0.000112385	0.282083	0.555928	0.273845	NM_181865	ACOT7	Body	0	0	Biosynthesis of unsaturated fatty acids	AGCCTCTCCCATCTGCGGCTCCGGCTGCCTCGGAGCCATGGAATGGTTTCAACAACTCCT[CG]ACAAGGCCAAGTTGGTATTTATGTCTCATCAAACCCACTCTACAAAGGAAATGAAAAAGC	CCTTTGTAGAGTGGGTTTGATGAGACATAAATACCAACTTGGCCTTGTCG	0	0	0.262477	0	0	0	0	0	0	1	6390595
cg10976772	0.000112385	0.282083	0.555928	0.273845	NM_007274	ACOT7	Body	0	0	Biosynthesis of unsaturated fatty acids	AGCCTCTCCCATCTGCGGCTCCGGCTGCCTCGGAGCCATGGAATGGTTTCAACAACTCCT[CG]ACAAGGCCAAGTTGGTATTTATGTCTCATCAAACCCACTCTACAAAGGAAATGAAAAAGC	CCTTTGTAGAGTGGGTTTGATGAGACATAAATACCAACTTGGCCTTGTCG	0	0	0.262477	0	0	0	0	0	0	1	6390595
cg10421979	0.00249235	0.313633	0.450828	0.137195	NM_025149	ACSF2	Body	chr17:48545570-48546900	Island	NA	CCTCTTTATACGGTGGCCCTGACCGCAGCCGGCAGCCGAGCCAGCTCCTACGTGGAGCAT[CG]AGGCCACTGGGCTTAACTCGCTCGCGCCCAGAGATGCGCCCCCGCCCTCCACGGGGAAGG	CGAGGCCACTGGGCTTAACTCGCTCGCGCCCAGAGATGCGCCCCCGCCCT	0	1	0.0156321	0	0	0	0	0	0	17	48546321
cg22627841	0.00288489	0.270052	0.457649	0.187597	NM_025149	ACSF2	Body	chr17:48545570-48546900	Island	NA	CTGGGGGCAGCAGCGGCGGCGGGGCGCGGGCAGCGGCGAGTCCTAGGCGCTCGGGTCTGC[CG]CCCTCTTTATACGGTGGCCCTGACCGCAGCCGGCAGCCGAGCCAGCTCCTACGTGGAGCA	CGCCCTCTTTATACGGTGGCCCTGACCGCAGCCGGCAGCCGAGCCAGCTC	0	1	0.015996	0	0	0	0	0	0	17	48546258
cg10348193	3.08722e-07	0.294739	0.367792	0.0730532	NM_001164458	ACTR3C	5UTR	chr7:150019950-150020752	Island	NA	GGGCTTGGAGGTCCTTTCTCTAAGGCCGCACCGATAAACGATTACCGACTGTTGACCTCA[CG]GCCCCTTCGCTTCCGGCCGCACCGCCTCGCTGCCCACGCCTGCGCACTCAGGCACCGCAG	CGGCCCCTTCGCTTCCGGCCGCACCGCCTCGCTGCCCACGCCTGCGCACT	0	1	0.0327079	0	0	0	0	0	0	7	150020240
cg04263215	5.24548e-05	0.26619	0.586752	0.320562	NM_005099	ADAMTS4	TSS200	chr1:161171809-161172256	N_Shelf	NA	CTGTCTCTCTCGTGCATATGTGTCTGTGGGTCTCCCTGTGGGTTCTCCCCAGCCTCTCTC[CG]CGCCAGCTCTTTTAAGCATGGTGAGCCTCTGCGATTGATTGGCTGATCTCTAAGCCACTC	TGCATATGTGTCTGTGGGTCTCCCTGTGGGTTCTCCCCAGCCTCTCTCCG	0	0	0.00936975	0	0	0	0	0	0	1	161168856
cg14288086	0.00106955	0.260888	0.595824	0.334936	NM_018702	ADARB2	Body	0	0	NA	CACGTCCCTGACTCCTGAACCGGAGTGGTCTCGCGATGTCACATGGCTGTGGCACACACG[CG]GTTCTATTTATTTCTTCTCCATCATGGGTAGGGGGGCCTCTTTCTGACATGAGCCCAGAC	CGCGTGTGTGCCACAGCCATGTGACATCGCGAGACCACTCCGGTTCAGGA	0	0	0.00168985	0	0	0	0	0	3	10	1767511
cg16320159	4.76021e-05	0.277692	0.651163	0.373471	NM_019903	ADD3	TSS200	chr10:111767087-111768355	N_Shore	NA	TAGAGAGGAAAAACAAAACCCATTCCTTTAAGAAAGATTCCGCCTCCTCTCATAAGCAAG[CG]CCTAATGGTAATTGTAGAGTTTACTAAGTCAAACACTTACTACTCAGCATTGAGAGAAGC	ACAAAACCCATTCCTTTAAGAAAGATTCCGCCTCCTCTCATAAGCAAGCG	0	1	0.0190753	0	0	0	0	0	0	10	111765673
cg13879455	3.51872e-05	0.255613	0.62349	0.367877	NM_014770	AGAP2	Body	chr12:58130870-58132047	S_Shore	Endocytosis	TGTGAGGTATGGCATTTAGGGATAAGGGTGAAAATCGATCTATTGGGTGGACAGGGGCCG[CG]GTAAACAGAGCAAACCCAGGGTCACTGCCAATTCTGGGGAAGATGAAGTGGGAAAGTGGG	CTTCATCTTCCCCAGAATTGGCAGTGACCCTGGGTTTGCTCTGTTTACCG	0	0	-0.0750846	0	0	0	0	0	0	12	58133008
cg13879455	3.51872e-05	0.255613	0.62349	0.367877	NM_001122772	AGAP2	TSS1500	chr12:58130870-58132047	S_Shore	Endocytosis	TGTGAGGTATGGCATTTAGGGATAAGGGTGAAAATCGATCTATTGGGTGGACAGGGGCCG[CG]GTAAACAGAGCAAACCCAGGGTCACTGCCAATTCTGGGGAAGATGAAGTGGGAAAGTGGG	CTTCATCTTCCCCAGAATTGGCAGTGACCCTGGGTTTGCTCTGTTTACCG	0	0	-0.0750846	0	0	0	0	0	0	12	58133008
cg05951573	1.88145e-07	0.301289	0.478572	0.177282	NM_001042535	AGAP3	Body	0	0	NA	CCCGGCCGGCCAGCATGACTTTCCTGGAGGTGAACCGCCTGGAGCTGGCGGCCGCCGAGG[CG]CCGGGCGCGGGTCTGGGGCGCGCGGGCAGCGCGGGCTTCCTGCGCGGCGCGGCGTTGTGG	GCATGACTTTCCTGGAGGTGAACCGCCTGGAGCTGGCGGCCGCCGAGGCG	0	1	0.0125414	0	0	0	0	0	0	7	150812282
cg05951573	1.88145e-07	0.301289	0.478572	0.177282	NM_031946	AGAP3	Body	0	0	NA	CCCGGCCGGCCAGCATGACTTTCCTGGAGGTGAACCGCCTGGAGCTGGCGGCCGCCGAGG[CG]CCGGGCGCGGGTCTGGGGCGCGCGGGCAGCGCGGGCTTCCTGCGCGGCGCGGCGTTGTGG	GCATGACTTTCCTGGAGGTGAACCGCCTGGAGCTGGCGGCCGCCGAGGCG	0	1	0.0125414	0	0	0	0	0	0	7	150812282
cg10099364	2.35619e-05	0.255402	0.432567	0.177165	NM_001161766	AHCY	1stExon	0	0	Cysteine and methionine metabolism	TGCCCTTTGGCCGCGGGGCTTTAGCCTGCCCTAGCTTCAGCATCCCCGCTCGCCTCCCGG[CG]GTCCTGCGTCTCACTCTGGATTAACTGGAGGCTTCGAGATGGGATAGAGAGGGGTGCAGG	TCTATCCCATCTCGAAGCCTCCAGTTAATCCAGAGTGAGACGCAGGACCG	0	1	-0.235122	0	0	0	0	0	0	20	32899426
cg10099364	2.35619e-05	0.255402	0.432567	0.177165	NM_001161766	AHCY	5UTR	0	0	Cysteine and methionine metabolism	TGCCCTTTGGCCGCGGGGCTTTAGCCTGCCCTAGCTTCAGCATCCCCGCTCGCCTCCCGG[CG]GTCCTGCGTCTCACTCTGGATTAACTGGAGGCTTCGAGATGGGATAGAGAGGGGTGCAGG	TCTATCCCATCTCGAAGCCTCCAGTTAATCCAGAGTGAGACGCAGGACCG	0	1	-0.235122	0	0	0	0	0	0	20	32899426
cg16604035	0.000102372	0.253811	0.612471	0.35866	NM_001029882	AHDC1	3UTR	0	0	NA	CAAGGGAAGGGGACTTTAGGATGGGCTGCTCCAAACCACTGGCAAACTGATATTGTCCAA[CG]CCAGCCTCCCCTGCTCCCTCCAAGGGCCCCGGGGCAGGCTGGGAGCCTCTGCACAAATCC	ACTTTAGGATGGGCTGCTCCAAACCACTGGCAAACTGATATTGTCCAACG	0	1	0.0907353	0	0	0	0	0	0	1	27863299
cg20518446	0.000361173	0.269702	0.412497	0.142795	NM_024060	AHNAK	TSS1500	chr11:62314761-62315054	Island	NA	CCCAGGAGCCAGAGCCCCAGCGCTTCCTCTGCCTCCCATTCCTTCTCTGAGCGCCGCCCC[CG]CCTCCCCACTTGCGGGACGCTGAGTCTCCTAATTTACAGCGATTTCCCACAGCCACTTCT	GGGAAATCGCTGTAAATTAGGAGACTCAGCGTCCCGCAAGTGGGGAGGCG	0	0	0.00558075	0	0	0	0	0	0	11	62315034
cg20518446	0.000361173	0.269702	0.412497	0.142795	NM_001620	AHNAK	TSS1500	chr11:62314761-62315054	Island	NA	CCCAGGAGCCAGAGCCCCAGCGCTTCCTCTGCCTCCCATTCCTTCTCTGAGCGCCGCCCC[CG]CCTCCCCACTTGCGGGACGCTGAGTCTCCTAATTTACAGCGATTTCCCACAGCCACTTCT	GGGAAATCGCTGTAAATTAGGAGACTCAGCGTCCCGCAAGTGGGGAGGCG	0	0	0.00558075	0	0	0	0	0	0	11	62315034
cg01987417	7.70707e-05	0.288021	0.375509	0.0874877	NM_138420	AHNAK2	Body	0	0	NA	AGGGGGAAATCCTGCCCGCCTCGGGATAAGGCTGCGCAGCCAGGCTACCGGCCTCGGACC[CG]CGCCAGTCGGGAGAGAGAGGAAGGCCCCCAGTATCCCAGTCCCCCGCCAAGAGCACCGCC	CGCGCCAGTCGGGAGAGAGAGGAAGGCCCCCAGTATCCCAGTCCCCCGCC	0	1	-0.0031197	0	0	0	0	0	0	14	105434159
cg25451194	8.45843e-05	0.276376	0.545059	0.268683	NM_152392	AHSA2	5UTR	chr2:61404048-61405361	S_Shelf	NA	AGCCCAGGAGTCAGCTCCTATCTGGAGTGTGTGCCCCAGAGCAGTCCAGTGAGTTGGCCT[CG]AGCCTCTGCCCTGCTGGCTGCCTTTCTCACAGACGAGGGTGTTCAGCCCTTCCCCCTTCG	CGAGGCCAACTCACTGGACTGCTCTGGGGCACACACTCCAGATAGGAGCT	0	1	-0.060982	0	0	0	0	0	0	2	61407414
cg05873285	3.2492e-06	0.27977	0.329226	0.0494561	NM_001624	AIM1	1stExon	chr6:106959764-106960985	Island	NA	CCGCTGCGAGCCCAGAGTCCAAGCCCAGCCCCGGTACCAAAGGGCAGCTCCGAGGGGAGT[CG]GACCGGAGCAAACAGCCACCCCCGGCTTCGTCCCCCACGAAGAGGAAGGGCAGGAGCCGT	CGGACCGGAGCAAACAGCCACCCCCGGCTTCGTCCCCCACGAAGAGGAAG	0	0	0.0103959	0	0	0	0	0	0	6	106960491
cg09404643	1.91409e-05	0.255729	0.360018	0.104289	NM_001624	AIM1	1stExon	chr6:106959764-106960985	Island	NA	GGGCAGGAGCCGTGCCCTCGAGGCCGTGCCCGCCCCGCCCGCCAGCGGCCCCCGGGCTCC[CG]CCAAGGAGTCCCCACCCAAGAGGGTGCCCGATCCCAGCCCAGTCACCAAGGGCACTGCGG	TGGTGACTGGGCTGGGATCGGGCACCCTCTTGGGTGGGGACTCCTTGGCG	0	0	-0.134548	0	0	0	0	0	0	6	106960600
cg01954585	0.000303411	0.251043	0.600916	0.349873	NM_144767	AKAP13	Body	0	0	NA	ATCAGCATGGGGATGACAGATCCAGAGATGGTAGAAGTCCATGCCAGCTCCAAAGAGGAA[CG]AAACAGCTGGATTCAGATCATTCAGGACACAATCAACACCCTGTAAGTTAACCACCAGGC	ACTTACAGGGTGTTGATTGTGTCCTGAATGATCTGAATCCAGCTGTTTCG	0	0	-0.342387	0	0	0	0	0	0	15	86270435
cg01954585	0.000303411	0.251043	0.600916	0.349873	NM_006738	AKAP13	Body	0	0	NA	ATCAGCATGGGGATGACAGATCCAGAGATGGTAGAAGTCCATGCCAGCTCCAAAGAGGAA[CG]AAACAGCTGGATTCAGATCATTCAGGACACAATCAACACCCTGTAAGTTAACCACCAGGC	ACTTACAGGGTGTTGATTGTGTCCTGAATGATCTGAATCCAGCTGTTTCG	0	0	-0.342387	0	0	0	0	0	0	15	86270435
cg01954585	0.000303411	0.251043	0.600916	0.349873	NM_007200	AKAP13	Body	0	0	NA	ATCAGCATGGGGATGACAGATCCAGAGATGGTAGAAGTCCATGCCAGCTCCAAAGAGGAA[CG]AAACAGCTGGATTCAGATCATTCAGGACACAATCAACACCCTGTAAGTTAACCACCAGGC	ACTTACAGGGTGTTGATTGTGTCCTGAATGATCTGAATCCAGCTGTTTCG	0	0	-0.342387	0	0	0	0	0	0	15	86270435
cg18780217	2.04875e-08	0.322173	0.415152	0.0929784	NM_000690	ALDH2	5UTR	chr12:112204498-112204979	Island	Glycolysis / Gluconeogenesis	CTGCCGCGCGGGGCGGGGAGCGGGGTCGGCTCAGTGGCCCTGAGACCCTAGCTCTGCTCT[CG]GTCCGCTCGCTGTCCGCTAGCCCGCTGCGATGTTGCGCGCTGCCGCCCGCTTCGGGCCCC	GCGGGGAGCGGGGTCGGCTCAGTGGCCCTGAGACCCTAGCTCTGCTCTCG	0	1	-0.007061	0	0	0	0	0	0	12	112204756
cg18780217	2.04875e-08	0.322173	0.415152	0.0929784	NM_000690	ALDH2	1stExon	chr12:112204498-112204979	Island	Glycolysis / Gluconeogenesis	CTGCCGCGCGGGGCGGGGAGCGGGGTCGGCTCAGTGGCCCTGAGACCCTAGCTCTGCTCT[CG]GTCCGCTCGCTGTCCGCTAGCCCGCTGCGATGTTGCGCGCTGCCGCCCGCTTCGGGCCCC	GCGGGGAGCGGGGTCGGCTCAGTGGCCCTGAGACCCTAGCTCTGCTCTCG	0	1	-0.007061	0	0	0	0	0	0	12	112204756
cg21470387	2.27639e-08	0.335455	0.395184	0.0597295	NM_000690	ALDH2	5UTR	chr12:112204498-112204979	Island	Glycolysis / Gluconeogenesis	GCGCGGGGCGGGGAGCGGGGTCGGCTCAGTGGCCCTGAGACCCTAGCTCTGCTCTCGGTC[CG]CTCGCTGTCCGCTAGCCCGCTGCGATGTTGCGCGCTGCCGCCCGCTTCGGGCCCCGCCTG	GAGCGGGGTCGGCTCAGTGGCCCTGAGACCCTAGCTCTGCTCTCGGTCCG	0	1	0.0211976	0	0	0	0	0	0	12	112204761
cg21470387	2.27639e-08	0.335455	0.395184	0.0597295	NM_000690	ALDH2	1stExon	chr12:112204498-112204979	Island	Glycolysis / Gluconeogenesis	GCGCGGGGCGGGGAGCGGGGTCGGCTCAGTGGCCCTGAGACCCTAGCTCTGCTCTCGGTC[CG]CTCGCTGTCCGCTAGCCCGCTGCGATGTTGCGCGCTGCCGCCCGCTTCGGGCCCCGCCTG	GAGCGGGGTCGGCTCAGTGGCCCTGAGACCCTAGCTCTGCTCTCGGTCCG	0	1	0.0211976	0	0	0	0	0	0	12	112204761
cg24546205	4.98404e-08	0.391955	0.437613	0.0456583	NM_000690	ALDH2	1stExon	chr12:112204498-112204979	Island	Glycolysis / Gluconeogenesis	GTCCGCTAGCCCGCTGCGATGTTGCGCGCTGCCGCCCGCTTCGGGCCCCGCCTGGGCCGC[CG]CCTCTTGTCAGCCGCCGCCACCCAGGCCGTGCCTGCCCCCAACCAGCAGCCCGAGGTCTT	TGCTGGTTGGGGGCAGGCACGGCCTGGGTGGCGGCGGCTGACAAGAGGCG	0	1	0.0198387	0	0	0	0	0	0	12	112204829
cg03407747	1.02303e-06	0.26652	0.535213	0.268693	NM_000697	ALOX12	TSS200	chr17:6898820-6900427	Island	Arachidonic acid metabolism	AACTTGCGAGGAGGGCGGGGCCGCAGACCGGTCCTTTAAAGGTTGGAAGTGGCCCCGAGG[CG]CCGGCAGCCCTGGGCGGTCCCGGGAATCGCACAGGACCCGGCTCCCCTCGCCTAAGCTGC	GGGCGGGGCCGCAGACCGGTCCTTTAAAGGTTGGAAGTGGCCCCGAGGCG	0	1	-0.00520175	0	0	0	0	1	0	17	6899364
cg09737314	7.99045e-07	0.264592	0.526892	0.2623	NM_000697	ALOX12	TSS200	chr17:6898820-6900427	Island	Arachidonic acid metabolism	CCTAAAACTTGCGAGGAGGGCGGGGCCGCAGACCGGTCCTTTAAAGGTTGGAAGTGGCCC[CG]AGGCGCCGGCAGCCCTGGGCGGTCCCGGGAATCGCACAGGACCCGGCTCCCCTCGCCTAA	CGGGGCCACTTCCAACCTTTAAAGGACCGGTCTGCGGCCCCGCCCTCCTC	0	1	-0.0417069	0	0	0	0	1	0	17	6899359
cg14659346	0.000163076	0.272158	0.453688	0.18153	NM_001632	ALPP	Body	chr2:233245999-233246448	Island	Folate biosynthesis	CCCTACACCGCCTGCGACCTGGCGCCCCCCGCCGGCACCACCGACGCCGCGCACCCGGGG[CG]GTCCGTGGTCCCCGCGTTGCTTCCTCTGCTGGCCGGGACCCTGCTGCTGCTGGAGACGGC	AGCAGCAGGGTCCCGGCCAGCAGAGGAAGCAACGCGGGGACCACGGACCG	0	0	0.029596	0	0	0	0	0	0	2	233246431
cg06215569	4.3947e-09	0.364208	0.520067	0.155859	NM_006492	ALX3	Body	chr1:110610265-110613303	Island	NA	ATTTCCCTTCCCCTTTTCTTGGTTGTCGCTCGCTTTCTTTGGTTTTCTTTCTCGGTATTT[CG]TTGTCAAGGCCACCCTTGCCGTCGGATCCCGGGGTGCTGGGTTTCTCCCGGCCGCTCGTT	CTTTTCTTGGTTGTCGCTCGCTTTCTTTGGTTTTCTTTCTCGGTATTTCG	0	1	-0.12147	0	0	0	0	0	0	1	110611465
cg20354882	2.90122e-06	0.255266	0.658738	0.403472	NM_152435	AMDHD1	Body	chr12:96350518-96350721	S_Shore	Histidine metabolism	GCCTAAGTAATCTCAGCCAGTGGGGGCCCGGGTTTAACTCAGAGCATTGAAAACGAACCC[CG]GGGGTGGAGGCGCATTAGCACTTTAGCTCTTGCAGGGAGATGGATAGAAGTCTTTGGAAA	TCAGCCAGTGGGGGCCCGGGTTTAACTCAGAGCATTGAAAACGAACCCCG	0	1	-0.156506	0	0	0	0	0	0	12	96350795
cg25577023	0.000112385	0.273996	0.357093	0.0830971	NM_030943	AMN	Body	chr14:103394397-103397070	Island	NA	ACTGTGGCGCGGGTGAGGCGGTCGGGCAGGGGCGGGGCTCTGGAAAGGCATGTTCAGGGG[CG]GGGACTGGAGGGAAGGCGCGTCGAGGGGGGCGAGGACCGGAGGGAGGGCGCCTCCGGGGG	CGCCCCTGAACATGCCTTTCCAGAGCCCCGCCCCTGCCCGACCGCCTCAC	0	1	0.0310372	0	0	0	0	0	0	14	103394899
cg06476685	6.30551e-07	0.251152	0.5296	0.278448	NM_016552	ANKMY1	Body	chr2:241459632-241460047	Island	NA	TCCAAATCCTGTCTGGGGACATGGGTGAAAGAGCGGGCTGTGGGACCCCCCACTGCGGCG[CG]CCGTCATCACTCACAGCCCAGGTGGTCGCCTGCAAGAGCCCACCCCTCTCTTCCGCGCCT	GAGGGGTGGGCTCTTGCAGGCGACCACCTGGGCTGTGAGTGATGACGGCG	0	1	-0.0002213	0	0	0	0	0	0	2	241459638
cg06476685	6.30551e-07	0.251152	0.5296	0.278448	NM_017844	ANKMY1	Body	chr2:241459632-241460047	Island	NA	TCCAAATCCTGTCTGGGGACATGGGTGAAAGAGCGGGCTGTGGGACCCCCCACTGCGGCG[CG]CCGTCATCACTCACAGCCCAGGTGGTCGCCTGCAAGAGCCCACCCCTCTCTTCCGCGCCT	GAGGGGTGGGCTCTTGCAGGCGACCACCTGGGCTGTGAGTGATGACGGCG	0	1	-0.0002213	0	0	0	0	0	0	2	241459638
cg10205045	3.65108e-06	0.284073	0.359888	0.0758149	NM_006305	ANP32A	Body	0	0	NA	GAGCCAAGGAACACAAGCTGAGGCGCGCTGCAGCGGTAATTAAGCTGTCTGCCAGGGCCC[CG]GCTCATAGGCTAAGCCGCCGGCGCGGGGAGGGCCCGCATTAACATAAACCCTGTGACTTG	CGGGGCCCTGGCAGACAGCTTAATTACCGCTGCAGCGCGCCTCAGCTTGT	0	1	0.0217785	0	0	0	0	0	0	15	69087809
cg06825512	1.54244e-05	0.26236	0.573501	0.31114	NM_153000	APCDD1	TSS1500	chr18:10454082-10454296	N_Shore	NA	GGGGCCTATGACAAGGTTCTCCGTGCTCCCCAGAGGAGCCAGGCACTGGGCCGGGGTAGG[CG]ATTTGTAGTGAAGACCTGCACCGCACCCACGAGGGGGCCCAGCACTGACGCATCCTCACC	TCAGTGCTGGGCCCCCTCGTGGGTGCGGTGCAGGTCTTCACTACAAATCG	0	1	-0.162109	0	0	0	0	0	3	18	10453969
cg01433654	5.24548e-05	0.281608	0.547605	0.265998	NM_019087	ARL15	Body	chr5:53605932-53606798	N_Shore	NA	AGAAACATTTTCTTTATGTACACTAAAATAAGCCCAAATACACAGATAACAGCACAAAGC[CG]GTCCGGCGTTTCTTGGCCATCAAAGCATGCACAGACTTTCTCAGTACAGCCTTAAGTGTA	CGGCTTTGTGCTGTTATCTGTGTATTTGGGCTTATTTTAGTGTACATAAA	0	0	0.0645539	0	0	0	0	0	0	5	53605192
cg04418091	3.65108e-06	0.279969	0.425799	0.14583	NM_005176	ATP5G2	TSS1500	chr12:54071053-54071265	Island	Oxidative phosphorylation	GGCCGGCGATAAAAACCGCCGCTGAAAGCCCACGGAGCAATTTCCCGGGACCCCGAGCGA[CG]CCATTACAGGAATGTAATTTTGCCCGGATGAGGCCCCGAGTTTAATTATCCTCGCGGAGG	CGCCATTACAGGAATGTAATTTTGCCCGGATGAGGCCCCGAGTTTAATTA	0	1	-0.00713115	0	0	0	0	0	0	12	54071168
cg04418091	3.65108e-06	0.279969	0.425799	0.14583	NM_001002031	ATP5G2	TSS1500	chr12:54071053-54071265	Island	Oxidative phosphorylation	GGCCGGCGATAAAAACCGCCGCTGAAAGCCCACGGAGCAATTTCCCGGGACCCCGAGCGA[CG]CCATTACAGGAATGTAATTTTGCCCGGATGAGGCCCCGAGTTTAATTATCCTCGCGGAGG	CGCCATTACAGGAATGTAATTTTGCCCGGATGAGGCCCCGAGTTTAATTA	0	1	-0.00713115	0	0	0	0	0	0	12	54071168
cg09706122	2.90122e-06	0.282868	0.475647	0.19278	NM_005176	ATP5G2	TSS1500	chr12:54071053-54071265	Island	Oxidative phosphorylation	CCCGGCCGGCGATAAAAACCGCCGCTGAAAGCCCACGGAGCAATTTCCCGGGACCCCGAG[CG]ACGCCATTACAGGAATGTAATTTTGCCCGGATGAGGCCCCGAGTTTAATTATCCTCGCGG	TTAAACTCGGGGCCTCATCCGGGCAAAATTACATTCCTGTAATGGCGTCG	0	1	-0.0249263	0	0	0	0	0	0	12	54071165
cg09706122	2.90122e-06	0.282868	0.475647	0.19278	NM_001002031	ATP5G2	TSS1500	chr12:54071053-54071265	Island	Oxidative phosphorylation	CCCGGCCGGCGATAAAAACCGCCGCTGAAAGCCCACGGAGCAATTTCCCGGGACCCCGAG[CG]ACGCCATTACAGGAATGTAATTTTGCCCGGATGAGGCCCCGAGTTTAATTATCCTCGCGG	TTAAACTCGGGGCCTCATCCGGGCAAAATTACATTCCTGTAATGGCGTCG	0	1	-0.0249263	0	0	0	0	0	0	12	54071165
cg16264705	4.09868e-06	0.281877	0.374622	0.0927448	NM_001002031	ATP5G2	TSS1500	chr12:54071053-54071265	Island	Oxidative phosphorylation	AGCCCACGGAGCAATTTCCCGGGACCCCGAGCGACGCCATTACAGGAATGTAATTTTGCC[CG]GATGAGGCCCCGAGTTTAATTATCCTCGCGGAGGAATTTCAATGCGGCCAATCCATCTTG	GCCGCATTGAAATTCCTCCGCGAGGATAATTAAACTCGGGGCCTCATCCG	0	1	0.0193268	0	0	0	0	0	0	12	54071194
cg16264705	4.09868e-06	0.281877	0.374622	0.0927448	NM_005176	ATP5G2	TSS1500	chr12:54071053-54071265	Island	Oxidative phosphorylation	AGCCCACGGAGCAATTTCCCGGGACCCCGAGCGACGCCATTACAGGAATGTAATTTTGCC[CG]GATGAGGCCCCGAGTTTAATTATCCTCGCGGAGGAATTTCAATGCGGCCAATCCATCTTG	GCCGCATTGAAATTCCTCCGCGAGGATAATTAAACTCGGGGCCTCATCCG	0	1	0.0193268	0	0	0	0	0	0	12	54071194
cg12111714	3.08722e-07	0.257458	0.648022	0.390563	NM_016529	ATP8A2	Body	chr13:26042693-26043486	Island	NA	CGGTGCAGCCCCGCGCTTCCAGTAGGGTCATGCGAATGCAGCCCTCACCGTTCTCTCCTG[CG]CATCCGTTCTGCGCCCAGCCTGCCTCTGAGCCCTGAGAAGTTTTCACTCTAATGTCACCG	AGTGAAAACTTCTCAGGGCTCAGAGGCAGGCTGGGCGCAGAACGGATGCG	0	1	0.0336977	0	0	0	0	0	3	13	26043472
cg09968723	0.00231634	0.256847	0.369142	0.112295	NM_001702	BAI1	1stExon	chr8:143545445-143546178	Island	p53 signaling pathway	CGGCCGCCGTGTTCCCGGCCAACGCCTCGCGCTGCTCCTGGACGCTACGCAACCCGGACC[CG]CGGCGCTACACTCTCTACATGAAGGTGGCCAAGGCGCCCGTGCCCTGCAGCGGCCCCGGC	CGCGGCGCTACACTCTCTACATGAAGGTGGCCAAGGCGCCCGTGCCCTGC	0	1	0.0089335	0	0	0	0	0	0	8	143545789
cg15979173	2.41028e-07	0.305315	0.490632	0.185318	NM_020063	BARHL2	1stExon	chr1:91182097-91182364	Island	NA	GGAGATTGGGAACCAGGAGGACAAGCTAGACGGCCGAGAGCGCCGGGTGGCGGGACTCAC[CG]TGGCATTTGATGTCGCTCTGGGAATCCTCCCGCTTGTCGAGTTTGGTCTTGCTGTCCTCC	GACCAAACTCGACAAGCGGGAGGATTCCCAGAGCGACATCAAATGCCACG	0	1	0.0134919	0	0	0	0	0	5	1	91182128
cg26244646	0.000123062	0.260695	0.598601	0.337907	NM_017679	BCAS3	Body	0	0	NA	CAGCCCTCCTAATGACTCTACAGTTCCTGGCTTCCTCTTGCCACTGACTTTCCCCTCCAC[CG]CTGCCTGGGACAACCTTACAGCTACAGTGACTTTGAGTCTTGCCAAGACAAGCCCAATAG	CGCTGCCTGGGACAACCTTACAGCTACAGTGACTTTGAGTCTTGCCAAGA	0	0	-0.325485	0	0	0	0	0	0	17	59391924
cg26244646	0.000123062	0.260695	0.598601	0.337907	NM_001099432	BCAS3	Body	0	0	NA	CAGCCCTCCTAATGACTCTACAGTTCCTGGCTTCCTCTTGCCACTGACTTTCCCCTCCAC[CG]CTGCCTGGGACAACCTTACAGCTACAGTGACTTTGAGTCTTGCCAAGACAAGCCCAATAG	CGCTGCCTGGGACAACCTTACAGCTACAGTGACTTTGAGTCTTGCCAAGA	0	0	-0.325485	0	0	0	0	0	0	17	59391924
cg25681339	0.000245378	0.271109	0.44317	0.172061	NM_001164405	BHLHA9	1stExon	chr17:1173535-1174733	Island	NA	CATCCTAGACTACAACGAGGCCTTCAACGCGCTGCGCCGGGCGCTGCGGCACGACCTGGG[CG]GCAAGAGGCTCTCCAAGATCGCCACGCTGCGCAGGGCCATCCACCGCATCGCCGCGCTCT	TGCGGTGGATGGCCCTGCGCAGCGTGGCGATCTTGGAGAGCCTCTTGCCG	0	1	-0.0040886	0	0	0	0	0	0	17	1174148
cg18058747	1.0432e-07	0.270642	0.374196	0.103555	NM_001713	BHMT	Body	0	0	Glycine, serine and threonine metabolism	CCCACGGAGCCCCTCCGCATCTGTGTCCGAGGCCGCCGCGAGCGCCCTCTGCACCCGGCG[CG]CCCAGAACAGGGAGGAGTGCACGGCGCTGGCTCCGACATTTCCCGCCTGGATCTGCACCG	AGGCGGGAAATGTCGGAGCCAGCGCCGTGCACTCCTCCCTGTTCTGGGCG	0	1	0.0192425	0	0	0	0	0	4	5	78408253
cg14472181	1.72378e-05	0.270349	0.556783	0.286434	NM_007371	BRD3	5UTR	chr9:136919143-136919376	S_Shore	NA	GTGGGGAGGGCAGCCCCGCCCGGCCATGGACTGTGAGCTTGAGCAAGGCAGAAGGAGGGG[CG]CCCCAGGCTCTGCTTGGCACCAGCCCACGAGCCACGGCAGAGCCGTCCAAGGCCCAGCCC	CGCCCCAGGCTCTGCTTGGCACCAGCCCACGAGCCACGGCAGAGCCGTCC	0	1	0.0037984	0	0	0	0	0	0	9	136921209
cg18425434	1.02303e-06	0.27079	0.39676	0.12597	NM_144661	C10orf82	TSS200	chr10:118429430-118429853	Island	NA	CCACCTGGAAGGTGGGCGCTTCCCCCAGCGCCCGGCACAGCCCGGACCCCGGTGTAAAGT[CG]GGCATCTGCGCAGTAAACATCTGGCCTCGGAGCTGTCCTCCGCGCCTTGGCTGCCCCAGC	CGGGCATCTGCGCAGTAAACATCTGGCCTCGGAGCTGTCCTCCGCGCCTT	0	0	-0.0221611	0	0	0	0	0	2	10	118429648
cg25782847	1.15083e-06	0.318296	0.390772	0.0724756	NM_207430	C11orf88	TSS200	chr11:111385337-111385712	Island	NA	CGAGGGCAGCCGGCAGGGGCTGGTACCAACTTGGCGGTTCTCGGAGGGGCGGGGCAGGGG[CG]GGGCGGGGGGAGGGGAGAGGACGCTTGCAGAAGCGTCCTCAGTTGCCATGGAAACGGGAC	GCAGGGGCTGGTACCAACTTGGCGGTTCTCGGAGGGGCGGGGCAGGGGCG	0	1	-0.129815	0	0	0	0	0	0	11	111385461
cg25782847	1.15083e-06	0.318296	0.390772	0.0724756	NM_001100388	C11orf88	TSS200	chr11:111385337-111385712	Island	NA	CGAGGGCAGCCGGCAGGGGCTGGTACCAACTTGGCGGTTCTCGGAGGGGCGGGGCAGGGG[CG]GGGCGGGGGGAGGGGAGAGGACGCTTGCAGAAGCGTCCTCAGTTGCCATGGAAACGGGAC	GCAGGGGCTGGTACCAACTTGGCGGTTCTCGGAGGGGCGGGGCAGGGGCG	0	1	-0.129815	0	0	0	0	0	0	11	111385461
cg19863655	0.00333137	0.272769	0.398847	0.126078	NM_032849	C13orf33	1stExon	chr13:31480272-31481105	Island	NA	GCTGTAGGCACCGGACGGAAGCAGGCGGTGTGAGGACCGACGACGCGGGCATGGCGGGGG[CG]GCCTGCGAGCCGGTGGCCAGGCCGAGCCTGACCTCCATCTCGTCTGGGGAGCTTCGCAGC	CGCCCCCGCCATGCCCGCGTCGTCGGTCCTCACACCGCCTGCTTCCGTCC	0	0	0.0214543	0	0	0	0	0	0	13	31480663
cg12658720	5.77206e-06	0.258342	0.33861	0.0802688	NM_203425	C17orf82	TSS1500	chr17:59488115-59490485	Island	NA	GGTGCGGGCATGGGCGCGGGGGAGGCGGGTGCCTGCGAAGGCCGGGCGGGGCGGCCTAGT[CG]CGGCCGTTTTTAGGCCGCGTCGTTGCTGCAGCAACCCGGGTGGGGTGGGGTGGGACTCCA	GGCGCGGGGGAGGCGGGTGCCTGCGAAGGCCGGGCGGGGCGGCCTAGTCG	0	1	0.0318719	0	0	0	0	0	0	17	59488443
cg12374721	3.87982e-05	0.279147	0.451523	0.172376	NR_024103	C17orf93	TSS1500	chr17:46800533-46800746	N_Shore	NA	GGCTCCCAAATTCCTGGGAGACCCTCTCCCAGGGCCTCCTGATGCAGCTACCATACTGAG[CG]ATCCGTCGATAACGCCCTTGGCCCACCGATCAGTTTACCTTATTAGAGAGAAAAGCACTC	CTCTAATAAGGTAAACTGATCGGTGGGCCAAGGGCGTTATCGACGGATCG	1	1	0.0102235	0	0	0	0	0	0	17	46799640
cg00909514	2.72712e-07	0.344987	0.383164	0.0381771	NM_018265	C1orf106	TSS200	chr1:200860076-200860576	Island	NA	AAAGGGGACAGCCTCGCCCCTCGAGCGGCTGCTCCCGCAGCTCGCTCACCCCTGCGGGTA[CG]TCGTCACTCCCGCGTGCGGCCCCGTCCCGACTCTTGGATCGGACTCTTCAGTCCCTTCTT	CGTCGTCACTCCCGCGTGCGGCCCCGTCCCGACTCTTGGATCGGACTCTT	0	0	0.268996	0	0	0	0	0	0	1	200860534
cg17733100	1.88145e-07	0.264619	0.369427	0.104808	NM_018265	C1orf106	TSS1500	chr1:200860076-200860576	Island	NA	CCTTTCATTCTTCCACTTAGGGGTCTCCAGGAATGAAAACTGGCCCCAGCCAGGCCAGAG[CG]CGCGAATGAAAGGCGGCACTGGGACCAAGAGAGAAGCTTCGTCCCGCCTGGGCTGCGGAA	CCACTTAGGGGTCTCCAGGAATGAAAACTGGCCCCAGCCAGGCCAGAGCG	0	0	0.311828	0	0	0	0	0	0	1	200860363
cg08203682	1.20647e-07	0.260326	0.385318	0.124992	NM_207322	C2CD4A	Body	chr15:62359827-62360995	Island	NA	CCTTTGTGCACTGCAGGTAGACAAGCTCCAGCAGAGAGTGGCCAGATGTGGTGCCTGGAG[CG]ACTCCGCTTGGGTCCTGAGTGCCTTCGGCGGAGCGGAGACTGGCTTCTCCCGGGTCGGGC	CGCTCCAGGCACCACATCTGGCCACTCTCTGCTGGAGCTTGTCTACCTGC	0	1	0.0057361	0	0	0	0	0	0	15	62359828
cg17161250	4.2995e-05	0.277716	0.414939	0.137223	NM_032411	C2orf40	5UTR	chr2:106681982-106682403	Island	NA	TCTCCCGCGCCCGGTTCTCCCTCGCAGCACCTCGAAGTGCGCCCCTCGCCCTCCTGCTCG[CG]CCCCGCCGCCATGGCTGCCTCCCCCGCGCGGCCTGCTGTCCTGGCCCTGACCGGGCTGGC	CGCCCCGCCGCCATGGCTGCCTCCCCCGCGCGGCCTGCTGTCCTGGCCCT	0	0	-0.0664793	0	0	0	0	0	0	2	106682209
cg17161250	4.2995e-05	0.277716	0.414939	0.137223	NM_032411	C2orf40	1stExon	chr2:106681982-106682403	Island	NA	TCTCCCGCGCCCGGTTCTCCCTCGCAGCACCTCGAAGTGCGCCCCTCGCCCTCCTGCTCG[CG]CCCCGCCGCCATGGCTGCCTCCCCCGCGCGGCCTGCTGTCCTGGCCCTGACCGGGCTGGC	CGCCCCGCCGCCATGGCTGCCTCCCCCGCGCGGCCTGCTGTCCTGGCCCT	0	0	-0.0664793	0	0	0	0	0	0	2	106682209
cg04787024	1.46417e-06	0.304573	0.367976	0.0634028	NM_207362	C2orf55	TSS1500	chr2:99552185-99553831	Island	NA	CAGGGCTGGTCCATTTAGGGAGACCGCGCACGGAGGGAGCTGCCTTGGGTGGTCGCCCAG[CG]AATCTCCTCCGGAGCCCGAGCCGCGGCTTTGGTCTGCGGATGGCACAGCCCGGCGACCCC	CGCTGGGCGACCACCCAAGGCAGCTCCCTCCGTGCGCGGTCTCCCTAAAT	0	1	0.0147157	0	0	0	0	0	0	2	99553442
cg03604892	1.88145e-07	0.262255	0.42755	0.165295	NM_001080824	C2orf89	Body	chr2:85107731-85108430	N_Shore	NA	ACTGAGCCTCCCTTGCCTGGGTTTCCCTCACCCACAAAACGTTGATGCGAACATCTAAAG[CG]CCCGGCTGGACACGCAAGGCTCGGACAGTGGTCACTCCGCGAACGCACTCTGTGACCTGG	TTGCCTGGGTTTCCCTCACCCACAAAACGTTGATGCGAACATCTAAAGCG	0	1	-0.0226369	0	0	0	0	0	0	2	85107447
cg07475885	2.11659e-07	0.266693	0.358323	0.0916303	NM_001080824	C2orf89	Body	chr2:85107731-85108430	N_Shore	NA	TCGAGAACCACAGAAAATTCTGAGTGTAGGAAAACTGATCAGAGAAGGAAATATTCATCT[CG]AAAGAGGTCCAGCCTCGGAGACGCAAGACCTGTCCGCTATAGAGCTGTGTTGACTCGGGC	ACAGCTCTATAGCGGACAGGTCTTGCGTCTCCGAGGCTGGACCTCTTTCG	1	1	0.0131107	0	0	0	0	0	0	2	85107320
cg20653012	2.27639e-08	0.315932	0.444889	0.128957	NM_001080824	C2orf89	Body	chr2:85107731-85108430	N_Shore	NA	TTGATGCGAACATCTAAAGCGCCCGGCTGGACACGCAAGGCTCGGACAGTGGTCACTCCG[CG]AACGCACTCTGTGACCTGGAGCACACAGGTCCCCCGCTGAGTGTCAGTTTCCCAGATCGG	ACTGACACTCAGCGGGGGACCTGTGTGCTCCAGGTCACAGAGTGCGTTCG	0	1	-0.0024223	0	0	0	0	0	0	2	85107488
cg01379240	0.000392982	0.336976	0.431164	0.094188	NM_001040061	C3orf72	5UTR	chr3:138663718-138666346	Island	NA	TAAACGCCCCGCACAGCCTGGACCGGCCTGCCCCCGCCCAGCGAGCCTCAGGGGCCCAGC[CG]ACAGCCAGGCTCACGCGCCCTTGAAATCTGCCGGTACTCGCTCTGCGGGCTGGGCTGGGA	CCGCAGAGCGAGTACCGGCAGATTTCAAGGGCGCGTGAGCCTGGCTGTCG	0	1	0.0229484	0	0	0	0	0	0	3	138666144
cg01379240	0.000392982	0.336976	0.431164	0.094188	NM_001040061	C3orf72	1stExon	chr3:138663718-138666346	Island	NA	TAAACGCCCCGCACAGCCTGGACCGGCCTGCCCCCGCCCAGCGAGCCTCAGGGGCCCAGC[CG]ACAGCCAGGCTCACGCGCCCTTGAAATCTGCCGGTACTCGCTCTGCGGGCTGGGCTGGGA	CCGCAGAGCGAGTACCGGCAGATTTCAAGGGCGCGTGAGCCTGGCTGTCG	0	1	0.0229484	0	0	0	0	0	0	3	138666144
cg06186698	0.00249235	0.294515	0.419693	0.125178	NM_001040061	C3orf72	1stExon	chr3:138663718-138666346	Island	NA	CGAGTTCATCTCCAAGTCACTTTTTGTAAACGCCCCGCACAGCCTGGACCGGCCTGCCCC[CG]CCCAGCGAGCCTCAGGGGCCCAGCCGACAGCCAGGCTCACGCGCCCTTGAAATCTGCCGG	AAGGGCGCGTGAGCCTGGCTGTCGGCTGGGCCCCTGAGGCTCGCTGGGCG	0	1	-0.014445	0	0	0	0	0	0	3	138666118
cg06186698	0.00249235	0.294515	0.419693	0.125178	NM_001040061	C3orf72	5UTR	chr3:138663718-138666346	Island	NA	CGAGTTCATCTCCAAGTCACTTTTTGTAAACGCCCCGCACAGCCTGGACCGGCCTGCCCC[CG]CCCAGCGAGCCTCAGGGGCCCAGCCGACAGCCAGGCTCACGCGCCCTTGAAATCTGCCGG	AAGGGCGCGTGAGCCTGGCTGTCGGCTGGGCCCCTGAGGCTCGCTGGGCG	0	1	-0.014445	0	0	0	0	0	0	3	138666118
cg13761321	9.30926e-05	0.274147	0.558387	0.28424	NM_032823	C9orf3	Body	chr9:97766649-97767955	S_Shore	NA	TCTTGCTGATAGCATTGCTGCCAATTTCTGTGCTATGTTGCCTTAGTATGGGCATTGCAG[CG]TCCGAGAATGTGCACAAAGCACATCAGAATAAAGGTGATCCCAGAGCTGCAGAGTGCACG	AGCTCTGGGATCACCTTTATTCTGATGTGCTTTGTGCACATTCTCGGACG	0	1	0.435085	0	0	0	0	0	0	9	97768771
cg08898653	1.46417e-06	0.273884	0.330719	0.056836	NM_018584	CAMK2N1	Body	chr1:20810462-20813511	Island	NA	GGAGCTCCTCTCGGAGCCTCTCTGCGTCTCCGCCTCTCTGGGGCTTTTCCAGCTCTCGCG[CG]GATCGCCCAGGCCTGGCAAACCCCCTCCCAAGCCAAGTAACAATGAAAAGCCCGTGCGAC	TTTCATTGTTACTTGGCTTGGGAGGGGGTTTGCCAGGCCTGGGCGATCCG	0	1	0.0303983	0	0	0	0	0	0	1	20811220
cg02849695	1.15083e-06	0.270148	0.383043	0.112894	NM_012337	CCDC19	TSS200	chr1:159869901-159870143	Island	NA	CACGCCCTGACTCCGGACTTCTGCTGCCGCCTCGGCGCCGCCAAGGCCCTAGTGTTGACG[CG]TTACCTTGGCAACCACTAGCCCGCGTTCTTCGGCTCAGGCCCCGCCCCCGGCCCCGCCCC	GGGGCGGGGCCTGAGCCGAAGAACGCGGGCTAGTGGTTGCCAAGGTAACG	0	1	0.0162719	0	0	0	0	0	0	1	159869960
cg09476130	1.91409e-05	0.303346	0.580237	0.27689	NM_012337	CCDC19	TSS200	chr1:159869901-159870143	Island	NA	ACCTCCAGCGGGCAGTTGCCTTGTGCTGGTGGCTTAGGAACCGGAGCCCGTCGCTCCAAC[CG]TTGCAGCTCCACGCTCCAGCCCAACCGCGGCTCTGAAGGATTGACCCGCCCTGGCGTGCC	CGGGTCAATCCTTCAGAGCCGCGGTTGGGCTGGAGCGTGGAGCTGCAACG	0	1	0.0132533	0	0	0	0	0	0	1	159870086
cg01815671	5.03526e-07	0.313032	0.378195	0.0651628	NM_182628	CCDC37	TSS200	chr3:126113547-126113967	Island	NA	ACATCGTGCCCAGAGCTCGGACCCAGCAGCCCGGCCCCGCGCCCTCCCTGTCCCGCGGCC[CG]CAGGCCCAGCCCTCAAGCGCCCAGCCTCCGCGGCCTTTGTGGCGTCACAGCCAGCCTGAA	GTGACGCCACAAAGGCCGCGGAGGCTGGGCGCTTGAGGGCTGGGCCTGCG	0	1	0.0194163	0	0	0	0	0	4	3	126113663
cg09686443	3.2492e-06	0.348864	0.41912	0.0702553	NM_182628	CCDC37	TSS200	chr3:126113547-126113967	Island	NA	GGAGGACATCGTGCCCAGAGCTCGGACCCAGCAGCCCGGCCCCGCGCCCTCCCTGTCCCG[CG]GCCCGCAGGCCCAGCCCTCAAGCGCCCAGCCTCCGCGGCCTTTGTGGCGTCACAGCCAGC	CGGCCCGCAGGCCCAGCCCTCAAGCGCCCAGCCTCCGCGGCCTTTGTGGC	0	1	-0.0010595	0	0	0	0	0	4	3	126113658
cg19628148	3.87982e-05	0.269016	0.396268	0.127252	NM_182628	CCDC37	5UTR	chr3:126113547-126113967	Island	NA	GGGGTCCGTGAGGGCGCGTGGGGGCGGCGGCAGGGGTGCGAAACCAGGGCCCGAGGGGCG[CG]CGTGGCCGGGAGCGGACTTGCAAGGCGCCTTCCAAGGCTGCCCGCTCGCATGCCACTTGC	CGCGCCCCTCGGGCCCTGGTTTCGCACCCCTGCCGCCGCCCCCACGCGCC	0	1	0.0117758	0	0	0	0	0	4	3	126113918
cg23816347	2.31471e-06	0.258615	0.314782	0.0561671	NM_182628	CCDC37	TSS200	chr3:126113547-126113967	Island	NA	CTGTCCTGGCGGCGTCAGGGAGGACATCGTGCCCAGAGCTCGGACCCAGCAGCCCGGCCC[CG]CGCCCTCCCTGTCCCGCGGCCCGCAGGCCCAGCCCTCAAGCGCCCAGCCTCCGCGGCCTT	GCTGGGCGCTTGAGGGCTGGGCCTGCGGGCCGCGGGACAGGGAGGGCGCG	0	1	-0.0200855	0	0	0	0	0	4	3	126113640
cg19463256	5.77206e-06	0.260647	0.566151	0.305504	NM_032040	CCDC8	1stExon	chr19:46915311-46915802	Island	NA	CTGGGGCACACAAACATCTCCCGCGTTTCCCAAGCGATCCCCCGGGCTGGTGCCCTCTGG[CG]CCGATGATACCCCTGCGCTCTCCACTGCGGTGGAGGCCAGCCGGGCCTCGCCCACCCCGG	CGCCGATGATACCCCTGCGCTCTCCACTGCGGTGGAGGCCAGCCGGGCCT	0	1	-0.0127291	0	0	0	0	0	2	19	46915351
cg23817893	2.11659e-07	0.258562	0.405229	0.146667	NM_001156474	CCDC81	5UTR	chr11:86085693-86086006	Island	NA	AGCTCACCCCTCATTGGGTCTCTCGTTGGTCAGGAGGGCGCGGGTCTGCACACTCTCACT[CG]GTGCCGGACATCAGTTCCTGCGGCTCTTGCTGTGGGAGCTGCCCGAGAGCCAGAGCAGTG	ATTGGGTCTCTCGTTGGTCAGGAGGGCGCGGGTCTGCACACTCTCACTCG	0	1	0.0132627	0	0	0	0	0	0	11	86085932
cg23817893	2.11659e-07	0.258562	0.405229	0.146667	NM_001156474	CCDC81	1stExon	chr11:86085693-86086006	Island	NA	AGCTCACCCCTCATTGGGTCTCTCGTTGGTCAGGAGGGCGCGGGTCTGCACACTCTCACT[CG]GTGCCGGACATCAGTTCCTGCGGCTCTTGCTGTGGGAGCTGCCCGAGAGCCAGAGCAGTG	ATTGGGTCTCTCGTTGGTCAGGAGGGCGCGGGTCTGCACACTCTCACTCG	0	1	0.0132627	0	0	0	0	0	0	11	86085932
cg23817893	2.11659e-07	0.258562	0.405229	0.146667	NM_021827	CCDC81	5UTR	chr11:86085693-86086006	Island	NA	AGCTCACCCCTCATTGGGTCTCTCGTTGGTCAGGAGGGCGCGGGTCTGCACACTCTCACT[CG]GTGCCGGACATCAGTTCCTGCGGCTCTTGCTGTGGGAGCTGCCCGAGAGCCAGAGCAGTG	ATTGGGTCTCTCGTTGGTCAGGAGGGCGCGGGTCTGCACACTCTCACTCG	0	1	0.0132627	0	0	0	0	0	0	11	86085932
cg23817893	2.11659e-07	0.258562	0.405229	0.146667	NM_021827	CCDC81	1stExon	chr11:86085693-86086006	Island	NA	AGCTCACCCCTCATTGGGTCTCTCGTTGGTCAGGAGGGCGCGGGTCTGCACACTCTCACT[CG]GTGCCGGACATCAGTTCCTGCGGCTCTTGCTGTGGGAGCTGCCCGAGAGCCAGAGCAGTG	ATTGGGTCTCTCGTTGGTCAGGAGGGCGCGGGTCTGCACACTCTCACTCG	0	1	0.0132627	0	0	0	0	0	0	11	86085932
cg10961604	8.10783e-06	0.325644	0.523853	0.19821	NM_207397	CD164L2	1stExon	chr1:27709600-27709831	Island	NA	GGGGTCCCGGAGCCTCCATGGGCTCGCGGGGTGGGGGTGGCCGGGGGCGGTGGCCGGGAT[CG]GTGGACAGCTGCCGGGCGCGTCCCTCCCAGACTGGGCTCGGCTGAGCGTGTGCGGAGCGA	CCTCCATGGGCTCGCGGGGTGGGGGTGGCCGGGGGCGGTGGCCGGGATCG	0	1	0.0338289	0	0	0	0	0	0	1	27709771
cg10961604	8.10783e-06	0.325644	0.523853	0.19821	NM_207397	CD164L2	5UTR	chr1:27709600-27709831	Island	NA	GGGGTCCCGGAGCCTCCATGGGCTCGCGGGGTGGGGGTGGCCGGGGGCGGTGGCCGGGAT[CG]GTGGACAGCTGCCGGGCGCGTCCCTCCCAGACTGGGCTCGGCTGAGCGTGTGCGGAGCGA	CCTCCATGGGCTCGCGGGGTGGGGGTGGCCGGGGGCGGTGGCCGGGATCG	0	1	0.0338289	0	0	0	0	0	0	1	27709771
cg04702940	1.15083e-06	0.296974	0.398384	0.10141	NM_020404	CD248	TSS200	chr11:66083572-66083782	S_Shore	NA	GCTCTTGACAGGGGGAGGGCCTGGGGCCTCCTGCGGGCGGGCCGGGGGCGGGCCTGGGGC[CG]GGCTCAGGCCTTGTAAGGAGTGGGCTGGGGCGGCTGCCAGCTCCCTGCTCCCTCTTCCCC	CGGCCCCAGGCCCGCCCCCGGCCCGCCCGCAGGAGGCCCCAGGCCCTCCC	0	1	-0.261464	0	0	0	0	0	0	11	66084599
cg07145284	1.83574e-06	0.315343	0.52139	0.206046	NM_020404	CD248	TSS200	chr11:66083572-66083782	S_Shore	NA	GCGGGCGGGCCGGGGGCGGGCCTGGGGCCGGGCTCAGGCCTTGTAAGGAGTGGGCTGGGG[CG]GCTGCCAGCTCCCTGCTCCCTCTTCCCCGGGGGCCGCTAGAGCAGGAAGCAGTGGGGTGG	CGCCCCAGCCCACTCCTTACAAGGCCTGAGCCCGGCCCCAGGCCCGCCCC	0	1	-0.0632714	0	0	0	0	0	0	11	66084631
cg19307003	1.24364e-05	0.272143	0.707503	0.43536	NM_006725	CD6	Body	chr11:60775036-60776307	Island	Cell adhesion molecules (CAMs)	CCCACTTACTGGGCCCGCCGCTTCCCTGTCCCCGCCCGCTCTGGGTCTCTCCTCCCCTTT[CG]CCATATACATAAACATGCCAGGTTCACAGGGTCCCTAAGCGCTGTGGCTCCCAGGCTCCC	CGCCATATACATAAACATGCCAGGTTCACAGGGTCCCTAAGCGCTGTGGC	0	1	0.0157611	0	0	0	0	0	0	11	60775715
cg10502957	0.000254769	0.269389	0.553555	0.284166	NM_004642	CDK2AP1	TSS1500	chr12:123755246-123756408	S_Shore	NA	GTTCCAAGCGCTGAGGATACAAGAATTGAACTTGGCAAAGTTTCTACCCCCTGGAGTTTA[CG]GGACAATTTTAGATCCTCCTTCGACCCCACCCCCAGCCCATCCTTGGATCCGATTGAAAT	GAGGATACAAGAATTGAACTTGGCAAAGTTTCTACCCCCTGGAGTTTACG	0	0	-0.108984	0	0	0	0	0	0	12	123757070
cg17333767	4.76021e-05	0.256905	0.63713	0.380226	NM_017424	CECR1	Body	0	0	NA	ATGCTCTCTGGGATCGCCATTTGAGGTGGGCGTGGCTATTAGGACGCTCAGAGAGCCCAG[CG]CGGTGAGGAAAGCGACGAACTTAGGAGCCCTGGTCTGGGTCCAGCCACCCCTTACTACCT	ATCGCCATTTGAGGTGGGCGTGGCTATTAGGACGCTCAGAGAGCCCAGCG	0	0	0.209884	0	0	0	0	0	0	22	17680561
cg17333767	4.76021e-05	0.256905	0.63713	0.380226	NM_177405	CECR1	TSS200	0	0	NA	ATGCTCTCTGGGATCGCCATTTGAGGTGGGCGTGGCTATTAGGACGCTCAGAGAGCCCAG[CG]CGGTGAGGAAAGCGACGAACTTAGGAGCCCTGGTCTGGGTCCAGCCACCCCTTACTACCT	ATCGCCATTTGAGGTGGGCGTGGCTATTAGGACGCTCAGAGAGCCCAGCG	0	0	0.209884	0	0	0	0	0	0	22	17680561
cg21144941	7.26491e-06	0.271171	0.598973	0.327802	NM_017424	CECR1	Body	0	0	NA	CGCCATTTGAGGTGGGCGTGGCTATTAGGACGCTCAGAGAGCCCAGCGCGGTGAGGAAAG[CG]ACGAACTTAGGAGCCCTGGTCTGGGTCCAGCCACCCCTTACTACCTATTTGACCTTCATC	CGCTTTCCTCACCGCGCTGGGCTCTCTGAGCGTCCTAATAGCCACGCCCA	0	1	0.0943364	0	0	0	0	0	0	22	17680575
cg21144941	7.26491e-06	0.271171	0.598973	0.327802	NM_177405	CECR1	TSS200	0	0	NA	CGCCATTTGAGGTGGGCGTGGCTATTAGGACGCTCAGAGAGCCCAGCGCGGTGAGGAAAG[CG]ACGAACTTAGGAGCCCTGGTCTGGGTCCAGCCACCCCTTACTACCTATTTGACCTTCATC	CGCTTTCCTCACCGCGCTGGGCTCTCTGAGCGTCCTAATAGCCACGCCCA	0	1	0.0943364	0	0	0	0	0	0	22	17680575
cg21830459	1.24364e-05	0.258622	0.572111	0.313489	NM_017424	CECR1	Body	0	0	NA	GCTCTCTGGGATCGCCATTTGAGGTGGGCGTGGCTATTAGGACGCTCAGAGAGCCCAGCG[CG]GTGAGGAAAGCGACGAACTTAGGAGCCCTGGTCTGGGTCCAGCCACCCCTTACTACCTAT	CGCGCTGGGCTCTCTGAGCGTCCTAATAGCCACGCCCACCTCAAATGGCG	0	1	0.207291	0	0	0	0	0	0	22	17680563
cg21830459	1.24364e-05	0.258622	0.572111	0.313489	NM_177405	CECR1	TSS200	0	0	NA	GCTCTCTGGGATCGCCATTTGAGGTGGGCGTGGCTATTAGGACGCTCAGAGAGCCCAGCG[CG]GTGAGGAAAGCGACGAACTTAGGAGCCCTGGTCTGGGTCCAGCCACCCCTTACTACCTAT	CGCGCTGGGCTCTCTGAGCGTCCTAATAGCCACGCCCACCTCAAATGGCG	0	1	0.207291	0	0	0	0	0	0	22	17680563
cg22910462	1.11574e-05	0.284249	0.571801	0.287552	NM_177405	CECR1	TSS200	0	0	NA	CATTTGAGGTGGGCGTGGCTATTAGGACGCTCAGAGAGCCCAGCGCGGTGAGGAAAGCGA[CG]AACTTAGGAGCCCTGGTCTGGGTCCAGCCACCCCTTACTACCTATTTGACCTTCATCAAG	CGTCGCTTTCCTCACCGCGCTGGGCTCTCTGAGCGTCCTAATAGCCACGC	0	1	0.10447	0	0	0	0	0	0	22	17680578
cg22910462	1.11574e-05	0.284249	0.571801	0.287552	NM_017424	CECR1	Body	0	0	NA	CATTTGAGGTGGGCGTGGCTATTAGGACGCTCAGAGAGCCCAGCGCGGTGAGGAAAGCGA[CG]AACTTAGGAGCCCTGGTCTGGGTCCAGCCACCCCTTACTACCTATTTGACCTTCATCAAG	CGTCGCTTTCCTCACCGCGCTGGGCTCTCTGAGCGTCCTAATAGCCACGC	0	1	0.10447	0	0	0	0	0	0	22	17680578
cg06268694	3.2492e-06	0.356679	0.463891	0.107212	NM_014246	CELSR1	1stExon	chr22:46929317-46934861	Island	NA	GGGGCGCGGCGGGCAGCGGCAGGCGGGTAAGGTGGTCGGAGCTGCGAGCGCCGAATGCTG[CG]CGGCCGCGCAGCCGCCGGGGACGGGGAAGCAGAGCGCCCCGCAGAGCCGGGCACCGGTTC	GCAGCGGCAGGCGGGTAAGGTGGTCGGAGCTGCGAGCGCCGAATGCTGCG	0	1	0.0190851	0	0	0	0	0	0	22	46932642
cg09181792	4.5905e-06	0.311322	0.56057	0.249248	NM_000492	CFTR	TSS1500	0	0	ABC transporters	TCACTCACCTAAACCTGAAACTAATAAAGCTTGGTTCTTTTCTCCGACACGCAAAGGAAG[CG]CTAAGGTAAATGCATCAGACCCACACTGCCGCGGAACTTTTCGGCTCTCTAAGGCTGTAT	AGAGCCGAAAAGTTCCGCGGCAGTGTGGGTCTGATGCATTTACCTTAGCG	0	1	-0.0129347	0	0	0	0	0	2	7	117119393
cg10421979	0.00249235	0.313633	0.450828	0.137195	NM_001267	CHAD	TSS200	chr17:48545570-48546900	Island	Focal adhesion	CCTCTTTATACGGTGGCCCTGACCGCAGCCGGCAGCCGAGCCAGCTCCTACGTGGAGCAT[CG]AGGCCACTGGGCTTAACTCGCTCGCGCCCAGAGATGCGCCCCCGCCCTCCACGGGGAAGG	CGAGGCCACTGGGCTTAACTCGCTCGCGCCCAGAGATGCGCCCCCGCCCT	0	1	0.0156321	0	0	0	0	0	2	17	48546321
cg22627841	0.00288489	0.270052	0.457649	0.187597	NM_001267	CHAD	TSS200	chr17:48545570-48546900	Island	Focal adhesion	CTGGGGGCAGCAGCGGCGGCGGGGCGCGGGCAGCGGCGAGTCCTAGGCGCTCGGGTCTGC[CG]CCCTCTTTATACGGTGGCCCTGACCGCAGCCGGCAGCCGAGCCAGCTCCTACGTGGAGCA	CGCCCTCTTTATACGGTGGCCCTGACCGCAGCCGGCAGCCGAGCCAGCTC	0	1	0.015996	0	0	0	0	0	2	17	48546258
cg21000447	0.000426944	0.270138	0.32627	0.0561321	NM_138481	CHADL	Body	chr22:41633520-41634842	Island	NA	GGCGCAGCTGGCCCGGGCCCTGCAGCGGGGGCAGGGTGTCTAGCTGGTTCCCGCGGAGGT[CG]AGGGTGTGCAGGCGCGGACAGTGTGCGAAGGCCCTGGGACCCAGGGCCTGCAGGGCCCCG	CCGGGCCCTGCAGCGGGGGCAGGGTGTCTAGCTGGTTCCCGCGGAGGTCG	0	0	-0.0454608	0	0	0	0	0	0	22	41634226
cg18418186	0.000214377	0.282194	0.499614	0.217419	NM_003741	CHRD	Body	chr3:184099095-184099582	Island	TGF-beta signaling pathway	GCCAGGCGCTGAGGAGCGGGCCCGTGGTGACGGCCACACGGGTAGGGGGCTGGCGAACAG[CG]GGGTTGTGGTTGAGGCTGGGCCACCAAAGCGGCGTTTGACAGTGCTCAGGCCATCTTCCT	GGAGCGGGCCCGTGGTGACGGCCACACGGGTAGGGGGCTGGCGAACAGCG	0	1	-0.186828	0	0	0	0	0	0	3	184099432
cg05700339	1.88145e-07	0.253221	0.294273	0.0410518	NM_198289	CIDEA	TSS200	chr18:12254147-12255089	Island	NA	ACCGTACCCCGCTCCCTTCAGCCCCCTGCTCCCCGCATTCTCTTGCGCTCCGCGACCCCG[CG]CACACACCCATCCGCCCCACTGGTGCCCAAGCCGTCCAGCCGCGCCCGCGGGCAGAGCCC	CGGGCGCGGCTGGACGGCTTGGGCACCAGTGGGGCGGATGGGTGTGTGCG	0	1	0.133101	0	0	0	0	0	3	18	12254566
cg05700339	1.88145e-07	0.253221	0.294273	0.0410518	NM_001279	CIDEA	Body	chr18:12254147-12255089	Island	NA	ACCGTACCCCGCTCCCTTCAGCCCCCTGCTCCCCGCATTCTCTTGCGCTCCGCGACCCCG[CG]CACACACCCATCCGCCCCACTGGTGCCCAAGCCGTCCAGCCGCGCCCGCGGGCAGAGCCC	CGGGCGCGGCTGGACGGCTTGGGCACCAGTGGGGCGGATGGGTGTGTGCG	0	1	0.133101	0	0	0	0	0	3	18	12254566
cg07204280	7.99045e-07	0.250022	0.299102	0.0490792	NM_198289	CIDEA	TSS200	chr18:12254147-12255089	Island	NA	CTGTGCGCCTCTAGTACCGTACCCCGCTCCCTTCAGCCCCCTGCTCCCCGCATTCTCTTG[CG]CTCCGCGACCCCGCGCACACACCCATCCGCCCCACTGGTGCCCAAGCCGTCCAGCCGCGC	CGCTCCGCGACCCCGCGCACACACCCATCCGCCCCACTGGTGCCCAAGCC	0	1	0.0820695	0	0	0	0	0	3	18	12254551
cg07204280	7.99045e-07	0.250022	0.299102	0.0490792	NM_001279	CIDEA	Body	chr18:12254147-12255089	Island	NA	CTGTGCGCCTCTAGTACCGTACCCCGCTCCCTTCAGCCCCCTGCTCCCCGCATTCTCTTG[CG]CTCCGCGACCCCGCGCACACACCCATCCGCCCCACTGGTGCCCAAGCCGTCCAGCCGCGC	CGCTCCGCGACCCCGCGCACACACCCATCCGCCCCACTGGTGCCCAAGCC	0	1	0.0820695	0	0	0	0	0	3	18	12254551
cg25032595	1.88145e-07	0.400966	0.446736	0.0457699	NM_006984	CLDN10	5UTR	chr13:96204691-96205496	Island	Cell adhesion molecules (CAMs)	GGAGGCGGGAGGCGGAGCCCCGGGGTTGGGAGTGCGGGGGTCGCGGCGCAGAGTGGGAGC[CG]GAGAGCGAGCGCGGCTGCAGCCGGCGGCATGGCTAGCACGGCTTCGGAGATCATCGCCTT	CGGCTCCCACTCTGCGCCGCGACCCCCGCACTCCCAACCCCGGGGCTCCG	0	1	0.0165472	0	0	0	0	0	0	13	96204978
cg25032595	1.88145e-07	0.400966	0.446736	0.0457699	NM_182848	CLDN10	Body	chr13:96204691-96205496	Island	Cell adhesion molecules (CAMs)	GGAGGCGGGAGGCGGAGCCCCGGGGTTGGGAGTGCGGGGGTCGCGGCGCAGAGTGGGAGC[CG]GAGAGCGAGCGCGGCTGCAGCCGGCGGCATGGCTAGCACGGCTTCGGAGATCATCGCCTT	CGGCTCCCACTCTGCGCCGCGACCCCCGCACTCCCAACCCCGGGGCTCCG	0	1	0.0165472	0	0	0	0	0	0	13	96204978
cg25032595	1.88145e-07	0.400966	0.446736	0.0457699	NM_006984	CLDN10	1stExon	chr13:96204691-96205496	Island	Cell adhesion molecules (CAMs)	GGAGGCGGGAGGCGGAGCCCCGGGGTTGGGAGTGCGGGGGTCGCGGCGCAGAGTGGGAGC[CG]GAGAGCGAGCGCGGCTGCAGCCGGCGGCATGGCTAGCACGGCTTCGGAGATCATCGCCTT	CGGCTCCCACTCTGCGCCGCGACCCCCGCACTCCCAACCCCGGGGCTCCG	0	1	0.0165472	0	0	0	0	0	0	13	96204978
cg25032595	1.88145e-07	0.400966	0.446736	0.0457699	NM_001160100	CLDN10	Body	chr13:96204691-96205496	Island	Cell adhesion molecules (CAMs)	GGAGGCGGGAGGCGGAGCCCCGGGGTTGGGAGTGCGGGGGTCGCGGCGCAGAGTGGGAGC[CG]GAGAGCGAGCGCGGCTGCAGCCGGCGGCATGGCTAGCACGGCTTCGGAGATCATCGCCTT	CGGCTCCCACTCTGCGCCGCGACCCCCGCACTCCCAACCCCGGGGCTCCG	0	1	0.0165472	0	0	0	0	0	0	13	96204978
cg25718402	8.45843e-05	0.258413	0.381591	0.123178	NM_001307	CLDN7	TSS200	chr17:7164285-7166245	Island	Cell adhesion molecules (CAMs)	CGCGCCCCGGGAGCGCGGGAGGGGGAGGCGGGACCGGAGGGGCGGCCGAGGATGACCTGA[CG]TCACCGAAGGGACACTCACCTGAACCGGAAGTCGTGGCCCCCACCCCTCCTTGCCCAGGT	CGTCACCGAAGGGACACTCACCTGAACCGGAAGTCGTGGCCCCCACCCCT	0	1	-0.0206162	0	0	0	0	0	0	17	7165909
cg00611789	4.09868e-06	0.32409	0.59521	0.27112	NM_153610	CMYA5	TSS1500	0	0	NA	AAATAAGAGACGGGGCTAGGTTGCCTTTCCTCCTTTGAACCCCCTGGTGCAGCCGGAGCC[CG]CGCCCCTTAAAGTGATCTCCAGTTGTCCGAAAGGCCCGCCAGGGATCTGGCGAAACGGGG	CGCGCCCCTTAAAGTGATCTCCAGTTGTCCGAAAGGCCCGCCAGGGATCT	0	1	0.0221363	0	0	0	0	0	0	5	78985432
cg10257870	2.58789e-05	0.256871	0.701927	0.445057	NM_153610	CMYA5	TSS200	0	0	NA	CCGGAGCCCGCGCCCCTTAAAGTGATCTCCAGTTGTCCGAAAGGCCCGCCAGGGATCTGG[CG]AAACGGGGGCGGGGGAGGGCTCAGGGAAGAGGAGAAGCTGAGCCCGGGCCCCAGAAGCTC	CGCCAGATCCCTGGCGGGCCTTTCGGACAACTGGAGATCACTTTAAGGGG	0	1	0.0055095	0	0	0	0	0	0	5	78985484
cg23279355	1.15083e-06	0.267445	0.562489	0.295044	NM_153610	CMYA5	TSS200	0	0	NA	GGCCCCAGAAGCTCGGTGGCGAAACTTTGACGCCTTCTATTTAAAGTCGCGGGGCTCGCC[CG]CCCCCGGCGCCGGGAACCCGAGCCGCCCCCGCAGGGGCAGGGCTGGGGAGGGCAGGGGCC	TCGGTGGCGAAACTTTGACGCCTTCTATTTAAAGTCGCGGGGCTCGCCCG	0	1	0.0232359	0	0	0	0	0	0	5	78985592
cg01035261	1.88145e-07	0.324118	0.457697	0.13358	NM_001297	CNGB1	Body	chr16:57917881-57918351	Island	Olfactory transduction	TGGAACTGCGCGCGGGATCCGCCTCACCCCACCTTACTCCGCCTTCTCCTCCCTTTCCTC[CG]GCATCTTCACCGACAGGATCTGCTCTCCCGGCTCCGGGCCCGGGCTCATGCAGATCCTCA	CGGCATCTTCACCGACAGGATCTGCTCTCCCGGCTCCGGGCCCGGGCTCA	0	1	-0.0361389	0	0	0	0	0	0	16	57918095
cg02033213	1.58145e-07	0.314143	0.433446	0.119303	NM_001843	CNTN1	5UTR	chr12:41086522-41087102	S_Shore	Cell adhesion molecules (CAMs)	GCGGCTGCGAGGCTGCCTCCCTAGGTGACCGCATCTGGGTAGTAGGTGTTGGCCCAGTGC[CG]GTTCCTGCAGGAGTCAGATTGCTGGGAGCAGTAGGCAGAAGAATTGCAGAGAGATCCGAC	CGGCACTGGGCCAACACCTACTACCCAGATGCGGTCACCTAGGGAGGCAG	0	1	-0.0546642	0	0	0	0	0	4	12	41087252
cg02033213	1.58145e-07	0.314143	0.433446	0.119303	NM_175038	CNTN1	5UTR	chr12:41086522-41087102	S_Shore	Cell adhesion molecules (CAMs)	GCGGCTGCGAGGCTGCCTCCCTAGGTGACCGCATCTGGGTAGTAGGTGTTGGCCCAGTGC[CG]GTTCCTGCAGGAGTCAGATTGCTGGGAGCAGTAGGCAGAAGAATTGCAGAGAGATCCGAC	CGGCACTGGGCCAACACCTACTACCCAGATGCGGTCACCTAGGGAGGCAG	0	1	-0.0546642	0	0	0	0	0	4	12	41087252
cg11657203	3.51546e-07	0.285462	0.374976	0.0895144	NM_001843	CNTN1	5UTR	chr12:41086522-41087102	Island	Cell adhesion molecules (CAMs)	CAGGTGGGAGGGAGAGACCGCGGAGCCACGGCCCCTTCCCTCCTAGCCTGGCGCTGTCTA[CG]GGAACCACCTTCACACCTAGTTTCTGAAAGGTGGATTTGGCTTCAGGGATTTCCAGGGAG	CGGGAACCACCTTCACACCTAGTTTCTGAAAGGTGGATTTGGCTTCAGGG	0	1	-0.0825429	0	0	0	0	0	4	12	41087101
cg11657203	3.51546e-07	0.285462	0.374976	0.0895144	NM_175038	CNTN1	5UTR	chr12:41086522-41087102	Island	Cell adhesion molecules (CAMs)	CAGGTGGGAGGGAGAGACCGCGGAGCCACGGCCCCTTCCCTCCTAGCCTGGCGCTGTCTA[CG]GGAACCACCTTCACACCTAGTTTCTGAAAGGTGGATTTGGCTTCAGGGATTTCCAGGGAG	CGGGAACCACCTTCACACCTAGTTTCTGAAAGGTGGATTTGGCTTCAGGG	0	1	-0.0825429	0	0	0	0	0	4	12	41087101
cg11830800	8.24885e-08	0.311674	0.522277	0.210603	NM_175038	CNTN1	5UTR	chr12:41086522-41087102	S_Shore	Cell adhesion molecules (CAMs)	GTGTGCTTGTGTGTGCACATCTCCAAGGTGGAGCTATATATAGCTCCTGCATACCCAGCC[CG]GCTTCCCTGCTGCTGAGCCGGCTGCCTTGGCCTTCTCAAGCAATCTGGAAGCACTGAGTG	CGGGCTGGGTATGCAGGAGCTATATATAGCTCCACCTTGGAGATGTGCAC	0	1	-0.102837	0	0	0	0	0	4	12	41087520
cg11830800	8.24885e-08	0.311674	0.522277	0.210603	NM_001843	CNTN1	5UTR	chr12:41086522-41087102	S_Shore	Cell adhesion molecules (CAMs)	GTGTGCTTGTGTGTGCACATCTCCAAGGTGGAGCTATATATAGCTCCTGCATACCCAGCC[CG]GCTTCCCTGCTGCTGAGCCGGCTGCCTTGGCCTTCTCAAGCAATCTGGAAGCACTGAGTG	CGGGCTGGGTATGCAGGAGCTATATATAGCTCCACCTTGGAGATGTGCAC	0	1	-0.102837	0	0	0	0	0	4	12	41087520
cg14243778	1.57333e-06	0.331199	0.542744	0.211544	NM_175038	CNTN1	5UTR	chr12:41086522-41087102	Island	Cell adhesion molecules (CAMs)	ATCTTTCCCATCCCACCTGGGCGCCTGGCTAGCGCATCCCGGAAAACCTGGGAGCGGTTG[CG]GAGAGGGGAGGAAGCGACTTGTTTGTCCCCTGACCCCTCTGTTAAGATCTAGCTCCCTTC	CGGAGAGGGGAGGAAGCGACTTGTTTGTCCCCTGACCCCTCTGTTAAGAT	0	1	-0.0143439	0	0	0	0	0	4	12	41086879
cg14243778	1.57333e-06	0.331199	0.542744	0.211544	NM_001843	CNTN1	5UTR	chr12:41086522-41087102	Island	Cell adhesion molecules (CAMs)	ATCTTTCCCATCCCACCTGGGCGCCTGGCTAGCGCATCCCGGAAAACCTGGGAGCGGTTG[CG]GAGAGGGGAGGAAGCGACTTGTTTGTCCCCTGACCCCTCTGTTAAGATCTAGCTCCCTTC	CGGAGAGGGGAGGAAGCGACTTGTTTGTCCCCTGACCCCTCTGTTAAGAT	0	1	-0.0143439	0	0	0	0	0	4	12	41086879
cg27195326	9.12431e-08	0.269584	0.465122	0.195538	NM_001843	CNTN1	5UTR	chr12:41086522-41087102	S_Shore	Cell adhesion molecules (CAMs)	CTGCGACCTTTCCTTATTTATTTATTTATTTTCATGCCAAACCGGGCATGGGTATTCGTA[CG]TGTGCTTGTGTGTGCACATCTCCAAGGTGGAGCTATATATAGCTCCTGCATACCCAGCCC	CGTGTGCTTGTGTGTGCACATCTCCAAGGTGGAGCTATATATAGCTCCTG	0	1	-0.0661348	0	0	0	0	0	4	12	41087459
cg27195326	9.12431e-08	0.269584	0.465122	0.195538	NM_175038	CNTN1	5UTR	chr12:41086522-41087102	S_Shore	Cell adhesion molecules (CAMs)	CTGCGACCTTTCCTTATTTATTTATTTATTTTCATGCCAAACCGGGCATGGGTATTCGTA[CG]TGTGCTTGTGTGTGCACATCTCCAAGGTGGAGCTATATATAGCTCCTGCATACCCAGCCC	CGTGTGCTTGTGTGTGCACATCTCCAAGGTGGAGCTATATATAGCTCCTG	0	1	-0.0661348	0	0	0	0	0	4	12	41087459
cg27352992	2.05891e-06	0.297397	0.415346	0.117949	NM_175038	CNTN1	5UTR	chr12:41086522-41087102	Island	Cell adhesion molecules (CAMs)	GATCTGCGGCAGGTGGGAGGGAGAGACCGCGGAGCCACGGCCCCTTCCCTCCTAGCCTGG[CG]CTGTCTACGGGAACCACCTTCACACCTAGTTTCTGAAAGGTGGATTTGGCTTCAGGGATT	CAAATCCACCTTTCAGAAACTAGGTGTGAAGGTGGTTCCCGTAGACAGCG	0	1	-0.0904757	0	0	0	0	0	4	12	41087092
cg27352992	2.05891e-06	0.297397	0.415346	0.117949	NM_001843	CNTN1	5UTR	chr12:41086522-41087102	Island	Cell adhesion molecules (CAMs)	GATCTGCGGCAGGTGGGAGGGAGAGACCGCGGAGCCACGGCCCCTTCCCTCCTAGCCTGG[CG]CTGTCTACGGGAACCACCTTCACACCTAGTTTCTGAAAGGTGGATTTGGCTTCAGGGATT	CAAATCCACCTTTCAGAAACTAGGTGTGAAGGTGGTTCCCGTAGACAGCG	0	1	-0.0904757	0	0	0	0	0	4	12	41087092
cg13358636	4.51648e-07	0.279726	0.332275	0.0525485	NM_130773	CNTNAP5	TSS1500	chr2:124782252-124783255	Island	NA	ACCACCTGGGCTTGGAATCCAGAGCCCCGGAACACCTTGCAGTACTTGCCCGAAGCAACG[CG]CCAACAGCGGGAGGGAGACGCAGACGCGAAGACCGGCGAGAGGATGTGCGGTGGGAGTAG	CGCGTTGCTTCGGGCAAGTACTGCAAGGTGTTCCGGGGCTCTGGATTCCA	0	1	0.267629	0	0	0	0	0	0	2	124782263
cg00172849	6.36211e-08	0.259523	0.520351	0.260828	NM_001168249	COL11A1	TSS1500	0	0	NA	CTGTTAGCCTCTCGCTGGTCGGCGGGAGAGGGGAGGAGGCCAGCGCCTGATCGGCCACAC[CG]CTGGAGTCCTGGGCTGGCAGCGGTAACCTTATCCTTGTGCAAAAATCTGCTTCGTATGGC	CGCTGGAGTCCTGGGCTGGCAGCGGTAACCTTATCCTTGTGCAAAAATCT	0	1	0.0139383	0	0	0	0	0	0	1	103574532
cg00172849	6.36211e-08	0.259523	0.520351	0.260828	NM_080629	COL11A1	TSS1500	0	0	Focal adhesion	CTGTTAGCCTCTCGCTGGTCGGCGGGAGAGGGGAGGAGGCCAGCGCCTGATCGGCCACAC[CG]CTGGAGTCCTGGGCTGGCAGCGGTAACCTTATCCTTGTGCAAAAATCTGCTTCGTATGGC	CGCTGGAGTCCTGGGCTGGCAGCGGTAACCTTATCCTTGTGCAAAAATCT	0	1	0.0139383	0	0	0	0	0	0	1	103574532
cg00172849	6.36211e-08	0.259523	0.520351	0.260828	NM_001854	COL11A1	TSS1500	0	0	Focal adhesion	CTGTTAGCCTCTCGCTGGTCGGCGGGAGAGGGGAGGAGGCCAGCGCCTGATCGGCCACAC[CG]CTGGAGTCCTGGGCTGGCAGCGGTAACCTTATCCTTGTGCAAAAATCTGCTTCGTATGGC	CGCTGGAGTCCTGGGCTGGCAGCGGTAACCTTATCCTTGTGCAAAAATCT	0	1	0.0139383	0	0	0	0	0	0	1	103574532
cg00172849	6.36211e-08	0.259523	0.520351	0.260828	NM_080630	COL11A1	TSS1500	0	0	Focal adhesion	CTGTTAGCCTCTCGCTGGTCGGCGGGAGAGGGGAGGAGGCCAGCGCCTGATCGGCCACAC[CG]CTGGAGTCCTGGGCTGGCAGCGGTAACCTTATCCTTGTGCAAAAATCTGCTTCGTATGGC	CGCTGGAGTCCTGGGCTGGCAGCGGTAACCTTATCCTTGTGCAAAAATCT	0	1	0.0139383	0	0	0	0	0	0	1	103574532
cg00325149	4.3947e-09	0.251741	0.358415	0.106674	NM_080630	COL11A1	TSS200	0	0	Focal adhesion	GCAGATGAGGGGCTTCCACCAACAAGCTGAGAGTACTGTGTGCCCCTAAAGGCTTCATGC[CG]TCAGTGGGCTGGACGAGTGGCTCCGGGCAGCCCCCTCCTCCGCCCACTCCCCTCCCTGCT	CGGCATGAAGCCTTTAGGGGCACACAGTACTCTCAGCTTGTTGGTGGAAG	0	1	-0.0427134	0	0	0	0	0	0	1	103574072
cg00325149	4.3947e-09	0.251741	0.358415	0.106674	NM_001168249	COL11A1	TSS200	0	0	NA	GCAGATGAGGGGCTTCCACCAACAAGCTGAGAGTACTGTGTGCCCCTAAAGGCTTCATGC[CG]TCAGTGGGCTGGACGAGTGGCTCCGGGCAGCCCCCTCCTCCGCCCACTCCCCTCCCTGCT	CGGCATGAAGCCTTTAGGGGCACACAGTACTCTCAGCTTGTTGGTGGAAG	0	1	-0.0427134	0	0	0	0	0	0	1	103574072
cg00325149	4.3947e-09	0.251741	0.358415	0.106674	NM_080629	COL11A1	TSS200	0	0	Focal adhesion	GCAGATGAGGGGCTTCCACCAACAAGCTGAGAGTACTGTGTGCCCCTAAAGGCTTCATGC[CG]TCAGTGGGCTGGACGAGTGGCTCCGGGCAGCCCCCTCCTCCGCCCACTCCCCTCCCTGCT	CGGCATGAAGCCTTTAGGGGCACACAGTACTCTCAGCTTGTTGGTGGAAG	0	1	-0.0427134	0	0	0	0	0	0	1	103574072
cg00325149	4.3947e-09	0.251741	0.358415	0.106674	NM_001854	COL11A1	TSS200	0	0	Focal adhesion	GCAGATGAGGGGCTTCCACCAACAAGCTGAGAGTACTGTGTGCCCCTAAAGGCTTCATGC[CG]TCAGTGGGCTGGACGAGTGGCTCCGGGCAGCCCCCTCCTCCGCCCACTCCCCTCCCTGCT	CGGCATGAAGCCTTTAGGGGCACACAGTACTCTCAGCTTGTTGGTGGAAG	0	1	-0.0427134	0	0	0	0	0	0	1	103574072
cg24495344	2.04875e-08	0.297264	0.400542	0.103279	NM_080629	COL11A1	TSS200	0	0	Focal adhesion	GCTGAGAGTACTGTGTGCCCCTAAAGGCTTCATGCCGTCAGTGGGCTGGACGAGTGGCTC[CG]GGCAGCCCCCTCCTCCGCCCACTCCCCTCCCTGCTCCCAGCTCCCCCTCCCAGGGCGAAA	GTGTGCCCCTAAAGGCTTCATGCCGTCAGTGGGCTGGACGAGTGGCTCCG	0	1	-0.0199739	0	0	0	0	0	0	1	103574097
cg24495344	2.04875e-08	0.297264	0.400542	0.103279	NM_001168249	COL11A1	TSS200	0	0	NA	GCTGAGAGTACTGTGTGCCCCTAAAGGCTTCATGCCGTCAGTGGGCTGGACGAGTGGCTC[CG]GGCAGCCCCCTCCTCCGCCCACTCCCCTCCCTGCTCCCAGCTCCCCCTCCCAGGGCGAAA	GTGTGCCCCTAAAGGCTTCATGCCGTCAGTGGGCTGGACGAGTGGCTCCG	0	1	-0.0199739	0	0	0	0	0	0	1	103574097
cg24495344	2.04875e-08	0.297264	0.400542	0.103279	NM_080630	COL11A1	TSS200	0	0	Focal adhesion	GCTGAGAGTACTGTGTGCCCCTAAAGGCTTCATGCCGTCAGTGGGCTGGACGAGTGGCTC[CG]GGCAGCCCCCTCCTCCGCCCACTCCCCTCCCTGCTCCCAGCTCCCCCTCCCAGGGCGAAA	GTGTGCCCCTAAAGGCTTCATGCCGTCAGTGGGCTGGACGAGTGGCTCCG	0	1	-0.0199739	0	0	0	0	0	0	1	103574097
cg24495344	2.04875e-08	0.297264	0.400542	0.103279	NM_001854	COL11A1	TSS200	0	0	Focal adhesion	GCTGAGAGTACTGTGTGCCCCTAAAGGCTTCATGCCGTCAGTGGGCTGGACGAGTGGCTC[CG]GGCAGCCCCCTCCTCCGCCCACTCCCCTCCCTGCTCCCAGCTCCCCCTCCCAGGGCGAAA	GTGTGCCCCTAAAGGCTTCATGCCGTCAGTGGGCTGGACGAGTGGCTCCG	0	1	-0.0199739	0	0	0	0	0	0	1	103574097
cg04242021	4.51648e-07	0.345343	0.390474	0.0451311	NM_021110	COL14A1	TSS200	chr8:121137099-121137778	Island	Protein digestion and absorption	GAGGAGGAGAGAAAGTGGGGGCGTTATGGGCTTAGGCCTGCCTCCCACCTCCCCACCTCC[CG]CCTCCGCGGCCACCCTCCGCTCTATAATTGGCTGCCGGCGGGCCTTCCTTTCCTCTTATC	CGCCTCCGCGGCCACCCTCCGCTCTATAATTGGCTGCCGGCGGGCCTTCC	0	1	0.0213949	0	0	0	0	0	1	8	121137288
cg08695855	1.15083e-06	0.271795	0.459327	0.187532	NM_000089	COL1A2	TSS200	0	0	Focal adhesion	GAGGCGGGCTCCGGCTGCGCCACGCTATCGAGTCTTCCCTCCCTCCTTCTCTGCCCCCTC[CG]CTCCCGCTGGAGCCCTCCACCCTACAAGTGGCCTACAGGGCACAGGTGAGGCGGGACTGG	CACCTGTGCCCTGTAGGCCACTTGTAGGGTGGAGGGCTCCAGCGGGAGCG	0	1	-0.02711	0	0	0	0	0	0	7	94023743
cg07143532	2.57315e-06	0.313216	0.388741	0.0755245	NM_152890	COL24A1	Body	chr1:86621278-86622871	Island	NA	AAAACCTCCGCAGGAGGGGCAGGCCCGCCCCCGTGTCCTGCTCCCCTCCCCAGTCCCCGC[CG]CGAGTGCCACTTCCCCAGTGACAGGGCAATGATCAGGGCGCAGCCTCGGCTCGGATGGGC	CGAGGCTGCGCCCTGATCATTGCCCTGTCACTGGGGAAGTGGCACTCGCG	0	1	-0.00557845	0	0	0	0	1	0	1	86621354
cg17054969	0.000233688	0.305805	0.454856	0.149052	NM_001844	COL2A1	TSS200	chr12:48397889-48398731	Island	Focal adhesion	CGAACTCGCCCAAACCGCGGGCCGCCCCCTGCCCCCCGCTGGGCTGTAACCTGAACCGCC[CG]CCCCCGGAGCCCGCCTGGGCCCTGCCAGTGCCCGCACCTGCCCAAGCCGGACCCCCCTCT	CGCCCCCGGAGCCCGCCTGGGCCCTGCCAGTGCCCGCACCTGCCCAAGCC	0	1	0.0203755	0	0	0	0	0	0	12	48398374
cg17054969	0.000233688	0.305805	0.454856	0.149052	NM_033150	COL2A1	TSS200	chr12:48397889-48398731	Island	Focal adhesion	CGAACTCGCCCAAACCGCGGGCCGCCCCCTGCCCCCCGCTGGGCTGTAACCTGAACCGCC[CG]CCCCCGGAGCCCGCCTGGGCCCTGCCAGTGCCCGCACCTGCCCAAGCCGGACCCCCCTCT	CGCCCCCGGAGCCCGCCTGGGCCCTGCCAGTGCCCGCACCTGCCCAAGCC	0	1	0.0203755	0	0	0	0	0	0	12	48398374
cg20255775	0.000102372	0.309176	0.437655	0.128479	NM_001844	COL2A1	TSS200	chr12:48397889-48398731	Island	Focal adhesion	CTGGCGAACTCGCCCAAACCGCGGGCCGCCCCCTGCCCCCCGCTGGGCTGTAACCTGAAC[CG]CCCGCCCCCGGAGCCCGCCTGGGCCCTGCCAGTGCCCGCACCTGCCCAAGCCGGACCCCC	CGCCCGCCCCCGGAGCCCGCCTGGGCCCTGCCAGTGCCCGCACCTGCCCA	0	1	0.0339714	0	0	0	0	0	0	12	48398370
cg20255775	0.000102372	0.309176	0.437655	0.128479	NM_033150	COL2A1	TSS200	chr12:48397889-48398731	Island	Focal adhesion	CTGGCGAACTCGCCCAAACCGCGGGCCGCCCCCTGCCCCCCGCTGGGCTGTAACCTGAAC[CG]CCCGCCCCCGGAGCCCGCCTGGGCCCTGCCAGTGCCCGCACCTGCCCAAGCCGGACCCCC	CGCCCGCCCCCGGAGCCCGCCTGGGCCCTGCCAGTGCCCGCACCTGCCCA	0	1	0.0339714	0	0	0	0	0	0	12	48398370
cg23847109	2.35619e-05	0.338525	0.499574	0.161049	NM_001852	COL9A2	TSS200	chr1:40782220-40783145	Island	Protein digestion and absorption	GGGCGGGGGCCGGCGTGAGCTGTCACCTGAGAGGACCGGCGGGGTTGCCGGGAGGGAGGC[CG]GCGCCAGGCATCCAGCTCCGCCCCGCTCGGTCCAGCCTCCTGCGCCCACCCTCTGTCCTC	CGGCGCCAGGCATCCAGCTCCGCCCCGCTCGGTCCAGCCTCCTGCGCCCA	0	1	0.016942	0	0	0	0	0	0	1	40783060
cg26011014	0.000214377	0.273011	0.3639	0.090889	NM_001852	COL9A2	TSS200	chr1:40782220-40783145	Island	Protein digestion and absorption	CCAGCGCTGGCTGTTCGCGGGCAGGGTGGGCTGGGGCTCCTGAATATGCGGGGGGCGGGG[CG]GGGGCCGGCGTGAGCTGTCACCTGAGAGGACCGGCGGGGTTGCCGGGAGGGAGGCCGGCG	CGCCCCGCCCCCCGCATATTCAGGAGCCCCAGCCCACCCTGCCCGCGAAC	0	1	0.024727	0	0	0	0	0	0	1	40783003
cg19736608	1.02303e-06	0.271366	0.401762	0.130396	NM_006587	CORIN	5UTR	chr4:47838604-47839946	S_Shore	NA	TCTGTCCACTTTTATCTTGGTCGCTTTTCTCTCCTCTACGTGTCCCCCGGGGAGGCACTA[CG]GATGATTTTCTCCAAGCTCAAGAGAGACAAACTGAACTTTAAGCGCCAGGGGCCCCATAT	CGGATGATTTTCTCCAAGCTCAAGAGAGACAAACTGAACTTTAAGCGCCA	0	1	-0.0058453	0	0	0	0	0	0	4	47840050
cg19736608	1.02303e-06	0.271366	0.401762	0.130396	NM_006587	CORIN	1stExon	chr4:47838604-47839946	S_Shore	NA	TCTGTCCACTTTTATCTTGGTCGCTTTTCTCTCCTCTACGTGTCCCCCGGGGAGGCACTA[CG]GATGATTTTCTCCAAGCTCAAGAGAGACAAACTGAACTTTAAGCGCCAGGGGCCCCATAT	CGGATGATTTTCTCCAAGCTCAAGAGAGACAAACTGAACTTTAAGCGCCA	0	1	-0.0058453	0	0	0	0	0	0	4	47840050
cg20441135	9.30926e-05	0.276931	0.64472	0.367788	NM_014912	CPEB3	Body	chr10:93999131-94000015	Island	NA	GAAGGAGTGTGTAGGTGCAGCAGAGTATTACCTGAAATGGCAACAGATTGTTACCATTAT[CG]GTCCGGAAAGCGTTATCCTCCATCCAGGACTTGGAAGTGAGAGGGGCCGCGCGAGGGAAC	AGGTGCAGCAGAGTATTACCTGAAATGGCAACAGATTGTTACCATTATCG	0	1	0.0292211	0	0	0	0	0	0	10	93999132
cg22399133	1.72132e-07	0.423732	0.524996	0.101264	NM_006891	CRYGD	5UTR	chr2:208988834-208989269	Island	NA	CCTTCCCCATGGCTGGCTGGGCGCACGGCGGTGCTGAGCTGGTGGGGCGGCGGCGCTGAG[CG]GGTGGGGCTGCGGCGCGGCGGGCTATATAGCAGGAGGGCTGCTGCGTTGGCAAGAACCGC	CTGGCTGGGCGCACGGCGGTGCTGAGCTGGTGGGGCGGCGGCGCTGAGCG	0	1	0.0224445	0	0	0	0	0	0	2	208989248
cg22399133	1.72132e-07	0.423732	0.524996	0.101264	NM_006891	CRYGD	1stExon	chr2:208988834-208989269	Island	NA	CCTTCCCCATGGCTGGCTGGGCGCACGGCGGTGCTGAGCTGGTGGGGCGGCGGCGCTGAG[CG]GGTGGGGCTGCGGCGCGGCGGGCTATATAGCAGGAGGGCTGCTGCGTTGGCAAGAACCGC	CTGGCTGGGCGCACGGCGGTGCTGAGCTGGTGGGGCGGCGGCGCTGAGCG	0	1	0.0224445	0	0	0	0	0	0	2	208989248
cg13271643	6.98463e-05	0.262147	0.544149	0.282002	NM_015974	CRYL1	Body	0	0	Pentose and glucuronate interconversions	AGGTTTGAGCGTTACCCTAAAGGAAGCTCTGGAATCCAGCCAGGCCTCTTAGGAAGAGAA[CG]GTATTTTAATTGACTTGCCAGTGTGAATATTTTCTTGGCAGCCCCCATTATCTAGGATGC	CGGTATTTTAATTGACTTGCCAGTGTGAATATTTTCTTGGCAGCCCCCAT	0	1	-0.13991	0	0	0	0	0	0	13	21036583
cg21011139	6.98463e-05	0.263349	0.456996	0.193647	NM_016229	CYB5R2	TSS1500	chr11:7694711-7695685	Island	Amino sugar and nucleotide sugar metabolism	GCCGCTGGCTCTGGGTCAGCCCTGCCCCCAGGGCAGCGCTCCATCATGAGGCTGGCGGGG[CG]CTGAGCCGTGGCGTCCTCGCTCCTGCGCTGCCCCTCTGCATCCTGGCCCCTTCCCTGCAC	GGCCAGGATGCAGAGGGGCAGCGCAGGAGCGAGGACGCCACGGCTCAGCG	0	1	0.0244135	0	0	0	0	0	0	11	7695245
cg02916102	5.1501e-06	0.31206	0.381325	0.0692654	NM_000781	CYP11A1	Body	chr15:74658038-74658574	Island	Steroid hormone biosynthesis	CCGGGTCGCTCCCTGCTTCGCCGCCGCCTCCTGGCAGGGCCAGCGAAGCCAGTGCTCCAG[CG]CCCCCGTAACACCTCAAAGCGCACGGAGTCCGTGTTGGGGAACTTGGCGGCAGAGTGACT	CGCCCCCGTAACACCTCAAAGCGCACGGAGTCCGTGTTGGGGAACTTGGC	0	1	-0.0364215	0	0	0	0	0	0	15	74658244
cg02916102	5.1501e-06	0.31206	0.381325	0.0692654	NM_001099773	CYP11A1	5UTR	chr15:74658038-74658574	Island	Steroid hormone biosynthesis	CCGGGTCGCTCCCTGCTTCGCCGCCGCCTCCTGGCAGGGCCAGCGAAGCCAGTGCTCCAG[CG]CCCCCGTAACACCTCAAAGCGCACGGAGTCCGTGTTGGGGAACTTGGCGGCAGAGTGACT	CGCCCCCGTAACACCTCAAAGCGCACGGAGTCCGTGTTGGGGAACTTGGC	0	1	-0.0364215	0	0	0	0	0	0	15	74658244
cg02916102	5.1501e-06	0.31206	0.381325	0.0692654	NM_001099773	CYP11A1	1stExon	chr15:74658038-74658574	Island	Steroid hormone biosynthesis	CCGGGTCGCTCCCTGCTTCGCCGCCGCCTCCTGGCAGGGCCAGCGAAGCCAGTGCTCCAG[CG]CCCCCGTAACACCTCAAAGCGCACGGAGTCCGTGTTGGGGAACTTGGCGGCAGAGTGACT	CGCCCCCGTAACACCTCAAAGCGCACGGAGTCCGTGTTGGGGAACTTGGC	0	1	-0.0364215	0	0	0	0	0	0	15	74658244
cg16332610	6.30551e-07	0.341062	0.49471	0.153648	NM_001099773	CYP11A1	1stExon	chr15:74658038-74658574	Island	Steroid hormone biosynthesis	CCAATTTCGGAATAGCGCGGCCCGGGCGGCGGCGTGCGCTGGGAGGAATGCTGGGTCTGT[CG]CTAGCGCCAAACTTGACCACGCTGCGACCTTTTCACTCTGTGCTCTGACCTTCAAATCTC	CGCTAGCGCCAAACTTGACCACGCTGCGACCTTTTCACTCTGTGCTCTGA	0	1	-0.0754717	0	0	0	0	0	0	15	74658547
cg16332610	6.30551e-07	0.341062	0.49471	0.153648	NM_001099773	CYP11A1	5UTR	chr15:74658038-74658574	Island	Steroid hormone biosynthesis	CCAATTTCGGAATAGCGCGGCCCGGGCGGCGGCGTGCGCTGGGAGGAATGCTGGGTCTGT[CG]CTAGCGCCAAACTTGACCACGCTGCGACCTTTTCACTCTGTGCTCTGACCTTCAAATCTC	CGCTAGCGCCAAACTTGACCACGCTGCGACCTTTTCACTCTGTGCTCTGA	0	1	-0.0754717	0	0	0	0	0	0	15	74658547
cg16332610	6.30551e-07	0.341062	0.49471	0.153648	NM_000781	CYP11A1	Body	chr15:74658038-74658574	Island	Steroid hormone biosynthesis	CCAATTTCGGAATAGCGCGGCCCGGGCGGCGGCGTGCGCTGGGAGGAATGCTGGGTCTGT[CG]CTAGCGCCAAACTTGACCACGCTGCGACCTTTTCACTCTGTGCTCTGACCTTCAAATCTC	CGCTAGCGCCAAACTTGACCACGCTGCGACCTTTTCACTCTGTGCTCTGA	0	1	-0.0754717	0	0	0	0	0	0	15	74658547
cg17588266	8.24885e-08	0.285322	0.425854	0.140531	NM_000781	CYP11A1	Body	chr15:74658038-74658574	Island	Steroid hormone biosynthesis	GGAGTCCGTGTTGGGGAACTTGGCGGCAGAGTGACTGGGACCTAGGACCTGCGGTGGGGC[CG]CCGCCGCCTCCGCGGGGCCGAGCGCCTGGACCTCGCCCTGAGGTAAACGCGGGTCGACCC	GGGGAACTTGGCGGCAGAGTGACTGGGACCTAGGACCTGCGGTGGGGCCG	0	1	-0.0954893	0	0	0	0	0	0	15	74658330
cg17588266	8.24885e-08	0.285322	0.425854	0.140531	NM_001099773	CYP11A1	5UTR	chr15:74658038-74658574	Island	Steroid hormone biosynthesis	GGAGTCCGTGTTGGGGAACTTGGCGGCAGAGTGACTGGGACCTAGGACCTGCGGTGGGGC[CG]CCGCCGCCTCCGCGGGGCCGAGCGCCTGGACCTCGCCCTGAGGTAAACGCGGGTCGACCC	GGGGAACTTGGCGGCAGAGTGACTGGGACCTAGGACCTGCGGTGGGGCCG	0	1	-0.0954893	0	0	0	0	0	0	15	74658330
cg17588266	8.24885e-08	0.285322	0.425854	0.140531	NM_001099773	CYP11A1	1stExon	chr15:74658038-74658574	Island	Steroid hormone biosynthesis	GGAGTCCGTGTTGGGGAACTTGGCGGCAGAGTGACTGGGACCTAGGACCTGCGGTGGGGC[CG]CCGCCGCCTCCGCGGGGCCGAGCGCCTGGACCTCGCCCTGAGGTAAACGCGGGTCGACCC	GGGGAACTTGGCGGCAGAGTGACTGGGACCTAGGACCTGCGGTGGGGCCG	0	1	-0.0954893	0	0	0	0	0	0	15	74658330
cg07078841	2.72712e-07	0.311614	0.402097	0.0904829	NM_000104	CYP1B1	1stExon	chr2:38301276-38304518	Island	Steroid hormone biosynthesis	CGTCGTCAGTGCCAGGAGCGCTTGGATTGGGATGGGGACGGAGAAGGGTGCCTCGCTCGC[CG]AGCCCCGCTGCCCTTGGGGACCTGGCAAAGTCGAGGTTTCCTCACAGCGTTGAGATTGAG	GCTGTGAGGAAACCTCGACTTTGCCAGGTCCCCAAGGGCAGCGGGGCTCG	0	1	0.0384351	0	0	0	0	0	1	2	38303138
cg07078841	2.72712e-07	0.311614	0.402097	0.0904829	NM_000104	CYP1B1	5UTR	chr2:38301276-38304518	Island	Steroid hormone biosynthesis	CGTCGTCAGTGCCAGGAGCGCTTGGATTGGGATGGGGACGGAGAAGGGTGCCTCGCTCGC[CG]AGCCCCGCTGCCCTTGGGGACCTGGCAAAGTCGAGGTTTCCTCACAGCGTTGAGATTGAG	GCTGTGAGGAAACCTCGACTTTGCCAGGTCCCCAAGGGCAGCGGGGCTCG	0	1	0.0384351	0	0	0	0	0	1	2	38303138
cg09799983	3.96885e-07	0.368229	0.571493	0.203264	NM_000104	CYP1B1	Body	chr2:38301276-38304518	Island	Steroid hormone biosynthesis	TGCCTCAAGAACTTGTCCAGGATGAAGTTGCTGAAGTTGCGGTTGAGCTGCTCGAATTCG[CG]GAAAACGGTGCGCACCGGGTTGGGGAAGTACTGCAGCCAGGGCATCACGTCCACCAGGCT	CGCGAATTCGAGCAGCTCAACCGCAACTTCAGCAACTTCATCCTGGACAA	0	1	0.0166382	0	0	0	0	0	1	2	38301756
cg11751707	1.33519e-08	0.26657	0.343378	0.0768071	NM_000104	CYP1B1	5UTR	chr2:38301276-38304518	Island	Steroid hormone biosynthesis	CCCATGCTGGGGACAGAGAGGAGAAGGCGTGACACTCAGGGGTGCAGAGACAGGAGCGGG[CG]CCCCACGCCCCTACCCCAGCCTCTGGGGACTGAGTGCCGTTGGGTGGAGAGGTCGGAGCT	TCCACCCAACGGCACTCAGTCCCCAGAGGCTGGGGTAGGGGCGTGGGGCG	0	1	-0.0403783	0	0	0	0	0	1	2	38302587
cg18451022	1.72132e-07	0.274147	0.359439	0.0852927	NM_000104	CYP1B1	1stExon	chr2:38301276-38304518	Island	Steroid hormone biosynthesis	AGTGCCAGGAGCGCTTGGATTGGGATGGGGACGGAGAAGGGTGCCTCGCTCGCCGAGCCC[CG]CTGCCCTTGGGGACCTGGCAAAGTCGAGGTTTCCTCACAGCGTTGAGATTGAGACTGGGG	TCTCAACGCTGTGAGGAAACCTCGACTTTGCCAGGTCCCCAAGGGCAGCG	0	1	0.041593	0	0	0	0	0	1	2	38303145
cg18451022	1.72132e-07	0.274147	0.359439	0.0852927	NM_000104	CYP1B1	5UTR	chr2:38301276-38304518	Island	Steroid hormone biosynthesis	AGTGCCAGGAGCGCTTGGATTGGGATGGGGACGGAGAAGGGTGCCTCGCTCGCCGAGCCC[CG]CTGCCCTTGGGGACCTGGCAAAGTCGAGGTTTCCTCACAGCGTTGAGATTGAGACTGGGG	TCTCAACGCTGTGAGGAAACCTCGACTTTGCCAGGTCCCCAAGGGCAGCG	0	1	0.041593	0	0	0	0	0	1	2	38303145
cg12978433	3.08722e-07	0.315165	0.36522	0.0500546	NM_000782	CYP24A1	1stExon	chr20:52789252-52790986	Island	NA	AGAGAATCTGCAGCAGGCTGCCCAGCAGTGGCCAGCTGGTGGGGCCCGGCAGGGCGGCCG[CG]TTCTGAGTCTCGCCACCAGCTGTCAGCGGGCAGACTGGCACCTCTCGCGGCTGAGGGGAC	GCGAGAGGTGCCAGTCTGCCCGCTGACAGCTGGTGGCGAGACTCAGAACG	0	0	-0.172905	0	0	0	0	0	0	20	52789956
cg12978433	3.08722e-07	0.315165	0.36522	0.0500546	NM_001128915	CYP24A1	1stExon	chr20:52789252-52790986	Island	NA	AGAGAATCTGCAGCAGGCTGCCCAGCAGTGGCCAGCTGGTGGGGCCCGGCAGGGCGGCCG[CG]TTCTGAGTCTCGCCACCAGCTGTCAGCGGGCAGACTGGCACCTCTCGCGGCTGAGGGGAC	GCGAGAGGTGCCAGTCTGCCCGCTGACAGCTGGTGGCGAGACTCAGAACG	0	0	-0.172905	0	0	0	0	0	0	20	52789956
cg17538572	9.12431e-08	0.404606	0.453364	0.0487582	NM_000783	CYP26A1	Body	chr10:94833272-94835256	Island	Retinol metabolism	GGGCTGCGAACCCCAACTGGCGGGCGACGGGGACTCCGAGCAGCAGCTTGTGGAGGCCTT[CG]AGGAAATGACCCGCAATCTCTTCTCGCTGCCCATCGACGTGCCCTTCAGCGGGCTGTACC	CCAACTGGCGGGCGACGGGGACTCCGAGCAGCAGCTTGTGGAGGCCTTCG	0	1	-0.0067825	0	0	0	0	0	0	10	94834763
cg17538572	9.12431e-08	0.404606	0.453364	0.0487582	NM_057157	CYP26A1	Body	chr10:94833272-94835256	Island	Retinol metabolism	GGGCTGCGAACCCCAACTGGCGGGCGACGGGGACTCCGAGCAGCAGCTTGTGGAGGCCTT[CG]AGGAAATGACCCGCAATCTCTTCTCGCTGCCCATCGACGTGCCCTTCAGCGGGCTGTACC	CCAACTGGCGGGCGACGGGGACTCCGAGCAGCAGCTTGTGGAGGCCTTCG	0	1	-0.0067825	0	0	0	0	0	0	10	94834763
cg26558485	4.2995e-05	0.305279	0.381107	0.0758281	NM_178033	CYP4X1	1stExon	chr1:47489226-47489633	Island	NA	GAGGACGCTCCAGGAGCGCAAAAGCAGTTGGGCCGAACGAAGCGTGCGCGCTTTGGTAAC[CG]GCTAGAAATCCCGCACGCGCGCCTGCCTCCTCTCCCCAGGCCTGAGCTGCCCCTCCCACT	GGAGCGCAAAAGCAGTTGGGCCGAACGAAGCGTGCGCGCTTTGGTAACCG	0	1	-0.155029	0	0	0	0	0	0	1	47489282
cg26558485	4.2995e-05	0.305279	0.381107	0.0758281	NM_178033	CYP4X1	5UTR	chr1:47489226-47489633	Island	NA	GAGGACGCTCCAGGAGCGCAAAAGCAGTTGGGCCGAACGAAGCGTGCGCGCTTTGGTAAC[CG]GCTAGAAATCCCGCACGCGCGCCTGCCTCCTCTCCCCAGGCCTGAGCTGCCCCTCCCACT	GGAGCGCAAAAGCAGTTGGGCCGAACGAAGCGTGCGCGCTTTGGTAACCG	0	1	-0.155029	0	0	0	0	0	0	1	47489282
cg06607764	6.51192e-06	0.267531	0.610731	0.3432	NM_017456	CYTH1	Body	0	0	NA	CGGTGGGGAAGGCTGGCGCAGAGCGCAGAGATGGACGCGCAGAGCTGCAGCCCTAGCAGA[CG]CTCCGAGTGTGTGCTGCTCCGCTCCTCCAGGCTCATTTCCATGAATGCAGTCACAGCCAG	CGCTCCGAGTGTGTGCTGCTCCGCTCCTCCAGGCTCATTTCCATGAATGC	0	1	0.0380558	0	0	0	0	0	0	17	76719635
cg06607764	6.51192e-06	0.267531	0.610731	0.3432	NM_004762	CYTH1	Body	0	0	NA	CGGTGGGGAAGGCTGGCGCAGAGCGCAGAGATGGACGCGCAGAGCTGCAGCCCTAGCAGA[CG]CTCCGAGTGTGTGCTGCTCCGCTCCTCCAGGCTCATTTCCATGAATGCAGTCACAGCCAG	CGCTCCGAGTGTGTGCTGCTCCGCTCCTCCAGGCTCATTTCCATGAATGC	0	1	0.0380558	0	0	0	0	0	0	17	76719635
cg04290346	3.96885e-07	0.250895	0.360673	0.109778	NM_001029865	DBX1	Body	chr11:20177608-20178824	Island	NA	CCTCCTCTTCCTCCTCGGAATCTGAGAAGTCCGAAGGTTTCCCGGGACTGCTCGAGTGCG[CG]GGCGAGGGGGGCAGCGGCCCTGGCAGCCGCGGGTCCCGCAGGTGCTGGGGGTCGGAGGAC	CCTCGGAATCTGAGAAGTCCGAAGGTTTCCCGGGACTGCTCGAGTGCGCG	0	1	-0.0757409	0	0	0	0	0	0	11	20177852
cg09767822	1.83574e-06	0.261977	0.419839	0.157861	NM_001029865	DBX1	Body	chr11:20177608-20178824	Island	NA	TTCTGGCCCACGTCGCTGAGGTCCGGGTGCGGATTGAGCTTGGTGGGCAGGGTCTGCTCG[CG]ACAGCCCCCGCTAGACAGGAGTTCGCGCTCCTTGGAGTTCCGCCATTTCATGCGTCGGTT	AAATGGCGGAACTCCAAGGAGCGCGAACTCCTGTCTAGCGGGGGCTGTCG	0	1	-0.313211	0	0	0	0	0	0	11	20178040
cg04515001	4.51648e-07	0.287493	0.58091	0.293417	NM_016356	DCDC2	5UTR	chr6:24357719-24358309	Island	NA	CGGAGTAGACGCTCAAGTTTTTCACCGTGGCGTGCACAGCCAATCAGGACCCGCAGTGCG[CG]CACCACACCAGGTTCACCTGCTACGGGCAGAATCAAGGTGGACAGCTTCTGAGCAGGAGC	AAGCTGTCCACCTTGATTCTGCCCGTAGCAGGTGAACCTGGTGTGGTGCG	0	1	0.00449435	0	0	0	0	0	1	6	24358236
cg04515001	4.51648e-07	0.287493	0.58091	0.293417	NM_016356	DCDC2	1stExon	chr6:24357719-24358309	Island	NA	CGGAGTAGACGCTCAAGTTTTTCACCGTGGCGTGCACAGCCAATCAGGACCCGCAGTGCG[CG]CACCACACCAGGTTCACCTGCTACGGGCAGAATCAAGGTGGACAGCTTCTGAGCAGGAGC	AAGCTGTCCACCTTGATTCTGCCCGTAGCAGGTGAACCTGGTGTGGTGCG	0	1	0.00449435	0	0	0	0	0	1	6	24358236
cg16306115	3.51546e-07	0.281425	0.493125	0.2117	NM_016356	DCDC2	TSS200	chr6:24357719-24358309	Island	NA	CAGGTTCACCTGCTACGGGCAGAATCAAGGTGGACAGCTTCTGAGCAGGAGCCGGAAACG[CG]CGGGGCCTTCAAACAGGCACGCCTAGTGAGGGCAGGAGAGAGGAGGACGCACACACACAC	CTACGGGCAGAATCAAGGTGGACAGCTTCTGAGCAGGAGCCGGAAACGCG	0	1	0.00863805	0	0	0	0	0	1	6	24358306
cg18182399	1.72132e-07	0.275772	0.320889	0.0451177	NM_001927	DES	5UTR	chr2:220283200-220283750	N_Shore	Hypertrophic cardiomyopathy (HCM)	TCCACTCTCCGGCCGGCCGCCTGCCCGCCGCCTCCTCCGTGCGCCCGCCAGCCTCGCCCG[CG]CCGTCACCATGAGCCAGGCCTACTCGTCCAGCCAGCGCGTGTCCTCCTACCGCCGCACCT	AGGAGGACACGCGCTGGCTGGACGAGTAGGCCTGGCTCATGGTGACGGCG	0	1	-0.0239912	0	0	0	0	0	2	2	220283175
cg18182399	1.72132e-07	0.275772	0.320889	0.0451177	NM_001927	DES	1stExon	chr2:220283200-220283750	N_Shore	Hypertrophic cardiomyopathy (HCM)	TCCACTCTCCGGCCGGCCGCCTGCCCGCCGCCTCCTCCGTGCGCCCGCCAGCCTCGCCCG[CG]CCGTCACCATGAGCCAGGCCTACTCGTCCAGCCAGCGCGTGTCCTCCTACCGCCGCACCT	AGGAGGACACGCGCTGGCTGGACGAGTAGGCCTGGCTCATGGTGACGGCG	0	1	-0.0239912	0	0	0	0	0	2	2	220283175
cg20065463	6.30551e-07	0.337154	0.423318	0.0861635	NM_001927	DES	5UTR	chr2:220283200-220283750	N_Shore	Hypertrophic cardiomyopathy (HCM)	CCTGTCTCCCCTCGCCGCATCCACTCTCCGGCCGGCCGCCTGCCCGCCGCCTCCTCCGTG[CG]CCCGCCAGCCTCGCCCGCGCCGTCACCATGAGCCAGGCCTACTCGTCCAGCCAGCGCGTG	CGCCCGCCAGCCTCGCCCGCGCCGTCACCATGAGCCAGGCCTACTCGTCC	0	1	-0.0067436	0	0	0	0	0	2	2	220283156
cg20065463	6.30551e-07	0.337154	0.423318	0.0861635	NM_001927	DES	1stExon	chr2:220283200-220283750	N_Shore	Hypertrophic cardiomyopathy (HCM)	CCTGTCTCCCCTCGCCGCATCCACTCTCCGGCCGGCCGCCTGCCCGCCGCCTCCTCCGTG[CG]CCCGCCAGCCTCGCCCGCGCCGTCACCATGAGCCAGGCCTACTCGTCCAGCCAGCGCGTG	CGCCCGCCAGCCTCGCCCGCGCCGTCACCATGAGCCAGGCCTACTCGTCC	0	1	-0.0067436	0	0	0	0	0	2	2	220283156
cg01664864	2.57315e-06	0.2672	0.440747	0.173547	NM_001362	DIO3	TSS200	chr14:102025989-102031567	Island	NA	CGGGGCCCGGGCCCGCCCCCACCGGCCCCAGGCCCGGCCGCTCCGCCCTCCGCCCGCCTG[CG]CCCGCCCTCAGCCCAAGATTTCTAGGGCATTGGCCGCGCTGCTGGGTGATCCCTCCGGGC	CGCCCGCCCTCAGCCCAAGATTTCTAGGGCATTGGCCGCGCTGCTGGGTG	0	1	-0.00684615	0	0	0	0	0	1	14	102027677
cg02287710	3.96885e-07	0.391794	0.518663	0.126869	NM_001362	DIO3	TSS200	chr14:102025989-102031567	Island	NA	CCCCCGAGAGCTGGCTGCGGGGCCCGGGCCCGCCCCCACCGGCCCCAGGCCCGGCCGCTC[CG]CCCTCCGCCCGCCTGCGCCCGCCCTCAGCCCAAGATTTCTAGGGCATTGGCCGCGCTGCT	CGCCCTCCGCCCGCCTGCGCCCGCCCTCAGCCCAAGATTTCTAGGGCATT	0	1	-0.0168662	0	0	0	0	0	1	14	102027660
cg10942056	0.000214377	0.262664	0.607654	0.34499	NM_032890	DISP1	1stExon	0	0	NA	GTGGAGCTGCGCCTGCCAACTCATTGCTTTCTGCTGTGCTGTGATCCTGCAGTCAGTTGC[CG]CTGTTGCTACTGCAATCATTTGCACCAAACTGAGCCAGAGAAGTTCCCTCTTTTAACATA	CGGCAACTGACTGCAGGATCACAGCACAGCAGAAAGCAATGAGTTGGCAG	0	1	-0.11358	0	0	0	0	0	2	1	223101848
cg10942056	0.000214377	0.262664	0.607654	0.34499	NM_032890	DISP1	5UTR	0	0	NA	GTGGAGCTGCGCCTGCCAACTCATTGCTTTCTGCTGTGCTGTGATCCTGCAGTCAGTTGC[CG]CTGTTGCTACTGCAATCATTTGCACCAAACTGAGCCAGAGAAGTTCCCTCTTTTAACATA	CGGCAACTGACTGCAGGATCACAGCACAGCAGAAAGCAATGAGTTGGCAG	0	1	-0.11358	0	0	0	0	0	2	1	223101848
cg13952483	0.000254769	0.263799	0.586229	0.32243	NM_032890	DISP1	5UTR	0	0	NA	AGCCCCTAACATGCCTAATTCAAAGCAATCTGCATGTGCTTGTCATTCAGTCTGTCCTGC[CG]CTCTGTGGAGCTGCGCCTGCCAACTCATTGCTTTCTGCTGTGCTGTGATCCTGCAGTCAG	CGGCAGGACAGACTGAATGACAAGCACATGCAGATTGCTTTGAATTAGGC	0	0	-0.147839	0	0	0	0	0	2	1	223101782
cg13952483	0.000254769	0.263799	0.586229	0.32243	NM_032890	DISP1	1stExon	0	0	NA	AGCCCCTAACATGCCTAATTCAAAGCAATCTGCATGTGCTTGTCATTCAGTCTGTCCTGC[CG]CTCTGTGGAGCTGCGCCTGCCAACTCATTGCTTTCTGCTGTGCTGTGATCCTGCAGTCAG	CGGCAGGACAGACTGAATGACAAGCACATGCAGATTGCTTTGAATTAGGC	0	0	-0.147839	0	0	0	0	0	2	1	223101782
cg05291374	2.58789e-05	0.265327	0.627477	0.36215	NM_033425	DIXDC1	TSS1500	chr11:111847927-111848401	N_Shore	NA	TGGCTCAGAAGGAAGGATAGCCCCTGGGTGTCTCATTCCCTGCCACTGCTCCTCCGGAGA[CG]CCCTGGGGAAGCCCTGCCAGCCTGTTGCTCCGAAAACCGCATACCAGCCTCACATTGTAG	CGCCCTGGGGAAGCCCTGCCAGCCTGTTGCTCCGAAAACCGCATACCAGC	0	1	-0.0330957	0	0	0	0	0	0	11	111847475
cg05291374	2.58789e-05	0.265327	0.627477	0.36215	NM_001037954	DIXDC1	Body	chr11:111847927-111848401	N_Shore	NA	TGGCTCAGAAGGAAGGATAGCCCCTGGGTGTCTCATTCCCTGCCACTGCTCCTCCGGAGA[CG]CCCTGGGGAAGCCCTGCCAGCCTGTTGCTCCGAAAACCGCATACCAGCCTCACATTGTAG	CGCCCTGGGGAAGCCCTGCCAGCCTGTTGCTCCGAAAACCGCATACCAGC	0	1	-0.0330957	0	0	0	0	0	0	11	111847475
cg24601030	1.11574e-05	0.284426	0.607271	0.322845	NM_033425	DIXDC1	TSS1500	chr11:111847927-111848401	N_Shore	NA	CCGACCGACCCCTCGTCCACCAAGGGAGGGCTCAGAGTGGAGAAGGCAAGGTTTTTGGTG[CG]GGGCTCCCCAGCACTCAGACCACTAGAGCCCTCCTCGTGATTCTGCCGATACGCGGCTCT	CGGGGCTCCCCAGCACTCAGACCACTAGAGCCCTCCTCGTGATTCTGCCG	0	1	-0.0005817	0	0	0	0	0	0	11	111847747
cg24601030	1.11574e-05	0.284426	0.607271	0.322845	NM_001037954	DIXDC1	Body	chr11:111847927-111848401	N_Shore	NA	CCGACCGACCCCTCGTCCACCAAGGGAGGGCTCAGAGTGGAGAAGGCAAGGTTTTTGGTG[CG]GGGCTCCCCAGCACTCAGACCACTAGAGCCCTCCTCGTGATTCTGCCGATACGCGGCTCT	CGGGGCTCCCCAGCACTCAGACCACTAGAGCCCTCCTCGTGATTCTGCCG	0	1	-0.0005817	0	0	0	0	0	0	11	111847747
cg19867649	5.77206e-06	0.352544	0.382973	0.0304292	NM_015881	DKK3	TSS1500	chr11:12029737-12030841	Island	NA	CCGCCGGGCTGCGGGTGCAGATGCGGGAGCGGCGCGGTGGGCGGGCCGCGGGTGCGGGAG[CG]CGGCGGGGTGCGGCAGCGCCGGTACCCGAGGGAGCCCGCAAGACGCGCCCCGCCCGCCCA	GGGTGCAGATGCGGGAGCGGCGCGGTGGGCGGGCCGCGGGTGCGGGAGCG	0	0	-0.157118	0	0	0	0	0	0	11	12030838
cg19867649	5.77206e-06	0.352544	0.382973	0.0304292	NM_013253	DKK3	1stExon	chr11:12029737-12030841	Island	NA	CCGCCGGGCTGCGGGTGCAGATGCGGGAGCGGCGCGGTGGGCGGGCCGCGGGTGCGGGAG[CG]CGGCGGGGTGCGGCAGCGCCGGTACCCGAGGGAGCCCGCAAGACGCGCCCCGCCCGCCCA	GGGTGCAGATGCGGGAGCGGCGCGGTGGGCGGGCCGCGGGTGCGGGAGCG	0	0	-0.157118	0	0	0	0	0	0	11	12030838
cg19867649	5.77206e-06	0.352544	0.382973	0.0304292	NM_001018057	DKK3	TSS1500	chr11:12029737-12030841	Island	NA	CCGCCGGGCTGCGGGTGCAGATGCGGGAGCGGCGCGGTGGGCGGGCCGCGGGTGCGGGAG[CG]CGGCGGGGTGCGGCAGCGCCGGTACCCGAGGGAGCCCGCAAGACGCGCCCCGCCCGCCCA	GGGTGCAGATGCGGGAGCGGCGCGGTGGGCGGGCCGCGGGTGCGGGAGCG	0	0	-0.157118	0	0	0	0	0	0	11	12030838
cg19867649	5.77206e-06	0.352544	0.382973	0.0304292	NM_013253	DKK3	5UTR	chr11:12029737-12030841	Island	NA	CCGCCGGGCTGCGGGTGCAGATGCGGGAGCGGCGCGGTGGGCGGGCCGCGGGTGCGGGAG[CG]CGGCGGGGTGCGGCAGCGCCGGTACCCGAGGGAGCCCGCAAGACGCGCCCCGCCCGCCCA	GGGTGCAGATGCGGGAGCGGCGCGGTGGGCGGGCCGCGGGTGCGGGAGCG	0	0	-0.157118	0	0	0	0	0	0	11	12030838
cg17241776	8.24885e-08	0.325469	0.465979	0.14051	NM_198989	DLEU7	1stExon	chr13:51417371-51418149	Island	NA	ACCACGCGGGCCAGCGCGCTGCGCATCGCCATCTGGGCCAGGGTGCAGGGCCCGCGGTCC[CG]GGGGAAGGGCAGCAACTCGGCGCCCCCCTCAGCGCCTCGCACTACCTCCTCCTCTGGGGA	CGGGGGAAGGGCAGCAACTCGGCGCCCCCCTCAGCGCCTCGCACTACCTC	0	1	0.0145499	0	0	0	0	0	0	13	51417469
cg15673034	0.000303411	0.25026	0.363419	0.113158	NM_004746	DLGAP1	3UTR	chr18:3498941-3499358	Island	NA	GGCTCCTGCGAGGTGGACAACTACACCGCGACAGTGGAAGTCACCGAGCTCGGGAGCGGA[CG]GGCTCGGAGGGGGAGAGGCAGCCGGCAGAGGAGCGGCCGGGGGAGGAGGGGACAGATGCT	GTGGACAACTACACCGCGACAGTGGAAGTCACCGAGCTCGGGAGCGGACG	0	1	0.0618049	0	0	0	0	0	0	18	3499093
cg15673034	0.000303411	0.25026	0.363419	0.113158	NM_001003809	DLGAP1	3UTR	chr18:3498941-3499358	Island	NA	GGCTCCTGCGAGGTGGACAACTACACCGCGACAGTGGAAGTCACCGAGCTCGGGAGCGGA[CG]GGCTCGGAGGGGGAGAGGCAGCCGGCAGAGGAGCGGCCGGGGGAGGAGGGGACAGATGCT	GTGGACAACTACACCGCGACAGTGGAAGTCACCGAGCTCGGGAGCGGACG	0	1	0.0618049	0	0	0	0	0	0	18	3499093
cg09803262	1.46417e-06	0.256389	0.637023	0.380634	NR_015448	DLX6AS	Body	0	0	NA	TAATGAGGAAACCTAATTATTGCGCATCTGGAAGTCTTAGTCCCTACTACCAGACGAAGG[CG]GGTACCTGAGGGATGCAGTGCGCATGCCCGAGCCGTCGGATTTGCATGATAAGGCTCGCA	CTAATTATTGCGCATCTGGAAGTCTTAGTCCCTACTACCAGACGAAGGCG	0	1	-0.0233249	0	0	0	0	0	0	7	96622608
cg17199800	3.08722e-07	0.258838	0.433121	0.174283	NR_015448	DLX6AS	Body	chr7:96634622-96634915	N_Shore	NA	ACTTAAAAATGAATTCAGAGTTACTGAACCGGCTCCCCAGACTCAAGAACTTAAGCGCAA[CG]GGCTGGGAAAAGGAGGGGGAGAGGAGCGCAAACGCCGCTGACCTGGGAACTCGGAGGAAA	ATTCAGAGTTACTGAACCGGCTCCCCAGACTCAAGAACTTAAGCGCAACG	0	1	-0.252656	0	0	0	0	0	0	7	96632777
cg17800654	5.77003e-05	0.269828	0.382852	0.113024	NM_032110	DMRTA2	5UTR	chr1:50884228-50891471	Island	NA	CCCCATAAGGCCCAAGCAGGCCCAGCTCCCCGCTTCTGCCGCGGTCTCCTCTGCTTCCCG[CG]TTCCCCGTCCCTGCCAGAGCCCGCGACAGAGTCCTTGTGTCTCCGTCCGAGAGTCCCAGA	GGACGGAGACACAAGGACTCTGTCGCGGGCTCTGGCAGGGACGGGGAACG	0	1	0.0111152	0	0	0	0	0	0	1	50888590
cg09082287	8.10783e-06	0.252759	0.408878	0.156119	NM_014787	DNAJC6	1stExon	chr1:65731411-65731849	N_Shore	Endocytosis	CCCCGCACACCGACTTGCATGCAATTATCATAGCCCGAGTGCTCCTCCGTTGAGAGACTT[CG]CCCCCGAGACCGCTGACTGTGAATGACAAATCAAAAGTCAGGGTTGCAGAATCAGCCGGA	ACTTGCATGCAATTATCATAGCCCGAGTGCTCCTCCGTTGAGAGACTTCG	0	0	-0.224575	0	0	0	0	0	2	1	65730494
cg09082287	8.10783e-06	0.252759	0.408878	0.156119	NM_014787	DNAJC6	5UTR	chr1:65731411-65731849	N_Shore	Endocytosis	CCCCGCACACCGACTTGCATGCAATTATCATAGCCCGAGTGCTCCTCCGTTGAGAGACTT[CG]CCCCCGAGACCGCTGACTGTGAATGACAAATCAAAAGTCAGGGTTGCAGAATCAGCCGGA	ACTTGCATGCAATTATCATAGCCCGAGTGCTCCTCCGTTGAGAGACTTCG	0	0	-0.224575	0	0	0	0	0	2	1	65730494
cg14830003	4.5905e-06	0.273589	0.639501	0.365912	NM_003462	DNALI1	1stExon	chr1:38022452-38022719	Island	Huntington's disease	TGATTCCGCCCGCAGACTCTTTGCTCAAGTACGACACCCCAGTGCTGGTGAGCCGGAACA[CG]GAGAAACGGAGCCCCAAGGTAAAGACGGGGGCTCGGGAGACAAAGGAGCCTCGAAACTCC	CAGACTCTTTGCTCAAGTACGACACCCCAGTGCTGGTGAGCCGGAACACG	0	1	-0.00168165	0	0	0	0	0	1	1	38022657
cg00921973	0.000330611	0.253735	0.690947	0.437212	NM_003863	DPM2	TSS1500	chr9:130699759-130700266	S_Shore	N-Glycan biosynthesis	AACTCCTGGGCTCAAGCGATCCTCCCAACTCGGCCTCCAAAAGTTTACAGGCGTGAGCCA[CG]GTGCCCAGCCTCCTGTGCCTTTTAATTCACTGATGCAATTGTTGATCCAGCCCTGTCAGC	CGGTGCCCAGCCTCCTGTGCCTTTTAATTCACTGATGCAATTGTTGATCC	0	0	-0.123885	0	0	0	0	0	0	9	130701076
cg14395885	0.000112385	0.261904	0.731072	0.469168	NM_003863	DPM2	TSS200	chr9:130699759-130700266	S_Shore	N-Glycan biosynthesis	GAACGCGGTCCCCCACCACTCACAGGCCGGCTGCTCCTCACCCATCCGGTCTCACTGGGA[CG]CCACGTTCCTCAGGGAAGCCAGTCGGGAACGTTTTTTTTGTTTGTTTGTTTGTTTTTGAG	CGCCACGTTCCTCAGGGAAGCCAGTCGGGAACGTTTTTTTTGTTTGTTTG	0	1	-0.006743	0	0	0	0	0	0	9	130700923
cg11481534	1.11574e-05	0.346657	0.400089	0.0534326	NM_001080976	DSE	5UTR	chr6:116691827-116692868	Island	Glycosaminoglycan biosynthesis - chondroitin sulfate	ACAAGTTAGAGCCAAAGAGGCCTGGCGGGCGGGGGTGCGGGTGGAGTCCGGGCCGGGTGG[CG]TGGAAGGCCGAGCACAGCTGCGAGCGGCGAGTCCCGGGAGAGGAGGAGCGGGAGAAAGCG	CGCCACCCGGCCCGGACTCCACCCGCACCCCCGCCCGCCAGGCCTCTTTG	0	1	-0.0405383	0	0	0	0	0	0	6	116691863
cg11481534	1.11574e-05	0.346657	0.400089	0.0534326	NM_013352	DSE	TSS1500	chr6:116691827-116692868	Island	Glycosaminoglycan biosynthesis - chondroitin sulfate	ACAAGTTAGAGCCAAAGAGGCCTGGCGGGCGGGGGTGCGGGTGGAGTCCGGGCCGGGTGG[CG]TGGAAGGCCGAGCACAGCTGCGAGCGGCGAGTCCCGGGAGAGGAGGAGCGGGAGAAAGCG	CGCCACCCGGCCCGGACTCCACCCGCACCCCCGCCCGCCAGGCCTCTTTG	0	1	-0.0405383	0	0	0	0	0	0	6	116691863
cg18254850	1.11574e-05	0.310778	0.421169	0.110392	NM_001080976	DSE	5UTR	chr6:116691827-116692868	Island	Glycosaminoglycan biosynthesis - chondroitin sulfate	TAAGAAACTAGAACAAGTTAGAGCCAAAGAGGCCTGGCGGGCGGGGGTGCGGGTGGAGTC[CG]GGCCGGGTGGCGTGGAAGGCCGAGCACAGCTGCGAGCGGCGAGTCCCGGGAGAGGAGGAG	ACAAGTTAGAGCCAAAGAGGCCTGGCGGGCGGGGGTGCGGGTGGAGTCCG	0	1	-0.102104	0	0	0	0	0	0	6	116691851
cg18254850	1.11574e-05	0.310778	0.421169	0.110392	NM_013352	DSE	TSS1500	chr6:116691827-116692868	Island	Glycosaminoglycan biosynthesis - chondroitin sulfate	TAAGAAACTAGAACAAGTTAGAGCCAAAGAGGCCTGGCGGGCGGGGGTGCGGGTGGAGTC[CG]GGCCGGGTGGCGTGGAAGGCCGAGCACAGCTGCGAGCGGCGAGTCCCGGGAGAGGAGGAG	ACAAGTTAGAGCCAAAGAGGCCTGGCGGGCGGGGGTGCGGGTGGAGTCCG	0	1	-0.102104	0	0	0	0	0	0	6	116691851
cg11095319	2.11659e-07	0.258701	0.351067	0.0923656	NM_024680	E2F8	TSS1500	chr11:19262473-19264397	Island	NA	TTTCCGGTCTCCGAGCCTCAGGCAGCTTTAGCCTGGTTCCCTGTAGAGCCCTAGCAGGGT[CG]GGGAGACACTTCGATCCTTCGTCCTCACTTTGCAGAACGGGACACCGAGGCCCGGGGCGG	GAGCCTCAGGCAGCTTTAGCCTGGTTCCCTGTAGAGCCCTAGCAGGGTCG	0	1	-0.0252586	0	0	0	0	0	0	11	19263864
cg11891579	9.0511e-06	0.255722	0.393544	0.137822	NM_024007	EBF1	Body	chr5:158478378-158478630	Island	NA	ACGGCTCCCGCTCCACATGTGCGACTCGTGTTTCGGCTTTCGCTGGCGACAAACTGGAGC[CG]GGGCCTTTCCGCTTAGGAGGAACTCGCTACGTGTCGCTAACAACAACACAAACACCGCCG	CGGGGCCTTTCCGCTTAGGAGGAACTCGCTACGTGTCGCTAACAACAACA	0	1	0.00379405	0	0	0	0	0	0	5	158478533
cg05825244	2.11659e-07	0.414886	0.52496	0.110074	NM_001110514	EBF4	Body	chr20:2729997-2730797	Island	NA	GGCCTAGGGGCTGGGCCCTCCCCTCGCCGGTGCGGGACCTGCAGGCCTCCCCTCTCCCCT[CG]CAGCTCATCACGCCCCACGCCATCCGGGTGCAGACGCCCCCGCGGCACATCCCCGGGGTG	CGCAGCTCATCACGCCCCACGCCATCCGGGTGCAGACGCCCCCGCGGCAC	0	1	0.00570565	0	0	0	0	0	0	20	2730488
cg24263062	2.90122e-06	0.279611	0.513286	0.233675	NM_001110514	EBF4	Body	chr20:2729997-2730797	Island	NA	GGCCGCAGGGCGCGCCGCCTGGACCCCTCCGAAGGTCAGGACCCCCGGCCCAGCCCCGGC[CG]CCGCGGGCCCAGCCAGCCCCCCAGGCCCCACCTCAGCGCGGTCCCCTGACCTGGGTCCTC	CGCCGCGGGCCCAGCCAGCCCCCCAGGCCCCACCTCAGCGCGGTCCCCTG	0	1	-0.0490474	0	0	0	0	0	0	20	2730191
cg18771357	1.72132e-07	0.306908	0.358463	0.0515547	NM_004093	EFNB2	Body	chr13:107186468-107189024	Island	Axon guidance	CTCTCTCCAGAGCCCACCAGTCCCCGCGTGCCGGCCAGCCTAGATTGTGGCCATGTCCTT[CG]TCCTCGAAAACAGGAGAGGGTCAGGTATCGCCATCGGACACCTTCCCGGACTTGACACCC	CGTCCTCGAAAACAGGAGAGGGTCAGGTATCGCCATCGGACACCTTCCCG	0	1	0.0165496	0	0	0	0	0	0	13	107186870
cg22435300	5.1501e-06	0.259123	0.368362	0.109239	NM_024580	EFTUD1	TSS1500	chr15:82554785-82555476	Island	Ribosome biogenesis in eukaryotes	AAGAAACGGCTGGTGTAGCGGCGGGCCCGGGCTTGGGAGCCGACCTAGGGCCTAGGTGCA[CG]GAGCCGGCTCCTCGGGAACCCTGAGAGTGGCCGTCCCCCGGAGATGAAGGGACGAGGGCG	GTGTAGCGGCGGGCCCGGGCTTGGGAGCCGACCTAGGGCCTAGGTGCACG	0	1	-0.0800084	0	0	0	0	0	0	15	82555336
cg22435300	5.1501e-06	0.259123	0.368362	0.109239	NM_001040610	EFTUD1	TSS1500	chr15:82554785-82555476	Island	Ribosome biogenesis in eukaryotes	AAGAAACGGCTGGTGTAGCGGCGGGCCCGGGCTTGGGAGCCGACCTAGGGCCTAGGTGCA[CG]GAGCCGGCTCCTCGGGAACCCTGAGAGTGGCCGTCCCCCGGAGATGAAGGGACGAGGGCG	GTGTAGCGGCGGGCCCGGGCTTGGGAGCCGACCTAGGGCCTAGGTGCACG	0	1	-0.0800084	0	0	0	0	0	0	15	82555336
cg05361559	1.88145e-07	0.361951	0.435501	0.0735499	NM_004430	EGR3	Body	chr8:22547486-22553427	Island	NA	GCTCCGGGCCGCGGCGCCCAGGTCCTTGCCCAGGTGCGGAGGGTGCGGCCGGGTGGAGTG[CG]TAGCGCATGGGGTAAGAGGAACGCTGAGCCCCGCGCAAAGCGGGCGGTGCCGCGCTCCCG	CGCACTCCACCCGGCCGCACCCTCCGCACCTGGGCAAGGACCTGGGCGCC	0	0	0.005815	0	0	0	0	0	0	8	22549103
cg11460727	5.03526e-07	0.274754	0.481116	0.206362	NM_004430	EGR3	Body	chr8:22547486-22553427	Island	NA	CAAGTAGGTCACGGTCTTGTTGCCGGGGGCTGGCTGGAAGGAGCCGGAGTAAGAGAGTTC[CG]GGTTGGGCTTCTCGTTGGTCAGACCGATGTCCATTACATTCTCTGCGGAGAGCGGGGGAG	CGGGTTGGGCTTCTCGTTGGTCAGACCGATGTCCATTACATTCTCTGCGG	0	0	-0.0181749	0	0	0	0	0	0	8	22548952
cg04360793	3.65108e-06	0.311907	0.462022	0.150116	NM_022159	ELTD1	1stExon	chr1:79472281-79472537	Island	NA	GGGCGCTGAGCACTCACCTAGGAGCGGGAGGCGTTTCATTGGCGGTGGCCGCAGTGGTGG[CG]GTGGCGGAGAGCGCGGCGGAGTGAGTGCGGCTGTGGACCCGGGACCGGGCGCCGCTGGGC	CGCCACCACTGCGGCCACCGCCAATGAAACGCCTCCCGCTCCTAGGTGAG	0	1	-0.471979	0	0	0	0	0	0	1	79472361
cg04360793	3.65108e-06	0.311907	0.462022	0.150116	NM_022159	ELTD1	5UTR	chr1:79472281-79472537	Island	NA	GGGCGCTGAGCACTCACCTAGGAGCGGGAGGCGTTTCATTGGCGGTGGCCGCAGTGGTGG[CG]GTGGCGGAGAGCGCGGCGGAGTGAGTGCGGCTGTGGACCCGGGACCGGGCGCCGCTGGGC	CGCCACCACTGCGGCCACCGCCAATGAAACGCCTCCCGCTCCTAGGTGAG	0	1	-0.471979	0	0	0	0	0	0	1	79472361
cg15084543	9.0511e-06	0.332448	0.440079	0.107631	NM_022159	ELTD1	1stExon	chr1:79472281-79472537	Island	NA	GCCGCAGTGGTGGCGGTGGCGGAGAGCGCGGCGGAGTGAGTGCGGCTGTGGACCCGGGAC[CG]GGCGCCGCTGGGCGGGCGCGGCAGGGTCCCGGATCCGTCCTCCGTGACGCGCCGGCTTCC	GCGGTGGCGGAGAGCGCGGCGGAGTGAGTGCGGCTGTGGACCCGGGACCG	0	1	-0.494906	0	0	0	0	0	0	1	79472408
cg15084543	9.0511e-06	0.332448	0.440079	0.107631	NM_022159	ELTD1	5UTR	chr1:79472281-79472537	Island	NA	GCCGCAGTGGTGGCGGTGGCGGAGAGCGCGGCGGAGTGAGTGCGGCTGTGGACCCGGGAC[CG]GGCGCCGCTGGGCGGGCGCGGCAGGGTCCCGGATCCGTCCTCCGTGACGCGCCGGCTTCC	GCGGTGGCGGAGAGCGCGGCGGAGTGAGTGCGGCTGTGGACCCGGGACCG	0	1	-0.494906	0	0	0	0	0	0	1	79472408
cg19170881	0.000102372	0.291409	0.516318	0.224908	NM_133457	EMID2	Body	0	0	NA	CATCTGTTGTTAATCCACATCCCGGTGGAACGGAGATGCCAACACGCCTTTTATTAGGCA[CG]TCGATCCCATAATGTCCTTTCTCCCTGCCTTTGTCTTCTATCAGAGTCCGTAATGGGTTC	CGTGCCTAATAAAAGGCGTGTTGGCATCTCCGTTCCACCGGGATGTGGAT	0	0	-0.145126	0	0	0	0	0	0	7	101129980
cg10755058	1.644e-06	0.347895	0.396991	0.0490962	NM_001248	ENTPD3	5UTR	chr3:40428651-40429015	Island	Purine metabolism	GGCGCCGCCTCCCGGCGTCTGAGCTGACACCTCCTTAGCGCTGGCCGCGGGCCGCCTCTG[CG]GCAGCGCTAGTCGCCTTCTCCGAATCGGCTCCGCACAGGTAAGATCAGGGGACCCGGCGC	CGGCAGCGCTAGTCGCCTTCTCCGAATCGGCTCCGCACAGGTAAGATCAG	0	1	-0.0140117	0	1	0	0	0	0	3	40428713
cg10755058	1.644e-06	0.347895	0.396991	0.0490962	NM_001248	ENTPD3	1stExon	chr3:40428651-40429015	Island	Purine metabolism	GGCGCCGCCTCCCGGCGTCTGAGCTGACACCTCCTTAGCGCTGGCCGCGGGCCGCCTCTG[CG]GCAGCGCTAGTCGCCTTCTCCGAATCGGCTCCGCACAGGTAAGATCAGGGGACCCGGCGC	CGGCAGCGCTAGTCGCCTTCTCCGAATCGGCTCCGCACAGGTAAGATCAG	0	1	-0.0140117	0	1	0	0	0	0	3	40428713
cg15826897	1.46417e-06	0.264041	0.464468	0.200427	NM_001142886	EPHX3	5UTR	chr19:15344091-15344419	N_Shore	NA	GGGCCTAGCAGGTCCTGTGCGGGGCTTAGGGCCGGGGCGGGGCCCAGGAAGACTCAGCAG[CG]GGTGGGTGAGGGTCTAAAGGCGGCAATTCCGGGCCGGGTGCGGTGGCTCACGCCTGTAAT	TCCTGTGCGGGGCTTAGGGCCGGGGCGGGGCCCAGGAAGACTCAGCAGCG	0	1	0.0432213	0	0	0	0	0	0	19	15343373
cg15826897	1.46417e-06	0.264041	0.464468	0.200427	NM_024794	EPHX3	TSS200	chr19:15344091-15344419	N_Shore	NA	GGGCCTAGCAGGTCCTGTGCGGGGCTTAGGGCCGGGGCGGGGCCCAGGAAGACTCAGCAG[CG]GGTGGGTGAGGGTCTAAAGGCGGCAATTCCGGGCCGGGTGCGGTGGCTCACGCCTGTAAT	TCCTGTGCGGGGCTTAGGGCCGGGGCGGGGCCCAGGAAGACTCAGCAGCG	0	1	0.0432213	0	0	0	0	0	0	19	15343373
cg16184495	6.30551e-07	0.270803	0.577215	0.306412	NM_001142886	EPHX3	5UTR	chr19:15344091-15344419	N_Shore	NA	GAAAGGGGGGAAATAAATGGGCGGGGCCTAGCAGGTCCTGTGCGGGGCTTAGGGCCGGGG[CG]GGGCCCAGGAAGACTCAGCAGCGGGTGGGTGAGGGTCTAAAGGCGGCAATTCCGGGCCGG	CGCCCCGGCCCTAAGCCCCGCACAGGACCTGCTAGGCCCCGCCCATTTAT	0	1	0.0035203	0	0	0	0	0	0	19	15343350
cg16184495	6.30551e-07	0.270803	0.577215	0.306412	NM_024794	EPHX3	TSS200	chr19:15344091-15344419	N_Shore	NA	GAAAGGGGGGAAATAAATGGGCGGGGCCTAGCAGGTCCTGTGCGGGGCTTAGGGCCGGGG[CG]GGGCCCAGGAAGACTCAGCAGCGGGTGGGTGAGGGTCTAAAGGCGGCAATTCCGGGCCGG	CGCCCCGGCCCTAAGCCCCGCACAGGACCTGCTAGGCCCCGCCCATTTAT	0	1	0.0035203	0	0	0	0	0	0	19	15343350
cg17210929	8.45843e-05	0.257272	0.314351	0.0570787	NR_026567	ESPNP	Body	chr1:17033768-17034728	Island	NA	GCAGCCAGCTGAGCACCTTGCTGTGGCCGCGGCTCGCCGCGAAGTGCGTGGCGGTGGCGC[CG]TCTTTGTCCTGCTCCGACAGGCTCACGTCGGTGCAGCTCACCTGGGCGGGAGGGGCGGGG	CGCCCAGGTGAGCTGCACCGACGTGAGCCTGTCGGAGCAGGACAAAGACG	0	0	-0.0497474	0	0	0	0	0	0	1	17034180
cg15626350	0.000195681	0.294678	0.631594	0.336915	NM_000125	ESR1	Body	chr6:152128822-152129771	S_Shore	NA	TCCGCGCTGGAGCGGATTGCTGGCATGTGACTTCTGACAGCCGGAAATTTGTAGGTGTCC[CG]CGAGTTTAAAACAAGCCATATGGAAGCACAAGTGCTTAAAAATAATCTCCTGCCAGCCCA	CGGGACACCTACAAATTTCCGGCTGTCAGAAGTCACATGCCAGCAATCCG	0	1	-0.069997	0	0	0	0	0	3	6	152130207
cg15626350	0.000195681	0.294678	0.631594	0.336915	NM_001122742	ESR1	Body	chr6:152128822-152129771	S_Shore	NA	TCCGCGCTGGAGCGGATTGCTGGCATGTGACTTCTGACAGCCGGAAATTTGTAGGTGTCC[CG]CGAGTTTAAAACAAGCCATATGGAAGCACAAGTGCTTAAAAATAATCTCCTGCCAGCCCA	CGGGACACCTACAAATTTCCGGCTGTCAGAAGTCACATGCCAGCAATCCG	0	1	-0.069997	0	0	0	0	0	3	6	152130207
cg15626350	0.000195681	0.294678	0.631594	0.336915	NM_001122741	ESR1	Body	chr6:152128822-152129771	S_Shore	NA	TCCGCGCTGGAGCGGATTGCTGGCATGTGACTTCTGACAGCCGGAAATTTGTAGGTGTCC[CG]CGAGTTTAAAACAAGCCATATGGAAGCACAAGTGCTTAAAAATAATCTCCTGCCAGCCCA	CGGGACACCTACAAATTTCCGGCTGTCAGAAGTCACATGCCAGCAATCCG	0	1	-0.069997	0	0	0	0	0	3	6	152130207
cg15626350	0.000195681	0.294678	0.631594	0.336915	NM_001122740	ESR1	Body	chr6:152128822-152129771	S_Shore	NA	TCCGCGCTGGAGCGGATTGCTGGCATGTGACTTCTGACAGCCGGAAATTTGTAGGTGTCC[CG]CGAGTTTAAAACAAGCCATATGGAAGCACAAGTGCTTAAAAATAATCTCCTGCCAGCCCA	CGGGACACCTACAAATTTCCGGCTGTCAGAAGTCACATGCCAGCAATCCG	0	1	-0.069997	0	0	0	0	0	3	6	152130207
cg06723863	1.46417e-06	0.306967	0.444694	0.137727	NM_024939	ESRP2	1stExon	chr16:68269010-68272143	Island	NA	CGGCCCGGCTGGCTCAGTGGGCGCTGCCAAGACCCGCCCGTGGCGCCCCGCGGGGCGGGG[CG]GCTACCGGCCCACGCCCTCTCCAGGCGAGTTACCTGCCGGCCCCGCCGGCCACGTGACCG	CGGCGGGGCCGGCAGGTAACTCGCCTGGAGAGGGCGTGGGCCGGTAGCCG	0	1	0.00651975	0	0	0	0	0	0	16	68270129
cg06723863	1.46417e-06	0.306967	0.444694	0.137727	NM_024939	ESRP2	5UTR	chr16:68269010-68272143	Island	NA	CGGCCCGGCTGGCTCAGTGGGCGCTGCCAAGACCCGCCCGTGGCGCCCCGCGGGGCGGGG[CG]GCTACCGGCCCACGCCCTCTCCAGGCGAGTTACCTGCCGGCCCCGCCGGCCACGTGACCG	CGGCGGGGCCGGCAGGTAACTCGCCTGGAGAGGGCGTGGGCCGGTAGCCG	0	1	0.00651975	0	0	0	0	0	0	16	68270129
cg17666539	2.12349e-05	0.256122	0.453288	0.197165	NM_001159944	EVI5L	Body	chr19:7926590-7928752	Island	NA	TGGAACTTGAGACGCAGGTGGACTCGGGGGGCCTGCTCGTTGGGGAAGGGGCGTGGTGTC[CG]TGGCCAGCCCCTGAGTTAGGCCCTGACCGCCGCCGTCCTCCGTCCTCCCTTCCTCCCTAT	GGAGGACGGAGGACGGCGGCGGTCAGGGCCTAACTCAGGGGCTGGCCACG	0	1	-0.0477253	0	0	0	0	0	0	19	7927207
cg17666539	2.12349e-05	0.256122	0.453288	0.197165	NM_145245	EVI5L	Body	chr19:7926590-7928752	Island	NA	TGGAACTTGAGACGCAGGTGGACTCGGGGGGCCTGCTCGTTGGGGAAGGGGCGTGGTGTC[CG]TGGCCAGCCCCTGAGTTAGGCCCTGACCGCCGCCGTCCTCCGTCCTCCCTTCCTCCCTAT	GGAGGACGGAGGACGGCGGCGGTCAGGGCCTAACTCAGGGGCTGGCCACG	0	1	-0.0477253	0	0	0	0	0	0	19	7927207
cg15564098	1.88145e-07	0.266056	0.496349	0.230292	NM_001989	EVX1	TSS1500	chr7:27282086-27283136	N_Shore	NA	ACCTCTATGAACCCCAACCTTTTTGTACTCGGGGAGGCTGAACCCCTGCCCAAAATAGCG[CG]GTGAAAGCTACTGCCTTCTCCCAAGTAGGGGCCTCCAGTACTGCCACAGCAGGGGCCGCA	CGCGCTATTTTGGGCAGGGGTTCAGCCTCCCCGAGTACAAAAAGGTTGGG	0	1	-0.0550294	0	0	0	0	0	2	7	27281346
cg07536910	9.07164e-07	0.317472	0.38202	0.0645472	NM_001080458	EVX2	1stExon	chr2:176944087-176948446	Island	NA	GACTGGAGAGCGCGGTGCGGCCGGCGCGGTTACCTTTGCCATTGTTTTCCTTAAGCTGAG[CG]GCGCCGAGGCCCCCGGGGGAGCGAAGCGCGGAGCAGCCCACCTCCACGTCGCTGCTCATG	CGGTGCGGCCGGCGCGGTTACCTTTGCCATTGTTTTCCTTAAGCTGAGCG	0	1	0.0197583	0	0	0	0	0	0	2	176948105
cg14118515	4.09868e-06	0.285872	0.454492	0.16862	NM_001080458	EVX2	TSS200	chr2:176949511-176949795	N_Shore	NA	GGTCAAAATGACCCATACATCCTTCCGATCCCGAGATGTCATTCATCAAAAAGTAGCGCC[CG]CTCGTCATTAAGGTACGAATGACGCTGTTCGAATAATCATTTATTGTAACAGGTTTATAA	TACAATAAATGATTATTCGAACAGCGTCATTCGTACCTTAATGACGAGCG	1	1	0.0410575	0	0	0	0	0	0	2	176948728
cg09671837	7.99045e-07	0.263935	0.547917	0.283982	NM_014719	FAM115A	5UTR	chr7:143582125-143582610	Island	NA	GTCCGTGTGCCCGGGCCTGGTCTGGTCCCCGAAACCAGCTTTGGACGAGACTCACCCTTT[CG]TCCAGCAATTTCCACACCAGGCTACTTTGGAGTGGGGAGTCTTCCACAGAGATGTGGGAA	CGTCCAGCAATTTCCACACCAGGCTACTTTGGAGTGGGGAGTCTTCCACA	0	1	0.180851	0	0	0	0	0	0	7	143582308
cg16807089	3.2492e-06	0.256558	0.418751	0.162193	NM_014719	FAM115A	5UTR	chr7:143582125-143582610	Island	NA	GAGGTGGGCTGCAGTGCAGACGGTTGGGGGTTGGGGCGTCCCCGGGAGCTGATTGGCTGC[CG]CGGGTGGAGGCGGAGCTTGGCCGCCGCCCCCGGACCGCAGAGGCCCGGCTTTGTGTCAGT	AGTGCAGACGGTTGGGGGTTGGGGCGTCCCCGGGAGCTGATTGGCTGCCG	0	1	0.174031	0	0	0	0	0	0	7	143582499
cg22435300	5.1501e-06	0.259123	0.368362	0.109239	NM_001008226	FAM154B	Body	chr15:82554785-82555476	Island	NA	AAGAAACGGCTGGTGTAGCGGCGGGCCCGGGCTTGGGAGCCGACCTAGGGCCTAGGTGCA[CG]GAGCCGGCTCCTCGGGAACCCTGAGAGTGGCCGTCCCCCGGAGATGAAGGGACGAGGGCG	GTGTAGCGGCGGGCCCGGGCTTGGGAGCCGACCTAGGGCCTAGGTGCACG	0	1	-0.0800084	0	0	0	0	0	0	15	82555336
cg02705800	6.33617e-05	0.36734	0.401709	0.0343696	NM_207446	FAM174B	1stExon	chr15:93198374-93199181	Island	NA	GAGGCCTGCACCGGGGGATCCTGCGGCGGAGGCGGCTGCGCGGTGCTTGGCAGGAAGCTG[CG]GCGCCCGGAAGAGCCCGCGCCACCGCCGCCGCCACCACCAACACGTTGCAAGGAGTCATT	GGGGGATCCTGCGGCGGAGGCGGCTGCGCGGTGCTTGGCAGGAAGCTGCG	0	1	0.0217972	1	1	0	0	0	0	15	93199018
cg02705800	6.33617e-05	0.36734	0.401709	0.0343696	NM_207446	FAM174B	5UTR	chr15:93198374-93199181	Island	NA	GAGGCCTGCACCGGGGGATCCTGCGGCGGAGGCGGCTGCGCGGTGCTTGGCAGGAAGCTG[CG]GCGCCCGGAAGAGCCCGCGCCACCGCCGCCGCCACCACCAACACGTTGCAAGGAGTCATT	GGGGGATCCTGCGGCGGAGGCGGCTGCGCGGTGCTTGGCAGGAAGCTGCG	0	1	0.0217972	1	1	0	0	0	0	15	93199018
cg13784264	0.000148503	0.344342	0.410779	0.0664369	NM_207446	FAM174B	TSS200	chr15:93198374-93199181	Island	NA	AGGAGTCATTCGACGGGCCGCGGCCCCACGTGGGCGGGGCAGGCCACCCGGCCTGGGTCC[CG]GCTGCGCTCCGCTCGCCCGCGACCCCAATTCCTCGGGACTTGAGACCCCGTGGTGAAGCA	CGGCTGCGCTCCGCTCGCCCGCGACCCCAATTCCTCGGGACTTGAGACCC	0	1	0.0260048	0	1	0	0	0	0	15	93199130
cg15289316	0.000195681	0.392271	0.417734	0.025463	NM_207446	FAM174B	TSS200	chr15:93198374-93199181	Island	NA	GCGGCTGCGCGGTGCTTGGCAGGAAGCTGCGGCGCCCGGAAGAGCCCGCGCCACCGCCGC[CG]CCACCACCAACACGTTGCAAGGAGTCATTCGACGGGCCGCGGCCCCACGTGGGCGGGGCA	GTGGGGCCGCGGCCCGTCGAATGACTCCTTGCAACGTGTTGGTGGTGGCG	0	1	0.0153202	0	0	0	0	0	0	15	93199049
cg18558647	0.00171493	0.446851	0.536358	0.0895063	NM_207446	FAM174B	Body	chr15:93198374-93199181	Island	NA	GGGGCGCACCAGGGCACCTGTGCGTGCAGGTGGGGCGGGCGCGCGGCGACAGCAGGTTGG[CG]ATGCCGCCCTGTCGGCCGGCGGGGGAAGGAAGAGGGCGGGAGGGCCCACCTGAAGACGCG	CGCCAACCTGCTGTCGCCGCGCGCCCGCCCCACCTGCACGCACAGGTGCC	0	1	0.0196457	0	0	0	0	0	0	15	93198495
cg20823977	0.000426944	0.322341	0.370554	0.0482129	NM_207446	FAM174B	TSS200	chr15:93198374-93199181	Island	NA	GACGGGCCGCGGCCCCACGTGGGCGGGGCAGGCCACCCGGCCTGGGTCCCGGCTGCGCTC[CG]CTCGCCCGCGACCCCAATTCCTCGGGACTTGAGACCCCGTGGTGAAGCAGCAACTGCCAC	CGCTCGCCCGCGACCCCAATTCCTCGGGACTTGAGACCCCGTGGTGAAGC	0	1	0.0130692	0	1	0	0	0	0	15	93199141
cg25864024	0.000163076	0.436138	0.475419	0.0392807	NM_207446	FAM174B	TSS200	chr15:93198374-93199181	Island	NA	CCTGCGGCGGAGGCGGCTGCGCGGTGCTTGGCAGGAAGCTGCGGCGCCCGGAAGAGCCCG[CG]CCACCGCCGCCGCCACCACCAACACGTTGCAAGGAGTCATTCGACGGGCCGCGGCCCCAC	CCCGTCGAATGACTCCTTGCAACGTGTTGGTGGTGGCGGCGGCGGTGGCG	0	1	0.009748	0	0	0	0	0	0	15	93199037
cg05083414	1.30329e-06	0.312613	0.70835	0.395737	NM_003704	FAM193A	TSS200	0	0	NA	TTTAAAACAGAGCCAAGATTTTCTTCTTCACTCCTCGCTTGGTGGCTCCCAGCCAGAGGC[CG]GCAGTGGTGGGAGGCTCGCTCTGGGTGCACAGACGCTGCCTTCAGACACCGCATGCTCGT	CGGCCTCTGGCTGGGAGCCACCAAGCGAGGAGTGAAGAAGAAAATCTTGG	0	1	0.0249906	0	0	0	0	0	0	4	2627039
cg05949640	9.07164e-07	0.271103	0.826737	0.555634	NM_003704	FAM193A	TSS200	0	0	NA	TTTTCTTCTTCACTCCTCGCTTGGTGGCTCCCAGCCAGAGGCCGGCAGTGGTGGGAGGCT[CG]CTCTGGGTGCACAGACGCTGCCTTCAGACACCGCATGCTCGTGCGAGGCCTGCAGTGAGC	CTCCTCGCTTGGTGGCTCCCAGCCAGAGGCCGGCAGTGGTGGGAGGCTCG	0	1	0.0108007	0	0	0	0	0	0	4	2627057
cg25790133	5.03526e-07	0.260381	0.834596	0.574215	NM_003704	FAM193A	TSS200	0	0	NA	CATAACTGGTCTATTCTGTTCTCTTTTTAAAACAGAGCCAAGATTTTCTTCTTCACTCCT[CG]CTTGGTGGCTCCCAGCCAGAGGCCGGCAGTGGTGGGAGGCTCGCTCTGGGTGCACAGACG	ATTCTGTTCTCTTTTTAAAACAGAGCCAAGATTTTCTTCTTCACTCCTCG	0	1	0.0231585	0	0	0	0	0	0	4	2627014
cg03158400	0.000112385	0.255305	0.345419	0.0901142	NM_206964	FAM3B	Body	chr21:42688746-42689085	Island	NA	GTGAGTGCGCCCCCGCCTCGGGGCGAGGGTAGGGGCGGGGAAGGAGGACCCCAGGGGAAG[CG]TCGCTCCCCAACCCTGCCTGGGACCCGCCACGCTTAGCAAAAGCGGGAGGGCTGGTTCTT	TCCCGCTTTTGCTAAGCGTGGCGGGTCCCAGGCAGGGTTGGGGAGCGACG	0	1	-0.0729356	0	0	0	0	0	0	21	42688886
cg03158400	0.000112385	0.255305	0.345419	0.0901142	NM_058186	FAM3B	Body	chr21:42688746-42689085	Island	NA	GTGAGTGCGCCCCCGCCTCGGGGCGAGGGTAGGGGCGGGGAAGGAGGACCCCAGGGGAAG[CG]TCGCTCCCCAACCCTGCCTGGGACCCGCCACGCTTAGCAAAAGCGGGAGGGCTGGTTCTT	TCCCGCTTTTGCTAAGCGTGGCGGGTCCCAGGCAGGGTTGGGGAGCGACG	0	1	-0.0729356	0	0	0	0	0	0	21	42688886
cg07290269	8.45843e-05	0.264687	0.631846	0.36716	NM_021238	FAM60A	TSS1500	chr12:31476717-31479466	S_Shore	NA	TTTTCCTCCACTTCGGCCTTAAGATTTCAAGTCTCTCCGAATTGAATGATTGTTAATTTC[CG]TGGGAACAGTGCCGCTTTCTTTAAAAGACTAGGCATTGGAAAGCCAATAACCTAGGGACA	CGGAAATTAACAATCATTCAATTCGGAGAGACTTGAAATCTTAAGGCCGA	0	0	-0.0575734	0	0	0	0	0	0	12	31479853
cg07290269	8.45843e-05	0.264687	0.631846	0.36716	NM_001135811	FAM60A	TSS1500	chr12:31476717-31479466	S_Shore	NA	TTTTCCTCCACTTCGGCCTTAAGATTTCAAGTCTCTCCGAATTGAATGATTGTTAATTTC[CG]TGGGAACAGTGCCGCTTTCTTTAAAAGACTAGGCATTGGAAAGCCAATAACCTAGGGACA	CGGAAATTAACAATCATTCAATTCGGAGAGACTTGAAATCTTAAGGCCGA	0	0	-0.0575734	0	0	0	0	0	0	12	31479853
cg07290269	8.45843e-05	0.264687	0.631846	0.36716	NM_001135812	FAM60A	TSS1500	chr12:31476717-31479466	S_Shore	NA	TTTTCCTCCACTTCGGCCTTAAGATTTCAAGTCTCTCCGAATTGAATGATTGTTAATTTC[CG]TGGGAACAGTGCCGCTTTCTTTAAAAGACTAGGCATTGGAAAGCCAATAACCTAGGGACA	CGGAAATTAACAATCATTCAATTCGGAGAGACTTGAAATCTTAAGGCCGA	0	0	-0.0575734	0	0	0	0	0	0	12	31479853
cg18182216	0.000278247	0.252489	0.440879	0.188389	NM_001163260	FAM63A	5UTR	chr1:150980735-150981092	N_Shelf	NA	GTGGTGAGTGAGGGAGTTAAAATAATCCTGGCTCCTCCCTAATCAATGGCAGTAGAGAGC[CG]AAAGTTGGAAGAAGCACGTAAAACAGGTATGTAGCTTCAAGAAGACACTCCTTCTCTGTA	GTGTCTTCTTGAAGCTACATACCTGTTTTACGTGCTTCTTCCAACTTTCG	0	0	-0.405689	0	0	0	0	0	0	1	150978385
cg18182216	0.000278247	0.252489	0.440879	0.188389	NM_018379	FAM63A	5UTR	chr1:150980735-150981092	N_Shelf	NA	GTGGTGAGTGAGGGAGTTAAAATAATCCTGGCTCCTCCCTAATCAATGGCAGTAGAGAGC[CG]AAAGTTGGAAGAAGCACGTAAAACAGGTATGTAGCTTCAAGAAGACACTCCTTCTCTGTA	GTGTCTTCTTGAAGCTACATACCTGTTTTACGTGCTTCTTCCAACTTTCG	0	0	-0.405689	0	0	0	0	0	0	1	150978385
cg18182216	0.000278247	0.252489	0.440879	0.188389	NM_001163259	FAM63A	5UTR	chr1:150980735-150981092	N_Shelf	NA	GTGGTGAGTGAGGGAGTTAAAATAATCCTGGCTCCTCCCTAATCAATGGCAGTAGAGAGC[CG]AAAGTTGGAAGAAGCACGTAAAACAGGTATGTAGCTTCAAGAAGACACTCCTTCTCTGTA	GTGTCTTCTTGAAGCTACATACCTGTTTTACGTGCTTCTTCCAACTTTCG	0	0	-0.405689	0	0	0	0	0	0	1	150978385
cg18182216	0.000278247	0.252489	0.440879	0.188389	NM_001040217	FAM63A	5UTR	chr1:150980735-150981092	N_Shelf	NA	GTGGTGAGTGAGGGAGTTAAAATAATCCTGGCTCCTCCCTAATCAATGGCAGTAGAGAGC[CG]AAAGTTGGAAGAAGCACGTAAAACAGGTATGTAGCTTCAAGAAGACACTCCTTCTCTGTA	GTGTCTTCTTGAAGCTACATACCTGTTTTACGTGCTTCTTCCAACTTTCG	0	0	-0.405689	0	0	0	0	0	0	1	150978385
cg18182216	0.000278247	0.252489	0.440879	0.188389	NM_001163258	FAM63A	Body	chr1:150980735-150981092	N_Shelf	NA	GTGGTGAGTGAGGGAGTTAAAATAATCCTGGCTCCTCCCTAATCAATGGCAGTAGAGAGC[CG]AAAGTTGGAAGAAGCACGTAAAACAGGTATGTAGCTTCAAGAAGACACTCCTTCTCTGTA	GTGTCTTCTTGAAGCTACATACCTGTTTTACGTGCTTCTTCCAACTTTCG	0	0	-0.405689	0	0	0	0	0	0	1	150978385
cg25489866	0.000330611	0.273683	0.351855	0.0781718	NM_152450	FAM81A	TSS1500	chr15:59730070-59730738	N_Shore	NA	CCCTGTGCTGGGTAAGTACCAGTATCTGCGAAGGAGGCACGAACCAGATGAGGCAAAGGT[CG]TGTCCCCCGCAACTCCGCTGAAATCCTGCCCACCGAGAGGAAGCACAATTATGAGTGAAT	TTGTGCTTCCTCTCGGTGGGCAGGATTTCAGCGGAGTTGCGGGGGACACG	0	1	-0.0613353	0	0	0	0	0	0	15	59729553
cg19609502	9.0511e-06	0.360182	0.430787	0.070605	NM_138435	FAM83F	1stExon	chr22:40390484-40391490	Island	NA	CGCTCCCCGACGGCGGGGCGGGGCGGGACGGGCCGGGGCAGAGCTCGCGGCCAGGTGAGG[CG]CCCCGCCCCTCGGCGGCTCCAGGTGCGGCTGTGGGACCTCGGACCGCGGCGGGGCCGGGG	GCGGGGCGGGGCGGGACGGGCCGGGGCAGAGCTCGCGGCCAGGTGAGGCG	0	1	0.0187756	0	0	0	0	0	0	22	40390957
cg19609502	9.0511e-06	0.360182	0.430787	0.070605	NM_138435	FAM83F	5UTR	chr22:40390484-40391490	Island	NA	CGCTCCCCGACGGCGGGGCGGGGCGGGACGGGCCGGGGCAGAGCTCGCGGCCAGGTGAGG[CG]CCCCGCCCCTCGGCGGCTCCAGGTGCGGCTGTGGGACCTCGGACCGCGGCGGGGCCGGGG	GCGGGGCGGGGCGGGACGGGCCGGGGCAGAGCTCGCGGCCAGGTGAGGCG	0	1	0.0187756	0	0	0	0	0	0	22	40390957
cg05730108	0.040201	0.259366	0.751999	0.492633	NM_005766	FARP1	Body	0	0	NA	AGGAAAGGAGACCCCCGAAGCGGAGGAGCAGGGAAGAACCCGTGATAGGCTCATGGGAAA[CG]AGGCCTCATCAGATCTCACCTGTGGGCGTGTGTCTGAAACGAAGCCAGTCGATGTGTGGC	CGAGGCCTCATCAGATCTCACCTGTGGGCGTGTGTCTGAAACGAAGCCAG	0	0	0.14175	0	0	0	0	0	0	13	99095003
cg00641409	2.57315e-06	0.282774	0.49495	0.212176	NR_015410	FLJ22536	Body	chr6:21666655-21666862	Island	NA	TCTCTTTCCTCCCCTCTCCCCCGGACGCCGGGGTATCTCCCTCTCGCAACTTTGCCGCCC[CG]ACTTTCTCTGCTGTCAGGCCGGGAAAAAGTGTCCGAACGCCTCGTGGACTGCAGCGGGGG	TCCACGAGGCGTTCGGACACTTTTTCCCGGCCTGACAGCAGAGAAAGTCG	0	1	0.0016434	0	0	0	0	0	0	6	21666778
cg07553475	1.15083e-06	0.359206	0.469697	0.110491	NR_015410	FLJ22536	TSS1500	chr6:21665715-21666031	Island	NA	GGTGGAGGATGAGGAGGCGGCCTGGGACCCCGAGTCAGATCTTTGGGGTGAGCACGAGGA[CG]TGGTGTAGGGAAGAGGACGAGTGAGCAGCGCCTGGCTGTAGGGTCAGAGGGCGCCTGGTC	CGTCCTCGTGCTCACCCCAAAGATCTGACTCGGGGTCCCAGGCCGCCTCC	0	1	-0.180384	0	0	0	0	0	0	6	21665800
cg10086104	3.51546e-07	0.257648	0.325945	0.0682964	NR_015410	FLJ22536	TSS200	chr6:21666655-21666862	N_Shore	NA	GTCTGGGCAGAGTTGTGATGAACTGGGGACCGAGCAGCCCCAGCTCGCCTCGGAGGTTCC[CG]AGCCGGGCGGGAGATGCGGGGAGAGGGAGGGGGCGGGGAGGGAGGGGAGGGAGAGAGGAA	CGGGAACCTCCGAGGCGAGCTGGGGCTGCTCGGTCCCCAGTTCATCACAA	1	1	0.062062	0	0	0	0	0	0	6	21666569
cg11900861	7.1522e-07	0.322285	0.457177	0.134893	NR_015410	FLJ22536	TSS200	chr6:21666655-21666862	Island	NA	GGGAGGGAGGGGAGGGAGAGAGGAAGAAGGGGTGAGAGGGAGAAACCTGCCGCCGCTCGC[CG]CCTCTTTGTCTGCTCCGGGACTTGGAACAAAAGGGGGAACTCTGATGAACTCTCTTTCCT	TCATCAGAGTTCCCCCTTTTGTTCCAAGTCCCGGAGCAGACAAAGAGGCG	0	1	-0.0223682	0	0	0	0	0	0	6	21666666
cg12347429	1.91409e-05	0.3019	0.434354	0.132454	NR_015410	FLJ22536	Body	chr6:21666655-21666862	Island	NA	GCCCCGACTTTCTCTGCTGTCAGGCCGGGAAAAAGTGTCCGAACGCCTCGTGGACTGCAG[CG]GGGGAAATGTCCCTTAAAAGTGCGACGAAGTGGGGAAGAAGGTGAGTGGGGACTGTTGTC	TCTGCTGTCAGGCCGGGAAAAAGTGTCCGAACGCCTCGTGGACTGCAGCG	0	1	0.0028232	0	0	0	0	0	0	6	21666834
cg15932013	1.88145e-07	0.444418	0.51481	0.0703913	NR_015410	FLJ22536	TSS200	chr6:21666655-21666862	Island	NA	GGGGGCGGGGAGGGAGGGGAGGGAGAGAGGAAGAAGGGGTGAGAGGGAGAAACCTGCCGC[CG]CTCGCCGCCTCTTTGTCTGCTCCGGGACTTGGAACAAAAGGGGGAACTCTGATGAACTCT	AGTTCCCCCTTTTGTTCCAAGTCCCGGAGCAGACAAAGAGGCGGCGAGCG	0	1	0.0291287	0	0	0	0	0	0	6	21666659
cg10168149	2.11659e-07	0.262684	0.418602	0.155919	NR_026830	FLJ32063	Body	chr2:200335497-200336413	Island	NA	CGGAGTGCGCATTGCGCTAACACGCGCACGGGAATTGCACCCTTGCCGGAGCCTCCGCAC[CG]TGCGCCCTTCAAAGAGCTGGCGACCCCGCTCACGTGTAAGCAACCTCCCACTTTGAAACT	GGAGGTTGCTTACACGTGAGCGGGGTCGCCAGCTCTTTGAAGGGCGCACG	1	1	0.0289678	0	0	0	0	0	0	2	200335558
cg19376851	8.32444e-09	0.272787	0.453553	0.180766	NR_026830	FLJ32063	Body	chr2:200333687-200334172	Island	NA	GTAAACGGCGTCCTCCCTCCAAAGAAGTGGATGCCCCTTCGACTCTCCTCCGCCCCCCGG[CG]GTTCCTAAATCTAGGAAAGCCAGCCCCGGCATCGCTCACTACTCCTGCACCTCAGCTCTG	GCAGGAGTAGTGAGCGATGCCGGGGCTGGCTTTCCTAGATTTAGGAACCG	0	1	-0.0106598	0	0	0	0	0	0	2	200334137
cg25740565	1.83574e-06	0.263753	0.47736	0.213607	NR_026830	FLJ32063	Body	chr2:200335497-200336413	N_Shore	NA	TCTTTACCCCCGACTCCCTGGAGCTTGGTCTCGGGATGCCAACTTGGGGCACGGAGGCGA[CG]GGCTGCTCCGAAGCTGGAGGGTTTCTGCTTGGGTCAGAGGGATCACGACCTCAGCAGAGC	ACTCCCTGGAGCTTGGTCTCGGGATGCCAACTTGGGGCACGGAGGCGACG	1	1	0.0266561	0	0	0	0	0	0	2	200335101
cg03242698	4.98404e-08	0.278525	0.501412	0.222887	NR_029380	FLJ41350	Body	chr10:102996034-102996646	S_Shore	NA	TTGCCGTCCTCGTGGCCTTAGCCCGGACTGTGAGTCTCGAGCGGCTTCCGAGAGGCAGCT[CG]GGTGTCTTCGCAGAGACAGATGAGGTGGGCTGGCGATTCCCTAGCCTCAGATGGCTCTGC	TGGCCTTAGCCCGGACTGTGAGTCTCGAGCGGCTTCCGAGAGGCAGCTCG	0	1	-0.0307232	0	0	0	0	0	0	10	102997382
cg06520675	1.20647e-07	0.262675	0.427085	0.164409	NR_029380	FLJ41350	Body	chr10:102996034-102996646	Island	NA	CGCGCGGCGCCCAATTCCCCGCGGAGGGGAGTAGCCAATTAAGGCACTTGAAAAGGGAGT[CG]GGTGGAAGATCCCCCGCCCACCAGTATCCTGGATTTACCCAGGTCGAGTTCAGAGAGCCT	CGGGTGGAAGATCCCCCGCCCACCAGTATCCTGGATTTACCCAGGTCGAG	0	1	-0.168373	0	0	0	0	0	0	10	102996310
cg11101117	5.03526e-07	0.253229	0.476714	0.223485	NR_029380	FLJ41350	Body	chr10:102996034-102996646	S_Shore	NA	GTGGGATTCGAACGCAGATGGGGTTTGGAGCGGCTCTTGTGTTTAAGCCACACAGTCTGA[CG]TTAGACGGGTGAATCCAGCCCTCGCAGGGCCTGGAGTGACCTAAGCCGAGAGGAGCTGGG	CGTCAGACTGTGTGGCTTAAACACAAGAGCCGCTCCAAACCCCATCTGCG	0	1	-0.213585	0	0	0	0	0	0	10	102997865
cg19547319	2.72712e-07	0.252572	0.408903	0.156331	NR_029380	FLJ41350	TSS1500	chr10:102984182-102990063	Island	NA	ATTCCCCACGCCGAGTAGCCGGGCTAAGAGCGCCCAGGACACTGGGAACGCAAGGGAGCC[CG]GCAAAGCAAGCAGACTGCGGAAAGAGCTTGGCCACCCTTCTCCTGCCACCCCCCAGCTCT	CGGGCTCCCTTGCGTTCCCAGTGTCCTGGGCGCTCTTAGCCCGGCTACTC	0	1	-0.0331219	0	0	0	0	0	0	10	102987993
cg02637352	2.35619e-05	0.315854	0.624089	0.308236	NM_001001669	FLJ41603	5UTR	chr5:148960797-148961203	S_Shore	NA	CTGCCTTCTTCCGTGCAGGATTTCAGACAGCTTTTAGAAAGAATGCATACATTATAACAA[CG]GAAAAATACAAACAATGGTAAAGAATCCTTGCCAAGCAAAATATAATTATGAATAGACAG	CGGAAAAATACAAACAATGGTAAAGAATCCTTGCCAAGCAAAATATAATT	0	1	0.18495	0	0	0	0	0	0	5	148961536
cg11199869	0.000278247	0.265726	0.349618	0.0838918	NM_002021	FMO1	5UTR	0	0	Drug metabolism - cytochrome P450	GTCAGGGGTCTGCAAGGGACAGGCTCCCCGCAGCTGGTGCCCCCTCGAGAGGGGCGCTGC[CG]CAGTTGGTACCCCGTGTGAGAGGCGCTGCCGCAGTAATGACTTACTGATAACTCACTGAC	TCAGTAAGTCATTACTGCGGCAGCGCCTCTCACACGGGGTACCAACTGCG	0	1	0.0191947	0	0	0	0	0	0	1	171220575
cg08638320	1.91409e-05	0.260667	0.482867	0.2222	NM_004474	FOXD2	TSS1500	chr1:47899661-47900385	Island	NA	GCAGGCATGGTGCTGGAGCCCAAGGCTTCTGGGAAAGAGTCCAGGTTTTCGCGGAGGGAG[CG]ACGGACTCACGCGGGATCGCAGGCACTGCTGCAAGACGCCGAACAGGCTGAGCCGGTAGG	CGCTCCCTCCGCGAAAACCTGGACTCTTTCCCAGAAGCCTTGGGCTCCAG	0	1	0.0331197	0	0	0	0	0	5	1	47900265
cg22438763	3.87982e-05	0.262589	0.383335	0.120745	NM_004474	FOXD2	TSS1500	chr1:47899661-47900385	Island	NA	GCGGCTGCAGCAGGCATGGTGCTGGAGCCCAAGGCTTCTGGGAAAGAGTCCAGGTTTTCG[CG]GAGGGAGCGACGGACTCACGCGGGATCGCAGGCACTGCTGCAAGACGCCGAACAGGCTGA	CGCGAAAACCTGGACTCTTTCCCAGAAGCCTTGGGCTCCAGCACCATGCC	0	1	0.0263576	0	0	0	0	0	5	1	47900256
cg16038120	7.50163e-07	0.290321	0.44468	0.154358	NM_005249	FOXG1	TSS1500	chr14:29234889-29235908	Island	NA	CGCAGCAGCACCCGGAGCCCCAGTCCCGGTTTCCCCGCGGTGCCGGAGCCCGGAGCTCGC[CG]CCGCCCAGGCCTCAGGAATCGAGTAAGTAACCCCTGTTTGGCCCCGCGCTCCTCTGCCCA	CGCCGCCCAGGCCTCAGGAATCGAGTAAGTAACCCCTGTTTGGCCCCGCG	0	1	0.0112493	0	0	0	0	0	0	14	29235196
cg25078444	5.03526e-07	0.269973	0.35554	0.0855675	NM_005249	FOXG1	TSS1500	chr14:29234889-29235908	Island	NA	CGCCGCAGCAGCACCCGGAGCCCCAGTCCCGGTTTCCCCGCGGTGCCGGAGCCCGGAGCT[CG]CCGCCGCCCAGGCCTCAGGAATCGAGTAAGTAACCCCTGTTTGGCCCCGCGCTCCTCTGC	CGCCGCCGCCCAGGCCTCAGGAATCGAGTAAGTAACCCCTGTTTGGCCCC	1	1	0.0317907	0	0	0	0	0	0	14	29235193
cg01379240	0.000392982	0.336976	0.431164	0.094188	NM_023067	FOXL2	TSS200	chr3:138663718-138666346	Island	NA	TAAACGCCCCGCACAGCCTGGACCGGCCTGCCCCCGCCCAGCGAGCCTCAGGGGCCCAGC[CG]ACAGCCAGGCTCACGCGCCCTTGAAATCTGCCGGTACTCGCTCTGCGGGCTGGGCTGGGA	CCGCAGAGCGAGTACCGGCAGATTTCAAGGGCGCGTGAGCCTGGCTGTCG	0	1	0.0229484	0	0	0	0	0	0	3	138666144
cg06186698	0.00249235	0.294515	0.419693	0.125178	NM_023067	FOXL2	TSS200	chr3:138663718-138666346	Island	NA	CGAGTTCATCTCCAAGTCACTTTTTGTAAACGCCCCGCACAGCCTGGACCGGCCTGCCCC[CG]CCCAGCGAGCCTCAGGGGCCCAGCCGACAGCCAGGCTCACGCGCCCTTGAAATCTGCCGG	AAGGGCGCGTGAGCCTGGCTGTCGGCTGGGCCCCTGAGGCTCGCTGGGCG	0	1	-0.014445	0	0	0	0	0	0	3	138666118
cg00842076	0.000233688	0.255174	0.550148	0.294974	NM_005197	FOXN3	5UTR	chr14:89882421-89884278	N_Shore	NA	AAGAGAGGGTTATGGGAGTTCAGTACCCTTGGATCATGTGTGCGTTTTGTGCTGGGACCC[CG]TACTCTCCAACCACTCACTGCATCCCTATAAATCCCGCATTTTATACCAACAGGGTGAAG	CGGGGTCCCAGCACAAAACGCACACATGATCCAAGGGTACTGAACTCCCA	0	0	-0.19051	0	0	0	0	0	0	14	89881835
cg00842076	0.000233688	0.255174	0.550148	0.294974	NM_001085471	FOXN3	5UTR	chr14:89882421-89884278	N_Shore	NA	AAGAGAGGGTTATGGGAGTTCAGTACCCTTGGATCATGTGTGCGTTTTGTGCTGGGACCC[CG]TACTCTCCAACCACTCACTGCATCCCTATAAATCCCGCATTTTATACCAACAGGGTGAAG	CGGGGTCCCAGCACAAAACGCACACATGATCCAAGGGTACTGAACTCCCA	0	0	-0.19051	0	0	0	0	0	0	14	89881835
cg17618595	2.12349e-05	0.278145	0.349758	0.0716129	NM_033260	FOXQ1	TSS1500	chr6:1311068-1314220	Island	NA	AGTCCCAAAGGAATATTGGAAAGAAATGGCCGTGAACCGGTTTGTTCTTGCCCCCGCCCC[CG]GGAACACGCCCTCTCCGTCGTTCCTGTTGACTGTCAGATCCCGGGAACCAAGCGGCGGAG	GTTCCCGGGATCTGACAGTCAACAGGAACGACGGAGAGGGCGTGTTCCCG	0	1	-0.396296	0	0	0	0	1	0	6	1311342
cg15488722	1.91409e-05	0.267927	0.441802	0.173875	NM_207361	FREM2	1stExon	chr13:39261236-39262299	Island	NA	GCGGAGCCTGGAGTTCGCCTTCCAGCCCGAGACAGAGGAGTGCCGCGTGGGCATCCTGTC[CG]GCTTGGGCGCGCTGCCTCGCTATGGAGAACTCCTCCACTACCCGCAGGTCCCTGGAGGAG	CGGCTTGGGCGCGCTGCCTCGCTATGGAGAACTCCTCCACTACCCGCAGG	0	0	0.0207359	0	0	0	0	0	0	13	39262147
cg14649650	3.51872e-05	0.347665	0.40623	0.058565	NM_018027	FRMD4A	Body	chr10:13933482-13934184	Island	NA	CGCGCTGCTAGGTCGGGTGCTAGGCGGCCACCGCGCGCCACCGCCGCCGCCACCGCCCGC[CG]CCCGATCCTGGACAACAATGCGCGCCCCCGCCCCCCCAGAAAGCCAGGGACGCCCCCAGT	CCTGGCTTTCTGGGGGGGCGGGGGCGCGCATTGTTGTCCAGGATCGGGCG	0	1	0.00100395	0	0	0	0	0	0	10	13933996
cg20130213	3.51872e-05	0.289772	0.488841	0.199069	NM_018027	FRMD4A	Body	chr10:13933482-13934184	Island	NA	CGAGACAAAGTTCGCTCCCGGTGAGGCTGCGCGCGTCCAAAGCGTGCGGGATGCCCAGCA[CG]GAGGTCCCCAAGCGGGGGACCCCTGGCTCCCCCACAAAACCCACCCAAAGCCACCGCTCG	CGGAGGTCCCCAAGCGGGGGACCCCTGGCTCCCCCACAAAACCCACCCAA	0	1	-0.0055274	0	0	0	0	0	0	10	13934169
cg04037038	5.03526e-07	0.420696	0.478374	0.0576776	NM_001463	FRZB	TSS1500	chr2:183731819-183732093	Island	NA	GCGCCCGGGGAAGAGAAGGCCTGGGAGTCGCAGGCGGTGGGGTGCGAAGCCGTGCGAGTG[CG]AGACCCCAAGACAGCGCCGAGTCGAGCGCGCCCTCACACTAGGGAACCCGTCTTTGGCCC	CGCACTCGCACGGCTTCGCACCCCACCGCCTGCGACTCCCAGGCCTTCTC	0	1	0.0170075	0	0	0	0	0	1	2	183732062
cg06830784	7.1522e-07	0.303193	0.437986	0.134793	NM_001463	FRZB	TSS1500	chr2:183731819-183732093	Island	NA	TAATGGGAGAGAAGGGTGCAGTAAGAGTTTACAAGTCCTGTGTGGGCTAAGAGCTGCGGC[CG]CCGCTGCGGCTGCGACCCTGGCTGGCAGGAGGGACGCTCAGGAGGAGCCCCGCAGGGACG	CGGCCGCAGCTCTTAGCCCACACAGGACTTGTAAACTCTTACTGCACCCT	0	1	-0.0258518	0	0	0	0	0	1	2	183731824
cg20701689	6.30551e-07	0.284605	0.419432	0.134826	NM_001463	FRZB	TSS1500	chr2:183731819-183732093	Island	NA	GAGAAGGGTGCAGTAAGAGTTTACAAGTCCTGTGTGGGCTAAGAGCTGCGGCCGCCGCTG[CG]GCTGCGACCCTGGCTGGCAGGAGGGACGCTCAGGAGGAGCCCCGCAGGGACGTCTGTGCC	GTAAGAGTTTACAAGTCCTGTGTGGGCTAAGAGCTGCGGCCGCCGCTGCG	0	1	-0.0266263	0	0	0	0	0	1	2	183731832
cg26354493	0.000123062	0.251138	0.49658	0.245442	NM_024333	FSD1	Body	chr19:4304542-4305122	Island	NA	TCCCTGACCCCCATCCCCCACGCCCTCCCTCCTGGCCGCGGACCAGGCGTCCCGGCCCCC[CG]CCCCACCCCTGGAAGACGCCCCGCCAGCTCCGCAGTGCGGACCCCACCGACCCTGCCCCA	GGTGGGGTCCGCACTGCGGAGCTGGCGGGGCGTCTTCCAGGGGTGGGGCG	0	0	-0.127766	0	0	0	0	0	4	19	4305072
cg14780632	3.71606e-08	0.34934	0.46437	0.11503	NM_033036	GAL3ST3	5UTR	chr11:65816404-65816665	Island	NA	GCCGGCCACTGCAGTACTCACACCGCACGCCTGGGCTCTGCCTCTGGCCCGGGTTGGGGG[CG]GCCGCCGCTATCTCTGGACCCTTGTCTCGAAATCCGCACGGGGTCCGAGGGTGCCCGGGG	CGGCCGCCGCTATCTCTGGACCCTTGTCTCGAAATCCGCACGGGGTCCGA	0	1	0.0222102	0	0	0	0	0	5	11	65816521
cg14780632	3.71606e-08	0.34934	0.46437	0.11503	NM_033036	GAL3ST3	1stExon	chr11:65816404-65816665	Island	NA	GCCGGCCACTGCAGTACTCACACCGCACGCCTGGGCTCTGCCTCTGGCCCGGGTTGGGGG[CG]GCCGCCGCTATCTCTGGACCCTTGTCTCGAAATCCGCACGGGGTCCGAGGGTGCCCGGGG	CGGCCGCCGCTATCTCTGGACCCTTGTCTCGAAATCCGCACGGGGTCCGA	0	1	0.0222102	0	0	0	0	0	5	11	65816521
cg11679455	4.09868e-06	0.340256	0.74728	0.407024	NM_001002295	GATA3	Body	chr10:8100384-8100768	Island	NA	CGTGCCCGAGTACAGCTCCGGACTCTTCCCCCCCAGCAGCCTGCTGGGCGGCTCCCCCAC[CG]GCTTCGGATGCAAGTCCAGGCCCAAGGCCCGGTCCAGCACAGGTAGGAGCCAGCTCTTCC	CGGCTTCGGATGCAAGTCCAGGCCCAAGGCCCGGTCCAGCACAGGTAGGA	0	1	0.0122245	0	0	0	0	0	0	10	8100761
cg11679455	4.09868e-06	0.340256	0.74728	0.407024	NM_002051	GATA3	Body	chr10:8100384-8100768	Island	NA	CGTGCCCGAGTACAGCTCCGGACTCTTCCCCCCCAGCAGCCTGCTGGGCGGCTCCCCCAC[CG]GCTTCGGATGCAAGTCCAGGCCCAAGGCCCGGTCCAGCACAGGTAGGAGCCAGCTCTTCC	CGGCTTCGGATGCAAGTCCAGGCCCAAGGCCCGGTCCAGCACAGGTAGGA	0	1	0.0122245	0	0	0	0	0	0	10	8100761
cg15267232	4.51648e-07	0.269898	0.449854	0.179956	NM_001002295	GATA3	Body	chr10:8091374-8098329	Island	NA	CGGCGGACCAGCCGCGCTGGGTGAGCCACCACCACCCCGCCGTGCTCAACGGGCAGCACC[CG]GACACGCACCACCCGGGCCTCAGCCACTCCTACATGGACGCGGCGCAGTACCCGCTGCCG	CTGCGCCGCGTCCATGTAGGAGTGGCTGAGGCCCGGGTGGTGCGTGTCCG	0	1	-0.00269935	0	0	0	0	0	0	10	8097689
cg15267232	4.51648e-07	0.269898	0.449854	0.179956	NM_002051	GATA3	Body	chr10:8091374-8098329	Island	NA	CGGCGGACCAGCCGCGCTGGGTGAGCCACCACCACCCCGCCGTGCTCAACGGGCAGCACC[CG]GACACGCACCACCCGGGCCTCAGCCACTCCTACATGGACGCGGCGCAGTACCCGCTGCCG	CTGCGCCGCGTCCATGTAGGAGTGGCTGAGGCCCGGGTGGTGCGTGTCCG	0	1	-0.00269935	0	0	0	0	0	0	10	8097689
cg13434842	2.05891e-06	0.290531	0.394051	0.10352	NM_002052	GATA4	Body	chr8:11565217-11567212	S_Shore	NA	CGAGATAGCGCGGCGACATGGCCACACAATGGAGCCCGCAGGCGGGAGTGCGGGGCGGGG[CG]CGGCGCCCTGGCCTTGCGCGCTTACGGGGTCCTCTCCAGGGCCCTCTGGGGCCTCTGACT	CGCCCCGCCCCGCACTCCCGCCTGCGGGCTCCATTGTGTGGCCATGTCGC	0	1	0.00770795	0	0	0	0	0	7	8	11567896
cg09297288	5.77003e-05	0.276994	0.472142	0.195148	NM_001485	GBX2	Body	chr2:237071794-237078762	Island	NA	TTCCTTTCTCCTTCCCACCGTCATTTGGACATTCCGCGCCCCCCGCCCCCCACCCTTTAG[CG]GATTGTCTTTCTATGACATTAACACATTGTGATTTCCTGGCCTTTGAGGGGTAGAGGAGG	CGGATTGTCTTTCTATGACATTAACACATTGTGATTTCCTGGCCTTTGAG	0	1	0.0113467	0	0	0	0	0	1	2	237075188
cg09681167	1.00946e-05	0.276659	0.393339	0.11668	NM_001485	GBX2	TSS1500	chr2:237071794-237078762	Island	NA	CTCTTTGCTAACTGCAGGATGGAGCCGATCCCCTCAGGATGTTTCCCCTGTTCTCGACAA[CG]GTAAAGACCCCCAAATTTGAAAGTAAGGGAATTTTGGGGTGGAGGGAAACTAGGGACGTA	CGGTAAAGACCCCCAAATTTGAAAGTAAGGGAATTTTGGGGTGGAGGGAA	0	1	0.0251921	0	0	0	0	0	1	2	237078026
cg05452406	4.34335e-08	0.338191	0.416974	0.0787825	NM_004752	GCM2	Body	chr6:10881846-10882051	Island	NA	GTGTGTGTGTATGGTCCGTCCGCAGACTCTTCAAGAACTCGAATGCCATTCTCCCTCCTT[CG]GATGGACAGCGCCCCGCGTGCCCGCACACACCCGGTTCACTTACCTGAGGCATCTGCGGA	CGGATGGACAGCGCCCCGCGTGCCCGCACACACCCGGTTCACTTACCTGA	0	1	0.008086	0	0	0	0	0	5	6	10881891
cg10553204	1.83574e-06	0.258077	0.574986	0.316909	NM_182828	GDF7	3UTR	chr2:20870006-20871280	Island	TGF-beta signaling pathway	GTCTACAAGCAATACGAGGACATGGTGGTGGAGGCCTGCGGCTGCAGGTAGCGCGAGGGC[CG]GGGAGGGGGCAGCCACGCGGCCGAGGATCCCCAGCTGATGAGCAGCAGCGGGCCACCCTG	CGGCCCTCGCGCTACCTGCAGCCGCAGGCCTCCACCACCATGTCCTCGTA	0	1	0.19716	0	0	0	0	0	1	2	20871195
cg23719318	3.65108e-06	0.250942	0.348144	0.0972023	NM_182828	GDF7	TSS1500	chr2:20865289-20867589	Island	TGF-beta signaling pathway	GGCGTCGGGACCTAGGCGGCTTTGGATTCGGCGGGCGACCTCGCTTTGAAGCTGATCACC[CG]CTCAAGGTGATCACGACGTGCCGACCCAGTCTAGATTTTGAGTTCTGCAGAAAATGCAAT	GCAGAACTCAAAATCTAGACTGGGTCGGCACGTCGTGATCACCTTGAGCG	0	1	-0.0629931	0	0	0	0	0	1	2	20865651
cg14179389	1.644e-06	0.318066	0.447301	0.129234	NM_001127216	GFI1	Body	chr1:92945907-92952609	Island	NA	TAACCCGGCAAAACGAAAAATGAAACAGGCCCCCAATCTGCGCCTGTGAAGACCAAGCCG[CG]GGCTGAGATTTTCGTCCTGCCCCCTCCCTGCCGCCCAGCGCCTAGCTCCTCTGCCTGGCC	CGCGGCTTGGTCTTCACAGGCGCAGATTGGGGGCCTGTTTCATTTTTCGT	0	1	0.017076	0	0	0	0	0	0	1	92947961
cg14179389	1.644e-06	0.318066	0.447301	0.129234	NM_001127215	GFI1	Body	chr1:92945907-92952609	Island	NA	TAACCCGGCAAAACGAAAAATGAAACAGGCCCCCAATCTGCGCCTGTGAAGACCAAGCCG[CG]GGCTGAGATTTTCGTCCTGCCCCCTCCCTGCCGCCCAGCGCCTAGCTCCTCTGCCTGGCC	CGCGGCTTGGTCTTCACAGGCGCAGATTGGGGGCCTGTTTCATTTTTCGT	0	1	0.017076	0	0	0	0	0	0	1	92947961
cg14179389	1.644e-06	0.318066	0.447301	0.129234	NM_005263	GFI1	Body	chr1:92945907-92952609	Island	NA	TAACCCGGCAAAACGAAAAATGAAACAGGCCCCCAATCTGCGCCTGTGAAGACCAAGCCG[CG]GGCTGAGATTTTCGTCCTGCCCCCTCCCTGCCGCCCAGCGCCTAGCTCCTCTGCCTGGCC	CGCGGCTTGGTCTTCACAGGCGCAGATTGGGGGCCTGTTTCATTTTTCGT	0	1	0.017076	0	0	0	0	0	0	1	92947961
cg18316974	3.96885e-07	0.274775	0.61038	0.335605	NM_001127216	GFI1	Body	chr1:92945907-92952609	Island	NA	AAGGGCGCATCTATAAATGCCCGTAGTTGAGCTGTTAAGAAGGAGAAGGTGGCGGCCGTT[CG]GCCCCTCACAGCACTCAAGGGCGGAAGGGTCCAGCCACCAGCGCAGGCACTCTCCCAGCC	CGGCCCCTCACAGCACTCAAGGGCGGAAGGGTCCAGCCACCAGCGCAGGC	0	1	0.0313386	0	0	0	0	0	0	1	92947035
cg18316974	3.96885e-07	0.274775	0.61038	0.335605	NM_001127215	GFI1	Body	chr1:92945907-92952609	Island	NA	AAGGGCGCATCTATAAATGCCCGTAGTTGAGCTGTTAAGAAGGAGAAGGTGGCGGCCGTT[CG]GCCCCTCACAGCACTCAAGGGCGGAAGGGTCCAGCCACCAGCGCAGGCACTCTCCCAGCC	CGGCCCCTCACAGCACTCAAGGGCGGAAGGGTCCAGCCACCAGCGCAGGC	0	1	0.0313386	0	0	0	0	0	0	1	92947035
cg18316974	3.96885e-07	0.274775	0.61038	0.335605	NM_005263	GFI1	Body	chr1:92945907-92952609	Island	NA	AAGGGCGCATCTATAAATGCCCGTAGTTGAGCTGTTAAGAAGGAGAAGGTGGCGGCCGTT[CG]GCCCCTCACAGCACTCAAGGGCGGAAGGGTCCAGCCACCAGCGCAGGCACTCTCCCAGCC	CGGCCCCTCACAGCACTCAAGGGCGGAAGGGTCCAGCCACCAGCGCAGGC	0	1	0.0313386	0	0	0	0	0	0	1	92947035
cg00347563	2.35619e-05	0.252396	0.354276	0.10188	NM_017655	GIPC2	1stExon	chr1:78511577-78512161	Island	NA	GAGGGACTACGTAACTTTCTTTCTCTCCAGATCCATCCCGGGGGAGGCTGGGCGGGCGGG[CG]GCTGCTCCGGTCCAGGGGTGGAGGTCGGGGCCCTGACCCGACGCAGCCAGGCGGAAGCGC	CGCCCGCCCGCCCAGCCTCCCCCGGGATGGATCTGGAGAGAAAGAAAGTT	0	1	0.0210888	0	0	0	0	0	2	1	78511600
cg00347563	2.35619e-05	0.252396	0.354276	0.10188	NM_017655	GIPC2	5UTR	chr1:78511577-78512161	Island	NA	GAGGGACTACGTAACTTTCTTTCTCTCCAGATCCATCCCGGGGGAGGCTGGGCGGGCGGG[CG]GCTGCTCCGGTCCAGGGGTGGAGGTCGGGGCCCTGACCCGACGCAGCCAGGCGGAAGCGC	CGCCCGCCCGCCCAGCCTCCCCCGGGATGGATCTGGAGAGAAAGAAAGTT	0	1	0.0210888	0	0	0	0	0	2	1	78511600
cg00963378	0.000123062	0.254547	0.44981	0.195264	NM_021954	GJA3	Body	chr13:20716137-20717372	Island	NA	CGCGGGCCTGTCCCAGGGGCGCAGCGGTGTGCGCATAGTAGGGTGGGAACCCGATGGCAA[CG]GCGGGCGGCCGGGAGCTGGGGGGCAGGGGCGGGGGATCGGCTGTCCCCAGCGGGGCCTCG	CCAGGGGCGCAGCGGTGTGCGCATAGTAGGGTGGGAACCCGATGGCAACG	0	1	0.0237689	0	0	0	0	0	0	13	20716638
cg19524238	1.11574e-05	0.25909	0.576739	0.317649	NM_007353	GNA12	Body	chr7:2802440-2802698	S_Shore	MAPK signaling pathway	GAGTGCTGTGAGGCTGAGACACAGCCCGGCTTGCTGACGGCACAAATGCCGGTGCGCCCT[CG]GCACAGTTTGTTTGCTTCATCGGGCGGAGAAGGCCGAGTTCCAGCTCAGGGAGCCCACAA	CGGCACAGTTTGTTTGCTTCATCGGGCGGAGAAGGCCGAGTTCCAGCTCA	0	1	0.0110877	0	0	0	0	0	0	7	2802976
cg24874003	0.000102372	0.280583	0.643752	0.36317	NM_052847	GNG7	5UTR	0	0	Chemokine signaling pathway	CTGTGGCCTCGCACAGGCGGACAGACGGGCAGCAGGGATCTCCAACCGGGCCCCGGAGCA[CG]AACCACTACGCAATCGTCACAGCATGTGCTACCTTCCGTGGTGTTCTGGGAATCTAAATC	CAGAACACCACGGAAGGTAGCACATGCTGTGACGATTGCGTAGTGGTTCG	0	1	-0.0187809	0	0	0	0	0	0	19	2602614
cg01583485	3.87982e-05	0.252535	0.675805	0.423271	NM_178332	GNRH2	TSS1500	chr20:3026277-3027468	N_Shelf	GnRH signaling pathway	AGAGTTCCACAGTTCTAGTCTGGAAAGGACCAAACATTTCTTAAAAGCTAAGTATGTTGC[CG]GAAAAAAAAGGGAGCAGAGCTTTCCCCAGGAAGCTTGGCTCTGGTTTAGATTTTTCAGGA	TAAACCAGAGCCAAGCTTCCTGGGGAAAGCTCTGCTCCCTTTTTTTTCCG	0	1	0.0307989	0	0	0	0	0	1	20	3022925
cg01583485	3.87982e-05	0.252535	0.675805	0.423271	NM_178331	GNRH2	TSS1500	chr20:3026277-3027468	N_Shelf	GnRH signaling pathway	AGAGTTCCACAGTTCTAGTCTGGAAAGGACCAAACATTTCTTAAAAGCTAAGTATGTTGC[CG]GAAAAAAAAGGGAGCAGAGCTTTCCCCAGGAAGCTTGGCTCTGGTTTAGATTTTTCAGGA	TAAACCAGAGCCAAGCTTCCTGGGGAAAGCTCTGCTCCCTTTTTTTTCCG	0	1	0.0307989	0	0	0	0	0	1	20	3022925
cg01583485	3.87982e-05	0.252535	0.675805	0.423271	NM_001501	GNRH2	TSS1500	chr20:3026277-3027468	N_Shelf	GnRH signaling pathway	AGAGTTCCACAGTTCTAGTCTGGAAAGGACCAAACATTTCTTAAAAGCTAAGTATGTTGC[CG]GAAAAAAAAGGGAGCAGAGCTTTCCCCAGGAAGCTTGGCTCTGGTTTAGATTTTTCAGGA	TAAACCAGAGCCAAGCTTCCTGGGGAAAGCTCTGCTCCCTTTTTTTTCCG	0	1	0.0307989	0	0	0	0	0	1	20	3022925
cg04186360	7.50163e-07	0.289768	0.33229	0.042521	NM_022571	GPR135	TSS200	chr14:59930634-59932251	Island	NA	GCGGGGAGCTGGGCTCGGCCGGAGGGGTGGCGGTCGCTGGGGACCTGGCGGAGCCTTTGA[CG]TGGGTTCCAGCGTTGCCGAGGGAACCGCGTGTTTACGCAGGAGCGCGGGGCGGGACGGCA	GCTCGGCCGGAGGGGTGGCGGTCGCTGGGGACCTGGCGGAGCCTTTGACG	0	1	0.0223197	0	0	0	0	0	0	14	59932101
cg09859398	7.26491e-06	0.443236	0.492787	0.0495516	NM_022571	GPR135	1stExon	chr14:59930634-59932251	Island	NA	CATCCCGCACCGGGGGCGGCGGCCGCTAGGTCGGAGTGGTGGCTCGGGGCCGGGGGCTAG[CG]GCCGCCGCGGGGAGCTGGGCTCGGCCGGAGGGGTGGCGGTCGCTGGGGACCTGGCGGAGC	GGGGCGGCGGCCGCTAGGTCGGAGTGGTGGCTCGGGGCCGGGGGCTAGCG	0	1	0.0175175	0	0	0	0	0	0	14	59932033
cg09859398	7.26491e-06	0.443236	0.492787	0.0495516	NM_022571	GPR135	5UTR	chr14:59930634-59932251	Island	NA	CATCCCGCACCGGGGGCGGCGGCCGCTAGGTCGGAGTGGTGGCTCGGGGCCGGGGGCTAG[CG]GCCGCCGCGGGGAGCTGGGCTCGGCCGGAGGGGTGGCGGTCGCTGGGGACCTGGCGGAGC	GGGGCGGCGGCCGCTAGGTCGGAGTGGTGGCTCGGGGCCGGGGGCTAGCG	0	1	0.0175175	0	0	0	0	0	0	14	59932033
cg15436096	1.30329e-06	0.33561	0.377199	0.0415888	NM_022571	GPR135	1stExon	chr14:59930634-59932251	Island	NA	CCGGCCGCGGAGGGGGCGCCGGAGTGCTGGCTGCCCAGTAAGGCCATGCTCGCTGGTGGG[CG]GGGCGGCTGCGGCTCCTCCATGGGGCCCAGTGGCGGCCGCGGATCTCCTCATCCCGCACC	GGGGCGCCGGAGTGCTGGCTGCCCAGTAAGGCCATGCTCGCTGGTGGGCG	0	1	0.0038766	0	0	0	0	0	0	14	59931922
cg16411251	4.09868e-06	0.307017	0.441205	0.134188	NM_022571	GPR135	TSS200	chr14:59930634-59932251	Island	NA	GCGACACCGCCACTCCGGAGGTTACCGGCCCGGGTGTTCGGGTTTCCGAGAGTGCCAGGT[CG]ACCTCCTGAGGGACCAATGTCCGGCCAGATAAAGTGCCGACTGGCATGCAAACAAATGAC	CATGCCAGTCGGCACTTTATCTGGCCGGACATTGGTCCCTCAGGAGGTCG	0	1	-0.0453913	0	0	0	0	0	0	14	59932250
cg21893185	5.65936e-07	0.388128	0.480733	0.0926047	NM_022571	GPR135	TSS200	chr14:59930634-59932251	Island	NA	GCCTTTGACGTGGGTTCCAGCGTTGCCGAGGGAACCGCGTGTTTACGCAGGAGCGCGGGG[CG]GGACGGCAGCCCAGTACCCGCTGCAAAGCCGACCCGCGACACCGCCACTCCGGAGGTTAC	GTGGCGGTGTCGCGGGTCGGCTTTGCAGCGGGTACTGGGCTGCCGTCCCG	0	1	0.0214342	0	0	0	0	0	0	14	59932153
cg22821834	2.35619e-05	0.305832	0.453062	0.14723	NM_022571	GPR135	1stExon	chr14:59930634-59932251	Island	NA	AGCAGCGCCGTGAGCAGATCCGATAGGGACAGCGACAGGATGAAGGCGTTGGTGACGGTG[CG]GAGCTGCCGGTGCTTCACAATCACCCCCATCACCGCGCAGTTGCCAAGGCTAGACAGCAG	CTTGGCAACTGCGCGGTGATGGGGGTGATTGTGAAGCACCGGCAGCTCCG	0	1	-0.0245287	0	0	1	0	0	0	14	59931541
cg13300273	3.29939e-08	0.258392	0.502388	0.243996	NM_005298	GPR25	1stExon	chr1:200842196-200843388	Island	NA	ACTGCCGCATCTCGCGCCGCCTGCGACGGCCGCCGCACGTGGGTCGGGCCCGGAGGAACT[CG]CTGCGCATCATCTTCGCCATCGAGAGCACGTTTGTGGGCTCCTGGCTGCCCTTCAGCGCC	CGCTGCGCATCATCTTCGCCATCGAGAGCACGTTTGTGGGCTCCTGGCTG	0	1	-0.108872	0	0	0	0	0	2	1	200842890
cg07327299	1.644e-06	0.259982	0.526421	0.266439	NM_001030002	GRB7	5UTR	0	0	NA	CCACGGACGGAGTTACCTCGTTGAGGGGACAAACTGATTTTGGGGGTCGGTGTTTCCAAC[CG]AAGCTTTACCGGGGCCTCAGTTTGAAAACTCCAGATCTCTAAGCTGCCAGGCCCACAGCC	GGCAGCTTAGAGATCTGGAGTTTTCAAACTGAGGCCCCGGTAAAGCTTCG	0	1	-0.0171582	0	0	0	0	0	0	17	37896063
cg07327299	1.644e-06	0.259982	0.526421	0.266439	NM_005310	GRB7	5UTR	0	0	NA	CCACGGACGGAGTTACCTCGTTGAGGGGACAAACTGATTTTGGGGGTCGGTGTTTCCAAC[CG]AAGCTTTACCGGGGCCTCAGTTTGAAAACTCCAGATCTCTAAGCTGCCAGGCCCACAGCC	GGCAGCTTAGAGATCTGGAGTTTTCAAACTGAGGCCCCGGTAAAGCTTCG	0	1	-0.0171582	0	0	0	0	0	0	17	37896063
cg11183072	4.5905e-06	0.268295	0.438893	0.170598	NM_001030002	GRB7	TSS200	0	0	NA	AGCCAGACTTCGGAACGGGTGTCCTGCTACTCCTGCTGGGGCTCCTCCAGGTAAGGGGAC[CG]AGATCGGTCTCAGACGACAGCCTGCCAGGCAACCCCCAGCCGCACCAGGGCCCCAGGCTG	CTGGTGCGGCTGGGGGTTGCCTGGCAGGCTGTCGTCTGAGACCGATCTCG	0	1	-0.0256995	0	0	0	0	0	0	17	37894397
cg11183072	4.5905e-06	0.268295	0.438893	0.170598	NM_005310	GRB7	5UTR	0	0	NA	AGCCAGACTTCGGAACGGGTGTCCTGCTACTCCTGCTGGGGCTCCTCCAGGTAAGGGGAC[CG]AGATCGGTCTCAGACGACAGCCTGCCAGGCAACCCCCAGCCGCACCAGGGCCCCAGGCTG	CTGGTGCGGCTGGGGGTTGCCTGGCAGGCTGTCGTCTGAGACCGATCTCG	0	1	-0.0256995	0	0	0	0	0	0	17	37894397
cg14398691	1.30329e-06	0.250616	0.509681	0.259065	NM_005310	GRB7	5UTR	0	0	NA	GGCCCTGCACCCTAAAAAATTATAAGCCTCTCCCGTGGGGGCGGGGCGTGGAGTACTGGG[CG]GACGGGGGCTCTCCCGCCACATCCAGGCCCCTGGCCCAGGCCTCAGTCCCGCAAGCCCTT	GACTGAGGCCTGGGCCAGGGGCCTGGATGTGGCGGGAGAGCCCCCGTCCG	0	1	-0.0740419	0	0	0	0	0	0	17	37895771
cg14398691	1.30329e-06	0.250616	0.509681	0.259065	NM_001030002	GRB7	5UTR	0	0	NA	GGCCCTGCACCCTAAAAAATTATAAGCCTCTCCCGTGGGGGCGGGGCGTGGAGTACTGGG[CG]GACGGGGGCTCTCCCGCCACATCCAGGCCCCTGGCCCAGGCCTCAGTCCCGCAAGCCCTT	GACTGAGGCCTGGGCCAGGGGCCTGGATGTGGCGGGAGAGCCCCCGTCCG	0	1	-0.0740419	0	0	0	0	0	0	17	37895771
cg12473406	1.02303e-06	0.319942	0.377911	0.057969	NM_001142966	GREB1L	5UTR	chr18:18821383-18823349	Island	NA	GGATGGATGGAGTTCAGCCTGGGAAAGTTGAGAACGTCCAGAGGTGGCTGGGCGCTCGCT[CG]GCGTCTGTGGGTTTTTTTCCTCAACACCAAATGTCACTTCGTCACGAGCGGGCGCGCGTG	TTCAGCCTGGGAAAGTTGAGAACGTCCAGAGGTGGCTGGGCGCTCGCTCG	0	1	0.0221713	0	0	0	0	0	0	18	18822927
cg26727488	4.5905e-06	0.290035	0.353083	0.0630486	NM_013372	GREM1	5UTR	chr15:33009530-33011696	Island	NA	TCCCCGCCCCGCGCACGCCCGGGCTGAATGGTAGACGTTCTGGCGCCGGGCAGCGGCCAC[CG]GCTGGTTCCCACTTCCGCGCGCACCCCTTAAACTGTGTTCTAGAGGCCCCAGCCTCGCCT	CGGCTGGTTCCCACTTCCGCGCGCACCCCTTAAACTGTGTTCTAGAGGCC	0	0	-0.0108937	0	0	0	0	0	3	15	33011166
cg16688483	8.10783e-06	0.25145	0.472415	0.220965	NM_024915	GRHL2	Body	chr8:102505512-102506430	Island	NA	GGCCACCCCGAGGGGACCTTCCTGAAGGTGTCTCGCCGGAGAGGGCCGGTGCCCCAAGGC[CG]CGGGCCGCTGGGCCTGTCATGGAGAAGTGGCGGGGACCCGTCCCAAGTTGAGGGACCACG	GGGACCTTCCTGAAGGTGTCTCGCCGGAGAGGGCCGGTGCCCCAAGGCCG	0	1	-0.0389807	0	0	0	0	1	0	8	102506389
cg03243226	2.57315e-06	0.304084	0.406237	0.102153	NM_001077243	GRIA4	1stExon	chr11:105481126-105481422	N_Shore	Neuroactive ligand-receptor interaction	CCCCCCGGAGCCCCCGATTGGGGCTTGCAGACCTGGCCCGTGGGCGGATTTTCTGCCTAG[CG]CAGCCGAGAAGCAGAGGTGCCAGGAAAACCAAGAGAGGGGCGCTGGGGGTGCCCATCCCC	CCCGATTGGGGCTTGCAGACCTGGCCCGTGGGCGGATTTTCTGCCTAGCG	0	1	-0.145844	0	0	0	0	0	5	11	105480979
cg03243226	2.57315e-06	0.304084	0.406237	0.102153	NM_000829	GRIA4	1stExon	chr11:105481126-105481422	N_Shore	Neuroactive ligand-receptor interaction	CCCCCCGGAGCCCCCGATTGGGGCTTGCAGACCTGGCCCGTGGGCGGATTTTCTGCCTAG[CG]CAGCCGAGAAGCAGAGGTGCCAGGAAAACCAAGAGAGGGGCGCTGGGGGTGCCCATCCCC	CCCGATTGGGGCTTGCAGACCTGGCCCGTGGGCGGATTTTCTGCCTAGCG	0	1	-0.145844	0	0	0	0	0	5	11	105480979
cg03243226	2.57315e-06	0.304084	0.406237	0.102153	NM_001077244	GRIA4	1stExon	chr11:105481126-105481422	N_Shore	Neuroactive ligand-receptor interaction	CCCCCCGGAGCCCCCGATTGGGGCTTGCAGACCTGGCCCGTGGGCGGATTTTCTGCCTAG[CG]CAGCCGAGAAGCAGAGGTGCCAGGAAAACCAAGAGAGGGGCGCTGGGGGTGCCCATCCCC	CCCGATTGGGGCTTGCAGACCTGGCCCGTGGGCGGATTTTCTGCCTAGCG	0	1	-0.145844	0	0	0	0	0	5	11	105480979
cg03243226	2.57315e-06	0.304084	0.406237	0.102153	NM_001077243	GRIA4	5UTR	chr11:105481126-105481422	N_Shore	Neuroactive ligand-receptor interaction	CCCCCCGGAGCCCCCGATTGGGGCTTGCAGACCTGGCCCGTGGGCGGATTTTCTGCCTAG[CG]CAGCCGAGAAGCAGAGGTGCCAGGAAAACCAAGAGAGGGGCGCTGGGGGTGCCCATCCCC	CCCGATTGGGGCTTGCAGACCTGGCCCGTGGGCGGATTTTCTGCCTAGCG	0	1	-0.145844	0	0	0	0	0	5	11	105480979
cg03243226	2.57315e-06	0.304084	0.406237	0.102153	NM_001077244	GRIA4	5UTR	chr11:105481126-105481422	N_Shore	Neuroactive ligand-receptor interaction	CCCCCCGGAGCCCCCGATTGGGGCTTGCAGACCTGGCCCGTGGGCGGATTTTCTGCCTAG[CG]CAGCCGAGAAGCAGAGGTGCCAGGAAAACCAAGAGAGGGGCGCTGGGGGTGCCCATCCCC	CCCGATTGGGGCTTGCAGACCTGGCCCGTGGGCGGATTTTCTGCCTAGCG	0	1	-0.145844	0	0	0	0	0	5	11	105480979
cg03243226	2.57315e-06	0.304084	0.406237	0.102153	NM_001112812	GRIA4	TSS1500	chr11:105481126-105481422	N_Shore	Neuroactive ligand-receptor interaction	CCCCCCGGAGCCCCCGATTGGGGCTTGCAGACCTGGCCCGTGGGCGGATTTTCTGCCTAG[CG]CAGCCGAGAAGCAGAGGTGCCAGGAAAACCAAGAGAGGGGCGCTGGGGGTGCCCATCCCC	CCCGATTGGGGCTTGCAGACCTGGCCCGTGGGCGGATTTTCTGCCTAGCG	0	1	-0.145844	0	0	0	0	0	5	11	105480979
cg03243226	2.57315e-06	0.304084	0.406237	0.102153	NM_000829	GRIA4	5UTR	chr11:105481126-105481422	N_Shore	Neuroactive ligand-receptor interaction	CCCCCCGGAGCCCCCGATTGGGGCTTGCAGACCTGGCCCGTGGGCGGATTTTCTGCCTAG[CG]CAGCCGAGAAGCAGAGGTGCCAGGAAAACCAAGAGAGGGGCGCTGGGGGTGCCCATCCCC	CCCGATTGGGGCTTGCAGACCTGGCCCGTGGGCGGATTTTCTGCCTAGCG	0	1	-0.145844	0	0	0	0	0	5	11	105480979
cg04988098	0.000392982	0.259824	0.420233	0.160409	NM_017551	GRID1	Body	chr10:88122924-88127364	Island	Neuroactive ligand-receptor interaction	ACCCCTCCAGGGCGGGAAGCAGGTTTGGTCACGGGCCCCTGAGGAGGAATCGTAGCTCTC[CG]AGCCCAGGCCTAGTCCTCACCACCCCACTCCACCACCCACCCTCCCGCCTTGTCCCGTCC	CGGAGAGCTACGATTCCTCCTCAGGGGCCCGTGACCAAACCTGCTTCCCG	0	1	0.0477472	0	0	0	0	0	0	10	88124965
cg06822689	3.96885e-07	0.25381	0.392253	0.138443	NM_139209	GRK7	Body	chr3:141516055-141516639	Island	Chemokine signaling pathway	CCGCATTCCTCCGAGGTCTGCAAAGGCCACTGCTTAAAGGCGCAGAGGAGCAGCTGGGAA[CG]AGAACAAAGCGGCCAGGCCCCCCTCGGAGGAAGGAAGGAGAGAGCCCCAGGAAACAGCTG	GAGGTCTGCAAAGGCCACTGCTTAAAGGCGCAGAGGAGCAGCTGGGAACG	0	1	-0.0546195	0	0	0	0	0	0	3	141516291
cg12668399	7.11138e-08	0.287005	0.382499	0.0954939	NM_139209	GRK7	Body	chr3:141516055-141516639	Island	Chemokine signaling pathway	CCTGCCACGGCAAACAAAACATGTACATTCTGATTCCCTCTTCTGTTTGGATTGTGCTGT[CG]ACTGGATCTGGTTTGTGATGAGCTGGGGGAAGAGGCATCCGCGGGCGATTTCTGGCTCGG	CGACAGCACAATCCAAACAGAAGAGGGAATCAGAATGTACATGTTTTGTT	0	1	-0.203724	0	0	0	0	0	0	3	141516458
cg01163842	9.0511e-06	0.306024	0.378021	0.071997	NM_173849	GSC	Body	chr14:95234612-95236569	Island	NA	GTGGCGGCGGGACACCCCGCGCAGGCCAACAAAAGGAGGGGAGCCGCTCGCTCCCGCTTC[CG]CGTTTTCATTCAACTTCCTGGGCCTAAAGCGCCCTCCAGCAGCCTGCGGGCCGCCATCGG	CGCGTTTTCATTCAACTTCCTGGGCCTAAAGCGCCCTCCAGCAGCCTGCG	0	0	0.0447931	0	0	0	0	0	2	14	95235125
cg22955449	0.003835	0.264699	0.39323	0.12853	NM_183239	GSTO2	TSS200	chr10:106028542-106029047	N_Shore	Glutathione metabolism	TCAGCAGGCTGGGGTGGGTAGCGAAGTCTGTATTTCAAATGAGCCCCTCAACCCAGGTGA[CG]CAGGCGGTGTGGGGACCGCATCCGGAGGGCGACCTGGAGCCGACTGACTTCACAAAGGCC	GGTGGGTAGCGAAGTCTGTATTTCAAATGAGCCCCTCAACCCAGGTGACG	0	0	0.010396	0	0	0	0	0	0	10	106028519
cg08421126	2.57315e-06	0.29308	0.495452	0.202372	NM_012205	HAAO	TSS200	chr2:43019665-43020509	Island	Tryptophan metabolism	CCCCGTGGTGGGGGCTTGGGGCCCGCGGACTTTGCCCCCTGGTGGACTTTGGTCTGAGCC[CG]CCGCCCTCCGCGCCACTCCAGGCCCTGGCGAGCGCGGCGGCGGCAGCGCTGGGGAACGGC	GGCTTGGGGCCCGCGGACTTTGCCCCCTGGTGGACTTTGGTCTGAGCCCG	0	1	0.00521665	0	0	0	0	0	1	2	43019854
cg27299406	3.65108e-06	0.311073	0.365515	0.0544411	NM_012205	HAAO	TSS1500	chr2:43019665-43020509	Island	Tryptophan metabolism	GGTCCCCGCCACCGTCTCCGGGGCGCCCCACACACTGGCGCCTGCGGTGGGGCCTGCTCC[CG]GCGGAGGACAAAGAATCCAGACCCTTCCTGGACGCTTGTCCCCAGACGTTCCTTCCCTCT	CGGCGGAGGACAAAGAATCCAGACCCTTCCTGGACGCTTGTCCCCAGACG	0	1	-0.0161638	0	0	0	0	0	1	2	43020013
cg14443519	0.040201	0.276436	0.324123	0.0476868	NR_002139	HCG4	Body	chr6:29759946-29760903	Island	NA	GCCGCGGGCGCCGTGGATGGAGCAGGAGGGGCCGGAATATTGGGAAGAGGAGACAGGGAC[CG]CCAAGGCCAAAGCACAGTTTTACCGAGTGAACCTGCGGACCCTGAGCGGCTACTACAACC	CGCCAAGGCCAAAGCACAGTTTTACCGAGTGAACCTGCGGACCCTGAGCG	0	0	0.111848	0	0	0	0	0	0	6	29760410
cg07803375	1.11574e-05	0.313304	0.689431	0.376127	NM_017802	HEATR2	Body	chr7:813627-814392	N_Shelf	NA	AGTCCAGGCGCTCAGACTTTTCTCCTTCATGACCCTCATCTCTGCTCTCGGGCCTCAGCC[CG]CCTGTCGTACTGCAGGAAATTTTGTTTCCTGCTTGTCTTCAAAGACTTCAGGGCTTAGAA	AAGTCTTTGAAGACAAGCAGGAAACAAAATTTCCTGCAGTACGACAGGCG	0	1	-0.0047491	0	0	0	0	0	0	7	811206
cg19430694	1.24364e-05	0.261244	0.5307	0.269456	NM_017802	HEATR2	Body	chr7:813627-814392	N_Shelf	NA	GTGTAGATGCCATGCAGATAACACAGCAGGGTCCAGGCCCTTCCCTCTGGAACTCACACT[CG]GCTGTATTTTGGGAGGAACCGCTGGGCAGGTTCTGCCCAGGAACAGTTAACTCTGCAGAG	TGCAGATAACACAGCAGGGTCCAGGCCCTTCCCTCTGGAACTCACACTCG	0	1	-0.112112	0	0	0	0	0	0	7	811390
cg14036143	7.11138e-08	0.291447	0.438327	0.14688	NM_213653	HFE2	Body	chr1:145415411-145415708	Island	NA	GAGGAGGCCGGGGTGGAGGGGTGGGCTCTGGCGGCCTCTGTCGAGCCCTCCGCTCCTATG[CG]CTCTGCACTCGGCGCACCGCCCGCACCTGCCGCGGGGACCTCGCCTTCCATTCGGCGGTA	GTGGAGGGGTGGGCTCTGGCGGCCTCTGTCGAGCCCTCCGCTCCTATGCG	0	1	0.0163718	0	0	0	0	0	0	1	145415441
cg14036143	7.11138e-08	0.291447	0.438327	0.14688	NM_145277	HFE2	5UTR	chr1:145415411-145415708	Island	NA	GAGGAGGCCGGGGTGGAGGGGTGGGCTCTGGCGGCCTCTGTCGAGCCCTCCGCTCCTATG[CG]CTCTGCACTCGGCGCACCGCCCGCACCTGCCGCGGGGACCTCGCCTTCCATTCGGCGGTA	GTGGAGGGGTGGGCTCTGGCGGCCTCTGTCGAGCCCTCCGCTCCTATGCG	0	1	0.0163718	0	0	0	0	0	0	1	145415441
cg14036143	7.11138e-08	0.291447	0.438327	0.14688	NM_213652	HFE2	5UTR	chr1:145415411-145415708	Island	NA	GAGGAGGCCGGGGTGGAGGGGTGGGCTCTGGCGGCCTCTGTCGAGCCCTCCGCTCCTATG[CG]CTCTGCACTCGGCGCACCGCCCGCACCTGCCGCGGGGACCTCGCCTTCCATTCGGCGGTA	GTGGAGGGGTGGGCTCTGGCGGCCTCTGTCGAGCCCTCCGCTCCTATGCG	0	1	0.0163718	0	0	0	0	0	0	1	145415441
cg14036143	7.11138e-08	0.291447	0.438327	0.14688	NM_202004	HFE2	5UTR	chr1:145415411-145415708	Island	NA	GAGGAGGCCGGGGTGGAGGGGTGGGCTCTGGCGGCCTCTGTCGAGCCCTCCGCTCCTATG[CG]CTCTGCACTCGGCGCACCGCCCGCACCTGCCGCGGGGACCTCGCCTTCCATTCGGCGGTA	GTGGAGGGGTGGGCTCTGGCGGCCTCTGTCGAGCCCTCCGCTCCTATGCG	0	1	0.0163718	0	0	0	0	0	0	1	145415441
cg19624849	3.29939e-08	0.274975	0.333865	0.0588904	NM_145277	HFE2	5UTR	chr1:145415411-145415708	Island	NA	TTCATCAGGAGCACTTCGAGGAGGAGGAGGAGGAGGCCGGGGTGGAGGGGTGGGCTCTGG[CG]GCCTCTGTCGAGCCCTCCGCTCCTATGCGCTCTGCACTCGGCGCACCGCCCGCACCTGCC	CGGCCTCTGTCGAGCCCTCCGCTCCTATGCGCTCTGCACTCGGCGCACCG	0	1	0.0245166	0	0	0	0	0	0	1	145415412
cg19624849	3.29939e-08	0.274975	0.333865	0.0588904	NM_213652	HFE2	5UTR	chr1:145415411-145415708	Island	NA	TTCATCAGGAGCACTTCGAGGAGGAGGAGGAGGAGGCCGGGGTGGAGGGGTGGGCTCTGG[CG]GCCTCTGTCGAGCCCTCCGCTCCTATGCGCTCTGCACTCGGCGCACCGCCCGCACCTGCC	CGGCCTCTGTCGAGCCCTCCGCTCCTATGCGCTCTGCACTCGGCGCACCG	0	1	0.0245166	0	0	0	0	0	0	1	145415412
cg19624849	3.29939e-08	0.274975	0.333865	0.0588904	NM_213653	HFE2	Body	chr1:145415411-145415708	Island	NA	TTCATCAGGAGCACTTCGAGGAGGAGGAGGAGGAGGCCGGGGTGGAGGGGTGGGCTCTGG[CG]GCCTCTGTCGAGCCCTCCGCTCCTATGCGCTCTGCACTCGGCGCACCGCCCGCACCTGCC	CGGCCTCTGTCGAGCCCTCCGCTCCTATGCGCTCTGCACTCGGCGCACCG	0	1	0.0245166	0	0	0	0	0	0	1	145415412
cg19624849	3.29939e-08	0.274975	0.333865	0.0588904	NM_202004	HFE2	5UTR	chr1:145415411-145415708	Island	NA	TTCATCAGGAGCACTTCGAGGAGGAGGAGGAGGAGGCCGGGGTGGAGGGGTGGGCTCTGG[CG]GCCTCTGTCGAGCCCTCCGCTCCTATGCGCTCTGCACTCGGCGCACCGCCCGCACCTGCC	CGGCCTCTGTCGAGCCCTCCGCTCCTATGCGCTCTGCACTCGGCGCACCG	0	1	0.0245166	0	0	0	0	0	0	1	145415412
cg14088357	7.1522e-07	0.262522	0.324457	0.0619357	NM_022462	HIF3A	TSS1500	chr19:46800053-46800603	Island	NA	AGGCCGGGGAGGGGGCTAGGGGCCTCCGAGGGCTCCGGAGCGGCGACTGGCGAGCCATGG[CG]CTGGGGCTGCAGCGCGCAAGGTACTGAAGTTCGGGGGCAGGAGTTCTGGGAATTGGGGGG	CGCCATGGCTCGCCAGTCGCCGCTCCGGAGCCCTCGGAGGCCCCTAGCCC	0	1	-0.162425	0	0	0	0	0	0	19	46800338
cg14088357	7.1522e-07	0.262522	0.324457	0.0619357	NM_152795	HIF3A	1stExon	chr19:46800053-46800603	Island	NA	AGGCCGGGGAGGGGGCTAGGGGCCTCCGAGGGCTCCGGAGCGGCGACTGGCGAGCCATGG[CG]CTGGGGCTGCAGCGCGCAAGGTACTGAAGTTCGGGGGCAGGAGTTCTGGGAATTGGGGGG	CGCCATGGCTCGCCAGTCGCCGCTCCGGAGCCCTCGGAGGCCCCTAGCCC	0	1	-0.162425	0	0	0	0	0	0	19	46800338
cg23233200	5.1501e-06	0.258891	0.375213	0.116322	NM_003525	HIST1H2BI	TSS1500	chr6:26272470-26272696	Island	Systemic lupus erythematosus	ACCGGCGCACCGGCCCGGACCCGCTTGGCGTAGTTGCCCTTGCGGAGGAGGCGGTGCACT[CG]GCCCACAGAAAACTGGAGACCAGCCCTGGAAGAGTGCGTTTTAGCCTTGGCGCGAGCTTT	CGGCCCACAGAAAACTGGAGACCAGCCCTGGAAGAGTGCGTTTTAGCCTT	0	1	-0.406887	0	0	0	0	0	0	6	26272695
cg25701114	1.644e-06	0.25367	0.307642	0.0539714	NM_003537	HIST1H3B	1stExon	chr6:26031880-26032264	Island	Systemic lupus erythematosus	TACGCTCTTTCTCCGCGAATGCGGCGAGCGAGCTGGATGTCTTTGGGCATAATAGTCACT[CG]CTTAGCATGGATGGCGCAAAGGTTTGTGTCCTCAAAGAGCCCTACCAAGTAGGCCTCACA	CCGCGAATGCGGCGAGCGAGCTGGATGTCTTTGGGCATAATAGTCACTCG	0	1	-0.177253	0	0	0	0	0	0	6	26031939
cg13836098	1.00946e-05	0.288368	0.526846	0.238479	NM_003532	HIST1H3E	TSS200	chr6:26225386-26225790	N_Shore	Systemic lupus erythematosus	TTACCAATCAGAATCTTGCACTGAAAAAATAAACCAATCGTGAATCTCTACGGCCACTTC[CG]GAATTTAGCAACCGATCACTAACAGGGATCGTCCACAATCCAATCAGAGTGATTCTGTTC	CGGAAGTGGCCGTAGAGATTCACGATTGGTTTATTTTTTCAGTGCAAGAT	0	1	0.262371	0	0	0	0	0	2	6	26225268
cg26092675	7.26491e-06	0.319993	0.59691	0.276918	NM_003532	HIST1H3E	TSS200	chr6:26225386-26225790	N_Shore	Systemic lupus erythematosus	CTATCCAAATTTACCAATCAGAATCTTGCACTGAAAAAATAAACCAATCGTGAATCTCTA[CG]GCCACTTCCGGAATTTAGCAACCGATCACTAACAGGGATCGTCCACAATCCAATCAGAGT	ACCAATCAGAATCTTGCACTGAAAAAATAAACCAATCGTGAATCTCTACG	0	1	0.187708	0	0	0	0	0	2	6	26225258
cg23233200	5.1501e-06	0.258891	0.375213	0.116322	NM_003534	HIST1H3G	TSS1500	chr6:26272470-26272696	Island	Systemic lupus erythematosus	ACCGGCGCACCGGCCCGGACCCGCTTGGCGTAGTTGCCCTTGCGGAGGAGGCGGTGCACT[CG]GCCCACAGAAAACTGGAGACCAGCCCTGGAAGAGTGCGTTTTAGCCTTGGCGCGAGCTTT	CGGCCCACAGAAAACTGGAGACCAGCCCTGGAAGAGTGCGTTTTAGCCTT	0	1	-0.406887	0	0	0	0	0	1	6	26272695
cg09803951	9.60976e-07	0.364175	0.478199	0.114024	NM_002116	HLA-A	Body	chr6:29910202-29911367	Island	Endocytosis	GGCCCAGTCACAGACTGACCGAGTGGACCTGGGGACCCTGCGCGGCTACTACAACCAGAG[CG]AGGCCGGTGAGTGACCCCGGCCGGGGGCGCAGGTCAGGACCCCTCATCCCCCACGGACGG	CGCTCTGGTTGTAGTAGCCGCGCAGGGTCCCCAGGTCCACTCGGTCAGTC	0	1	-0.0015515	0	0	0	0	0	0	6	29910796
cg26645432	6.98463e-05	0.281765	0.604494	0.322729	NM_002121	HLA-DPB1	Body	chr6:33048416-33048814	Island	Phagosome	CCCGCAGAGAATTACCTTTTCCAGGGACGGCAGGAATGCTACGCGTTTAATGGGACACAG[CG]CTTCCTGGAGAGATACATCTACAACCGGGAGGAGTTCGCGCGCTTCGACAGCGACGTGGG	CGCTGTGTCCCATTAAACGCGTAGCATTCCTGCCGTCCCTGGAAAAGGTA	0	0	0.0148887	0	0	0	0	0	0	6	33048502
cg03149560	2.11659e-07	0.288586	0.383854	0.0952674	NM_002127	HLA-G	Body	chr6:29795553-29796594	Island	Endocytosis	GGTTCTCACACCCTCCAGTGGATGATTGGCTGCGACCTGGGGTCCGACGGACGCCTCCTC[CG]CGGGTATGAACAGTATGCCTACGATGGCAAGGATTACCTCGCCCTGAACGAGGACCTGCG	CGCGGGTATGAACAGTATGCCTACGATGGCAAGGATTACCTCGCCCTGAA	0	1	-0.00610025	0	0	0	0	0	4	6	29796379
cg03997176	4.09868e-06	0.284121	0.358891	0.0747702	NM_002127	HLA-G	Body	chr6:29795553-29796594	Island	Endocytosis	GAGGAGACACGGAACACCAAGGCCCACGCACAGACTGACAGAATGAACCTGCAGACCCTG[CG]CGGCTACTACAACCAGAGCGAGGCCAGTGAGTAACTCCGGCCCAGGGAGCAGATCACGAC	CGCGGCTACTACAACCAGAGCGAGGCCAGTGAGTAACTCCGGCCCAGGGA	0	1	0.00560895	0	0	0	0	0	4	6	29796066
cg15174396	2.90122e-06	0.292941	0.481348	0.188408	NM_002127	HLA-G	Body	chr6:29795553-29796594	Island	Endocytosis	CGAGGGGGTGGGGCCAGGTTCTCACACCCTCCAGTGGATGATTGGCTGCGACCTGGGGTC[CG]ACGGACGCCTCCTCCGCGGGTATGAACAGTATGCCTACGATGGCAAGGATTACCTCGCCC	CGGACCCCAGGTCGCAGCCAATCATCCACTGGAGGGTGTGAGAACCTGGC	0	1	0.0097916	0	0	0	0	0	4	6	29796363
cg18914211	0.000148503	0.347363	0.514342	0.166978	NM_002127	HLA-G	Body	chr6:29795553-29796594	Island	Endocytosis	GGGGGCGCAGGACTCGGCAGCCGCGCCGGGAGGAGGGTCGGGCGGGTCTCAACCCCTCCT[CG]CCCCCAGGCTCCCACTCCATGAGGTATTTCAGCGCCGCCGTGTCCCGGCCCGGCCGCGGG	CGCCCCCAGGCTCCCACTCCATGAGGTATTTCAGCGCCGCCGTGTCCCGG	0	1	0.0415149	0	0	0	0	0	4	6	29795815
cg21529533	3.08722e-07	0.271653	0.351949	0.0802962	NM_002127	HLA-G	Body	chr6:29795553-29796594	Island	Endocytosis	ATGGAGCCGCGGGCGCCGTGGGTGGAGCAGGAGGGGCCGGAGTATTGGGAAGAGGAGACA[CG]GAACACCAAGGCCCACGCACAGACTGACAGAATGAACCTGCAGACCCTGCGCGGCTACTA	CGGAACACCAAGGCCCACGCACAGACTGACAGAATGAACCTGCAGACCCT	0	1	0.0135728	0	0	0	0	0	4	6	29796015
cg00157477	3.87982e-05	0.25226	0.458535	0.206275	NR_001434	HLA-H	Body	chr6:29855295-29856565	Island	NA	AGTTCTCATTCCCACTAGGTGTCGGGTTTCTAGAGAAGCCAATCGGTGCCGCCGCGGTCC[CG]GTTCTAAAGTCCCCACGCACCCACCGGGACTCAGATTCTCCCCAGACGCCGAGGATGGTG	CGTCTGGGGAGAATCTGAGTCCCGGTGGGTGCGTGGGGACTTTAGAACCG	0	1	0.0355936	0	0	0	0	0	0	6	29855473
cg08325845	7.26491e-06	0.317987	0.407343	0.0893558	NR_024240	HLA-J	Body	chr6:29974220-29975369	Island	NA	ACTACAACCAGAGCGAGGCGGGTGAGTGACCCCGGCCCGGGGCGCAGATCACTTACTCCC[CG]CTCCATGCCTCACGGACGGCCCTGGTCCCCTGAGTCTCCGGGTCCAAGATCGACCCCGAG	CTTGGACCCGGAGACTCAGGGGACCAGGGCCGTCCGTGAGGCATGGAGCG	0	1	0.0157559	0	0	0	0	0	0	6	29974886
cg08879910	3.65108e-06	0.340417	0.477031	0.136614	NR_024240	HLA-J	Body	chr6:29974220-29975369	Island	NA	CAGTTCTCACTCCCACTGAGTGTCGGGTTTCTAGGGAAGCCAATCAGCGTCGCGCGGCCC[CG]GTTCTAAAGTCCCCACGCACCCACCGGGACTCGGAGTCTCCCCAGACGCCGACGATGGGG	CGTCTGGGGAGACTCCGAGTCCCGGTGGGTGCGTGGGGACTTTAGAACCG	0	1	0.0826223	0	0	0	0	0	0	6	29974319
cg09003023	2.41028e-07	0.321824	0.505932	0.184108	NR_024240	HLA-J	Body	chr6:29974220-29975369	Island	NA	GAGTTTCTCTTCTCCCTCTCCCAGCCTGCGACGGGTCCTTCTTCCTGGACACTCACGACG[CG]GACCCAGTTCTCACTCCCACTGAGTGTCGGGTTTCTAGGGAAGCCAATCAGCGTCGCGCG	ATTGGCTTCCCTAGAAACCCGACACTCAGTGGGAGTGAGAACTGGGTCCG	0	1	0.00869685	0	0	0	0	0	0	6	29974253
cg14781281	1.24364e-05	0.303444	0.367234	0.0637903	NR_024240	HLA-J	Body	chr6:29974220-29975369	Island	NA	TGCGGACCCTGCTCCGCTACTACAACCAGAGCGAGGCGGGTGAGTGACCCCGGCCCGGGG[CG]CAGATCACTTACTCCCCGCTCCATGCCTCACGGACGGCCCTGGTCCCCTGAGTCTCCGGG	GGGGACCAGGGCCGTCCGTGAGGCATGGAGCGGGGAGTAAGTGATCTGCG	0	1	0.0286777	0	0	0	0	0	0	6	29974868
cg15726260	7.26491e-06	0.276038	0.316724	0.0406861	NR_024240	HLA-J	Body	chr6:29974220-29975369	Island	NA	GAGGCGGGTGAGTGACCCCGGCCCGGGGCGCAGATCACTTACTCCCCGCTCCATGCCTCA[CG]GACGGCCCTGGTCCCCTGAGTCTCCGGGTCCAAGATCGACCCCGAGGCTGCGGGACCTGC	CGGACGGCCCTGGTCCCCTGAGTCTCCGGGTCCAAGATCGACCCCGAGGC	0	1	0.0218249	0	0	0	0	0	0	6	29974900
cg15788639	1.83574e-06	0.2536	0.303178	0.0495782	NR_024240	HLA-J	Body	chr6:29974220-29975369	Island	NA	CAGAGTTTCTCTTCTCCCTCTCCCAGCCTGCGACGGGTCCTTCTTCCTGGACACTCACGA[CG]CGGACCCAGTTCTCACTCCCACTGAGTGTCGGGTTTCTAGGGAAGCCAATCAGCGTCGCG	CGCGGACCCAGTTCTCACTCCCACTGAGTGTCGGGTTTCTAGGGAAGCCA	0	1	0.0300463	0	0	0	0	0	0	6	29974251
cg23483840	2.12349e-05	0.30587	0.412168	0.106298	NR_024240	HLA-J	Body	chr6:29974220-29975369	Island	NA	AGGCACAGACTGACCGAGTGAACCTGCGGACCCTGCTCCGCTACTACAACCAGAGCGAGG[CG]GGTGAGTGACCCCGGCCCGGGGCGCAGATCACTTACTCCCCGCTCCATGCCTCACGGACG	ATGGAGCGGGGAGTAAGTGATCTGCGCCCCGGGCCGGGGTCACTCACCCG	0	1	0.0179922	0	0	0	0	0	0	6	29974844
cg11456756	1.58145e-07	0.314241	0.397207	0.0829661	NR_027822	HLA-L	Body	chr6:30227320-30228255	Island	NA	CCTTTACCCGGTTTAATTTCAGTTTAGGCCAAAATCCCCGCGGGTTGGTCGGGGCGGGAG[CG]GGGCTCGGTGTTCGGGGCTGACGGCGGGGGCGAGGCCATGGTTCTCACACCATCCAGAGG	TTAATTTCAGTTTAGGCCAAAATCCCCGCGGGTTGGTCGGGGCGGGAGCG	0	1	0.0502521	0	0	0	0	0	0	6	30228069
cg22777062	5.03526e-07	0.389946	0.471328	0.0813815	NM_000411	HLCS	5UTR	chr21:38352856-38353274	Island	Biotin metabolism	GGCAGCGGAGGCATGGGAGCCGGAACCTACCGTGGCAAAGGGCCAGGTCGGGACGCCCCT[CG]GCGCAGCCCCAAATCCTGCCCGCGCCCCAGCCCCGCTCAGGCCGCGCCCCTGCCACCTCT	CGGCGCAGCCCCAAATCCTGCCCGCGCCCCAGCCCCGCTCAGGCCGCGCC	0	1	0.0182813	0	0	0	0	0	0	21	38353114
cg02383154	0.000195681	0.254464	0.329382	0.0749175	NM_002126	HLF	Body	chr17:53342198-53343061	S_Shore	NA	GCGGGTGGGAGGTGTAACTTGACAGGTCAGGATCGTTCCCTAGAACGAGGCACACCCGCA[CG]CAGAGCGAGCCCGCCTGCGGAGGGCAGAGCCTCCCGGGCTGGGGAGGAGAAACCCTGGGG	TGTAACTTGACAGGTCAGGATCGTTCCCTAGAACGAGGCACACCCGCACG	0	0	0.115208	0	0	0	0	1	2	17	53343283
cg09515921	4.09868e-06	0.295494	0.800383	0.504888	NM_021958	HLX	Body	chr1:221057463-221057757	Island	NA	TCGGTGTCTCTTCTTGTCTCCCGGTGTGGCGCGGCGCAGGTGAAGGTGTGGTTCCAGAAC[CG]GCGGATGAAGTGGCGGCACTCCAAGGAGGCCCAGGCCCAAAAGGACAAGGACAAGGAGGC	CTTGTCTCCCGGTGTGGCGCGGCGCAGGTGAAGGTGTGGTTCCAGAACCG	0	1	0.016633	0	0	0	0	0	0	1	221057558
cg21899596	7.26491e-06	0.265627	0.416567	0.15094	NM_139212	HOPX	5UTR	chr4:57521621-57522703	Island	NA	CCCCGGGACCCCTTGCAGGAACTGTATCCCTGCCTGCGACGGGGGCGAGATAGATGATTC[CG]CGGGCCCTCACCGACCTCCGGCTCTAAGGAAGGAGTGAAGGAAGCGCGGGGGTGATTTTG	TTGCAGGAACTGTATCCCTGCCTGCGACGGGGGCGAGATAGATGATTCCG	0	0	-0.0404757	0	0	0	0	0	0	4	57522493
cg21899596	7.26491e-06	0.265627	0.416567	0.15094	NM_032495	HOPX	Body	chr4:57521621-57522703	Island	NA	CCCCGGGACCCCTTGCAGGAACTGTATCCCTGCCTGCGACGGGGGCGAGATAGATGATTC[CG]CGGGCCCTCACCGACCTCCGGCTCTAAGGAAGGAGTGAAGGAAGCGCGGGGGTGATTTTG	TTGCAGGAACTGTATCCCTGCCTGCGACGGGGGCGAGATAGATGATTCCG	0	0	-0.0404757	0	0	0	0	0	0	4	57522493
cg21899596	7.26491e-06	0.265627	0.416567	0.15094	NM_139211	HOPX	5UTR	chr4:57521621-57522703	Island	NA	CCCCGGGACCCCTTGCAGGAACTGTATCCCTGCCTGCGACGGGGGCGAGATAGATGATTC[CG]CGGGCCCTCACCGACCTCCGGCTCTAAGGAAGGAGTGAAGGAAGCGCGGGGGTGATTTTG	TTGCAGGAACTGTATCCCTGCCTGCGACGGGGGCGAGATAGATGATTCCG	0	0	-0.0404757	0	0	0	0	0	0	4	57522493
cg21899596	7.26491e-06	0.265627	0.416567	0.15094	NM_001145459	HOPX	5UTR	chr4:57521621-57522703	Island	NA	CCCCGGGACCCCTTGCAGGAACTGTATCCCTGCCTGCGACGGGGGCGAGATAGATGATTC[CG]CGGGCCCTCACCGACCTCCGGCTCTAAGGAAGGAGTGAAGGAAGCGCGGGGGTGATTTTG	TTGCAGGAACTGTATCCCTGCCTGCGACGGGGGCGAGATAGATGATTCCG	0	0	-0.0404757	0	0	0	0	0	0	4	57522493
cg21899596	7.26491e-06	0.265627	0.416567	0.15094	NM_001145460	HOPX	Body	chr4:57521621-57522703	Island	NA	CCCCGGGACCCCTTGCAGGAACTGTATCCCTGCCTGCGACGGGGGCGAGATAGATGATTC[CG]CGGGCCCTCACCGACCTCCGGCTCTAAGGAAGGAGTGAAGGAAGCGCGGGGGTGATTTTG	TTGCAGGAACTGTATCCCTGCCTGCGACGGGGGCGAGATAGATGATTCCG	0	0	-0.0404757	0	0	0	0	0	0	4	57522493
cg21899596	7.26491e-06	0.265627	0.416567	0.15094	NM_001145459	HOPX	1stExon	chr4:57521621-57522703	Island	NA	CCCCGGGACCCCTTGCAGGAACTGTATCCCTGCCTGCGACGGGGGCGAGATAGATGATTC[CG]CGGGCCCTCACCGACCTCCGGCTCTAAGGAAGGAGTGAAGGAAGCGCGGGGGTGATTTTG	TTGCAGGAACTGTATCCCTGCCTGCGACGGGGGCGAGATAGATGATTCCG	0	0	-0.0404757	0	0	0	0	0	0	4	57522493
cg24852548	9.0511e-06	0.288949	0.428823	0.139874	NM_139211	HOPX	1stExon	chr4:57521621-57522703	Island	NA	CTTCCTCCCGAAAGGGGGACCTCCCCTGGGGACAGACTTGACAGATCGCGAGGGTGGGTT[CG]CCCGAGTCCGCGACTAGCCGGCCTCCGGCCTCCCCGGTAGGCGGCCTTCTGTCTCCGCAG	AGGGGGACCTCCCCTGGGGACAGACTTGACAGATCGCGAGGGTGGGTTCG	0	1	0.0226664	0	0	0	0	0	0	4	57522632
cg24852548	9.0511e-06	0.288949	0.428823	0.139874	NM_001145459	HOPX	5UTR	chr4:57521621-57522703	Island	NA	CTTCCTCCCGAAAGGGGGACCTCCCCTGGGGACAGACTTGACAGATCGCGAGGGTGGGTT[CG]CCCGAGTCCGCGACTAGCCGGCCTCCGGCCTCCCCGGTAGGCGGCCTTCTGTCTCCGCAG	AGGGGGACCTCCCCTGGGGACAGACTTGACAGATCGCGAGGGTGGGTTCG	0	1	0.0226664	0	0	0	0	0	0	4	57522632
cg24852548	9.0511e-06	0.288949	0.428823	0.139874	NM_001145460	HOPX	Body	chr4:57521621-57522703	Island	NA	CTTCCTCCCGAAAGGGGGACCTCCCCTGGGGACAGACTTGACAGATCGCGAGGGTGGGTT[CG]CCCGAGTCCGCGACTAGCCGGCCTCCGGCCTCCCCGGTAGGCGGCCTTCTGTCTCCGCAG	AGGGGGACCTCCCCTGGGGACAGACTTGACAGATCGCGAGGGTGGGTTCG	0	1	0.0226664	0	0	0	0	0	0	4	57522632
cg24852548	9.0511e-06	0.288949	0.428823	0.139874	NM_139212	HOPX	5UTR	chr4:57521621-57522703	Island	NA	CTTCCTCCCGAAAGGGGGACCTCCCCTGGGGACAGACTTGACAGATCGCGAGGGTGGGTT[CG]CCCGAGTCCGCGACTAGCCGGCCTCCGGCCTCCCCGGTAGGCGGCCTTCTGTCTCCGCAG	AGGGGGACCTCCCCTGGGGACAGACTTGACAGATCGCGAGGGTGGGTTCG	0	1	0.0226664	0	0	0	0	0	0	4	57522632
cg24852548	9.0511e-06	0.288949	0.428823	0.139874	NM_139211	HOPX	5UTR	chr4:57521621-57522703	Island	NA	CTTCCTCCCGAAAGGGGGACCTCCCCTGGGGACAGACTTGACAGATCGCGAGGGTGGGTT[CG]CCCGAGTCCGCGACTAGCCGGCCTCCGGCCTCCCCGGTAGGCGGCCTTCTGTCTCCGCAG	AGGGGGACCTCCCCTGGGGACAGACTTGACAGATCGCGAGGGTGGGTTCG	0	1	0.0226664	0	0	0	0	0	0	4	57522632
cg24852548	9.0511e-06	0.288949	0.428823	0.139874	NM_032495	HOPX	Body	chr4:57521621-57522703	Island	NA	CTTCCTCCCGAAAGGGGGACCTCCCCTGGGGACAGACTTGACAGATCGCGAGGGTGGGTT[CG]CCCGAGTCCGCGACTAGCCGGCCTCCGGCCTCCCCGGTAGGCGGCCTTCTGTCTCCGCAG	AGGGGGACCTCCCCTGGGGACAGACTTGACAGATCGCGAGGGTGGGTTCG	0	1	0.0226664	0	0	0	0	0	0	4	57522632
cg24852548	9.0511e-06	0.288949	0.428823	0.139874	NM_001145459	HOPX	1stExon	chr4:57521621-57522703	Island	NA	CTTCCTCCCGAAAGGGGGACCTCCCCTGGGGACAGACTTGACAGATCGCGAGGGTGGGTT[CG]CCCGAGTCCGCGACTAGCCGGCCTCCGGCCTCCCCGGTAGGCGGCCTTCTGTCTCCGCAG	AGGGGGACCTCCCCTGGGGACAGACTTGACAGATCGCGAGGGTGGGTTCG	0	1	0.0226664	0	0	0	0	0	0	4	57522632
cg04046669	4.98404e-08	0.25966	0.426891	0.167231	NM_152510	HORMAD2	TSS1500	chr22:30476012-30476530	Island	NA	CCCCGGAGCAGGCTGTCGTTGTATAGGTGGCCCAGGCTGGCGGCCCCTGACCGAAGGTCG[CG]TCGGGTCAGTGTGCAGCCCGTGGCTGAGAGGCGGCTGCTGAGGGGCCGGGCGGGCTAGGG	CGCGACCTTCGGTCAGGGGCCGCCAGCCTGGGCCACCTATACAACGACAG	0	1	0.0159403	0	0	0	0	0	0	22	30476206
cg01397139	1.644e-06	0.281917	0.442006	0.160089	NM_153715	HOXA10	Body	chr7:27212416-27214396	Island	NA	TAGCCCTTTCTGGCTGACATTTCTTGTGCAAAACATGCTGAATACGATTAGCAATCCCCC[CG]CACCGCGGCGGGCGCCCGCAGCCAATCCCGAGCCAGAGTTTCCGCGCGACCACTCCCAGT	CGGGGGGATTGCTAATCGTATTCAGCATGTTTTGCACAAGAAATGTCAGC	0	1	-0.00098845	0	0	0	0	0	0	7	27213966
cg01397139	1.644e-06	0.281917	0.442006	0.160089	NM_018951	HOXA10	TSS200	chr7:27212416-27214396	Island	NA	TAGCCCTTTCTGGCTGACATTTCTTGTGCAAAACATGCTGAATACGATTAGCAATCCCCC[CG]CACCGCGGCGGGCGCCCGCAGCCAATCCCGAGCCAGAGTTTCCGCGCGACCACTCCCAGT	CGGGGGGATTGCTAATCGTATTCAGCATGTTTTGCACAAGAAATGTCAGC	0	1	-0.00098845	0	0	0	0	0	0	7	27213966
cg13703049	1.54244e-05	0.251457	0.315319	0.0638617	NM_153715	HOXA10	Body	chr7:27212416-27214396	Island	NA	GGCAAGACCGGGGCGCGTCTAGCCACAGGTCTATGGGCGAGGGCCCGTAGCCGTGCGCCC[CG]GGACCTAGACCCCCGCCACCGCCACCGCTGCCCGGCGACGCTGCCTCATTGCGCTTGCCG	TGAGGCAGCGTCGCCGGGCAGCGGTGGCGGTGGCGGGGGTCTAGGTCCCG	0	0	0.0064115	0	0	0	0	0	0	7	27213610
cg13703049	1.54244e-05	0.251457	0.315319	0.0638617	NM_018951	HOXA10	1stExon	chr7:27212416-27214396	Island	NA	GGCAAGACCGGGGCGCGTCTAGCCACAGGTCTATGGGCGAGGGCCCGTAGCCGTGCGCCC[CG]GGACCTAGACCCCCGCCACCGCCACCGCTGCCCGGCGACGCTGCCTCATTGCGCTTGCCG	TGAGGCAGCGTCGCCGGGCAGCGGTGGCGGTGGCGGGGGTCTAGGTCCCG	0	0	0.0064115	0	0	0	0	0	0	7	27213610
cg14625175	1.46417e-06	0.441253	0.528807	0.0875546	NM_018951	HOXA10	TSS200	chr7:27212416-27214396	Island	NA	CGAGCCAGAGTTTCCGCGCGACCACTCCCAGTTTGGTTTCGTAGGCGCGGGGCCGCTCTC[CG]AGGGCGCCCTCAGAGCCCGCGATTGATATAAATATGTAATCTGTATTGATGGGCCAGGAG	CAATACAGATTACATATTTATATCAATCGCGGGCTCTGAGGGCGCCCTCG	0	1	0.0122875	0	0	0	0	0	0	7	27214056
cg14625175	1.46417e-06	0.441253	0.528807	0.0875546	NM_153715	HOXA10	Body	chr7:27212416-27214396	Island	NA	CGAGCCAGAGTTTCCGCGCGACCACTCCCAGTTTGGTTTCGTAGGCGCGGGGCCGCTCTC[CG]AGGGCGCCCTCAGAGCCCGCGATTGATATAAATATGTAATCTGTATTGATGGGCCAGGAG	CAATACAGATTACATATTTATATCAATCGCGGGCTCTGAGGGCGCCCTCG	0	1	0.0122875	0	0	0	0	0	0	7	27214056
cg16857858	1.30329e-06	0.452857	0.500388	0.0475313	NM_153715	HOXA10	Body	chr7:27212416-27214396	Island	NA	ATTTCTTGTGCAAAACATGCTGAATACGATTAGCAATCCCCCCGCACCGCGGCGGGCGCC[CG]CAGCCAATCCCGAGCCAGAGTTTCCGCGCGACCACTCCCAGTTTGGTTTCGTAGGCGCGG	AACCAAACTGGGAGTGGTCGCGCGGAAACTCTGGCTCGGGATTGGCTGCG	0	1	0.015706	0	0	0	0	0	0	7	27213984
cg16857858	1.30329e-06	0.452857	0.500388	0.0475313	NM_018951	HOXA10	TSS200	chr7:27212416-27214396	Island	NA	ATTTCTTGTGCAAAACATGCTGAATACGATTAGCAATCCCCCCGCACCGCGGCGGGCGCC[CG]CAGCCAATCCCGAGCCAGAGTTTCCGCGCGACCACTCCCAGTTTGGTTTCGTAGGCGCGG	AACCAAACTGGGAGTGGTCGCGCGGAAACTCTGGCTCGGGATTGGCTGCG	0	1	0.015706	0	0	0	0	0	0	7	27213984
cg16967880	1.83574e-06	0.348931	0.49731	0.148379	NM_153715	HOXA10	Body	chr7:27212416-27214396	Island	NA	CTTTCTGGCTGACATTTCTTGTGCAAAACATGCTGAATACGATTAGCAATCCCCCCGCAC[CG]CGGCGGGCGCCCGCAGCCAATCCCGAGCCAGAGTTTCCGCGCGACCACTCCCAGTTTGGT	CATTTCTTGTGCAAAACATGCTGAATACGATTAGCAATCCCCCCGCACCG	0	1	0.0134236	0	0	0	0	0	0	7	27213971
cg16967880	1.83574e-06	0.348931	0.49731	0.148379	NM_018951	HOXA10	TSS200	chr7:27212416-27214396	Island	NA	CTTTCTGGCTGACATTTCTTGTGCAAAACATGCTGAATACGATTAGCAATCCCCCCGCAC[CG]CGGCGGGCGCCCGCAGCCAATCCCGAGCCAGAGTTTCCGCGCGACCACTCCCAGTTTGGT	CATTTCTTGTGCAAAACATGCTGAATACGATTAGCAATCCCCCCGCACCG	0	1	0.0134236	0	0	0	0	0	0	7	27213971
cg18416576	1.83574e-06	0.296466	0.406135	0.109668	NM_153715	HOXA10	Body	chr7:27212416-27214396	Island	NA	CCGCAGCCAATCCCGAGCCAGAGTTTCCGCGCGACCACTCCCAGTTTGGTTTCGTAGGCG[CG]GGGCCGCTCTCCGAGGGCGCCCTCAGAGCCCGCGATTGATATAAATATGTAATCTGTATT	CGGGGCCGCTCTCCGAGGGCGCCCTCAGAGCCCGCGATTGATATAAATAT	0	1	0.0177911	0	0	0	0	0	0	7	27214043
cg18416576	1.83574e-06	0.296466	0.406135	0.109668	NM_018951	HOXA10	TSS200	chr7:27212416-27214396	Island	NA	CCGCAGCCAATCCCGAGCCAGAGTTTCCGCGCGACCACTCCCAGTTTGGTTTCGTAGGCG[CG]GGGCCGCTCTCCGAGGGCGCCCTCAGAGCCCGCGATTGATATAAATATGTAATCTGTATT	CGGGGCCGCTCTCCGAGGGCGCCCTCAGAGCCCGCGATTGATATAAATAT	0	1	0.0177911	0	0	0	0	0	0	7	27214043
cg13352750	5.1501e-06	0.257171	0.413026	0.155855	NM_005523	HOXA11	TSS1500	chr7:27225050-27225629	Island	NA	TTCTCACCGAAAGCACGTAATCGCCGGTGTAACTCATGTTGGCTGGGGGGCCTCCCGGCG[CG]CGCGGAGAGGCTGGGGTGCGCCCCCATGCAGCATGCTTGTGCTCAATTGCAGGGTCCTCG	CGCGCCGGGAGGCCCCCCAGCCAACATGAGTTACACCGGCGATTACGTGC	0	1	0.021625	0	0	0	0	0	0	7	27225123
cg13352750	5.1501e-06	0.257171	0.413026	0.155855	NR_002795	HOXA11AS	Body	chr7:27225050-27225629	Island	NA	TTCTCACCGAAAGCACGTAATCGCCGGTGTAACTCATGTTGGCTGGGGGGCCTCCCGGCG[CG]CGCGGAGAGGCTGGGGTGCGCCCCCATGCAGCATGCTTGTGCTCAATTGCAGGGTCCTCG	CGCGCCGGGAGGCCCCCCAGCCAACATGAGTTACACCGGCGATTACGTGC	0	1	0.021625	0	0	0	0	0	0	7	27225123
cg02803819	2.05891e-06	0.270838	0.757324	0.486486	NM_006735	HOXA2	Body	chr7:27143181-27143479	N_Shelf	NA	CTAGAAGCTGTGTGTTGGTGTAAGCAGTTCTCAGGCGCCGCGATCCCCCGCCGCTGCCAT[CG]GCGATTTCCAGGGATTCTGCGGAAAGGGAAACCAACAAGAGACACACGCACAGTTGGAGG	CGGCGATTTCCAGGGATTCTGCGGAAAGGGAAACCAACAAGAGACACACG	0	1	0.0259217	0	0	0	0	0	4	7	27141067
cg00921266	6.33617e-05	0.261658	0.586573	0.324915	NM_153631	HOXA3	5UTR	chr7:27154999-27155426	N_Shore	NA	ACCGACTTGGGTATGTTTCTTATGAATATTACACGCGGAGCAGCGTCTGGTCCGGGGGTG[CG]GTGGGGGGTGTTGGGGCGGGCGGGAGGGGAGACCAAGGCGGCTGGGGAAGCGCGGGCTGG	CGCACCCCCGGACCAGACGCTGCTCCGCGTGTAATATTCATAAGAAACAT	0	0	0.0561273	0	0	0	0	0	0	7	27153663
cg00921266	6.33617e-05	0.261658	0.586573	0.324915	NM_030661	HOXA3	5UTR	chr7:27154999-27155426	N_Shore	NA	ACCGACTTGGGTATGTTTCTTATGAATATTACACGCGGAGCAGCGTCTGGTCCGGGGGTG[CG]GTGGGGGGTGTTGGGGCGGGCGGGAGGGGAGACCAAGGCGGCTGGGGAAGCGCGGGCTGG	CGCACCCCCGGACCAGACGCTGCTCCGCGTGTAATATTCATAAGAAACAT	0	0	0.0561273	0	0	0	0	0	0	7	27153663
cg00921266	6.33617e-05	0.261658	0.586573	0.324915	NM_153632	HOXA3	TSS200	chr7:27154999-27155426	N_Shore	NA	ACCGACTTGGGTATGTTTCTTATGAATATTACACGCGGAGCAGCGTCTGGTCCGGGGGTG[CG]GTGGGGGGTGTTGGGGCGGGCGGGAGGGGAGACCAAGGCGGCTGGGGAAGCGCGGGCTGG	CGCACCCCCGGACCAGACGCTGCTCCGCGTGTAATATTCATAAGAAACAT	0	0	0.0561273	0	0	0	0	0	0	7	27153663
cg08101036	3.51872e-05	0.279362	0.564785	0.285423	NM_030661	HOXA3	5UTR	chr7:27154999-27155426	N_Shore	NA	CTAGTGGCACCGACTTGGGTATGTTTCTTATGAATATTACACGCGGAGCAGCGTCTGGTC[CG]GGGGTGCGGTGGGGGGTGTTGGGGCGGGCGGGAGGGGAGACCAAGGCGGCTGGGGAAGCG	ACTTGGGTATGTTTCTTATGAATATTACACGCGGAGCAGCGTCTGGTCCG	0	0	0.13405	0	0	0	0	0	0	7	27153655
cg08101036	3.51872e-05	0.279362	0.564785	0.285423	NM_153632	HOXA3	TSS200	chr7:27154999-27155426	N_Shore	NA	CTAGTGGCACCGACTTGGGTATGTTTCTTATGAATATTACACGCGGAGCAGCGTCTGGTC[CG]GGGGTGCGGTGGGGGGTGTTGGGGCGGGCGGGAGGGGAGACCAAGGCGGCTGGGGAAGCG	ACTTGGGTATGTTTCTTATGAATATTACACGCGGAGCAGCGTCTGGTCCG	0	0	0.13405	0	0	0	0	0	0	7	27153655
cg08101036	3.51872e-05	0.279362	0.564785	0.285423	NM_153631	HOXA3	5UTR	chr7:27154999-27155426	N_Shore	NA	CTAGTGGCACCGACTTGGGTATGTTTCTTATGAATATTACACGCGGAGCAGCGTCTGGTC[CG]GGGGTGCGGTGGGGGGTGTTGGGGCGGGCGGGAGGGGAGACCAAGGCGGCTGGGGAAGCG	ACTTGGGTATGTTTCTTATGAATATTACACGCGGAGCAGCGTCTGGTCCG	0	0	0.13405	0	0	0	0	0	0	7	27153655
cg04863892	0.000233688	0.281226	0.566845	0.285619	NM_019102	HOXA5	TSS200	chr7:27182613-27185562	Island	NA	ATGACTGGGACATGTACTTGGTTCCCTCCTACGTAGGCACCCAAATATGGGGTACGACTT[CG]AATCACGTGCTTTTGTTGTCCAGTCGTAAATCCTGCCTGATGACCTCTAGAGGTAAACTC	CGAAGTCGTACCCCATATTTGGGTGCCTACGTAGGAGGGAACCAAGTACA	0	1	0.0688153	0	0	0	0	0	3	7	27183375
cg12128839	0.000598333	0.259473	0.449508	0.190036	NM_019102	HOXA5	TSS200	chr7:27182613-27185562	Island	NA	GAATCACGTGCTTTTGTTGTCCAGTCGTAAATCCTGCCTGATGACCTCTAGAGGTAAACT[CG]TGCACTAATAGGGGAGTTGGGTGGAGGCGAGGGGGGTGGCGCGCGCGCCCCGGGCGCGTG	TTTGTTGTCCAGTCGTAAATCCTGCCTGATGACCTCTAGAGGTAAACTCG	0	1	0.0384514	0	0	0	0	0	3	7	27183436
cg19759481	0.000254769	0.259053	0.534481	0.275427	NM_019102	HOXA5	TSS200	chr7:27182613-27185562	Island	NA	TCCTACGTAGGCACCCAAATATGGGGTACGACTTCGAATCACGTGCTTTTGTTGTCCAGT[CG]TAAATCCTGCCTGATGACCTCTAGAGGTAAACTCGTGCACTAATAGGGGAGTTGGGTGGA	CGACTGGACAACAAAAGCACGTGATTCGAAGTCGTACCCCATATTTGGGT	0	1	0.130006	0	0	0	0	0	3	7	27183401
cg03529432	1.38955e-05	0.314817	0.497929	0.183112	NM_024014	HOXA6	TSS200	chr7:27186927-27187692	Island	NA	ACTGGTTTGTTTCTGGATGGCCGAACGCCAAAAGCGACAGCAGCAAATCGCACCAGCTGA[CG]CGGCGGCGGCCAATGGGAGCGAACGCCGGAGCCCGCTCCCCGGGGACCGCGGCGACCGAG	CTGGATGGCCGAACGCCAAAAGCGACAGCAGCAAATCGCACCAGCTGACG	0	1	0.006629	0	0	0	0	0	2	7	27187502
cg14044640	8.10783e-06	0.35403	0.490028	0.135999	NM_024014	HOXA6	TSS200	chr7:27186927-27187692	Island	NA	GACGCGGCGGCGGCCAATGGGAGCGAACGCCGGAGCCCGCTCCCCGGGGACCGCGGCGAC[CG]AGGCAGCAAAGTTACAAACAGCCCCCAGCCCGCCCGCCCGCCGCCCGCCCGGCAGATTAA	GCGGGCGGCGGGCGGGCGGGCTGGGGGCTGTTTGTAACTTTGCTGCCTCG	0	1	0.00398855	0	0	0	0	0	2	7	27187560
cg17994139	9.0511e-06	0.293272	0.399181	0.105909	NM_024014	HOXA6	TSS200	chr7:27186927-27187692	Island	NA	AGCTGACGCGGCGGCGGCCAATGGGAGCGAACGCCGGAGCCCGCTCCCCGGGGACCGCGG[CG]ACCGAGGCAGCAAAGTTACAAACAGCCCCCAGCCCGCCCGCCCGCCGCCCGCCCGGCAGA	GCGGCGGGCGGGCGGGCTGGGGGCTGTTTGTAACTTTGCTGCCTCGGTCG	0	1	0.0101271	0	0	0	0	0	2	7	27187556
cg22469274	1.15083e-06	0.310199	0.375503	0.0653031	NM_024014	HOXA6	TSS200	chr7:27186927-27187692	Island	NA	ACCAGCTGACGCGGCGGCGGCCAATGGGAGCGAACGCCGGAGCCCGCTCCCCGGGGACCG[CG]GCGACCGAGGCAGCAAAGTTACAAACAGCCCCCAGCCCGCCCGCCCGCCGCCCGCCCGGC	GCGGGCGGGCGGGCTGGGGGCTGTTTGTAACTTTGCTGCCTCGGTCGCCG	0	1	0.00194725	0	0	0	0	0	2	7	27187553
cg07302069	7.70707e-05	0.271487	0.324109	0.0526214	NM_006896	HOXA7	1stExon	chr7:27195601-27196567	Island	NA	TATATGATAACATTACACCCCCAGATTTACACCAAACCCCATTTTCTTTTGGACGGAGCT[CG]CCGCAGCACGTGACCGCCCACATGACCGCCTCCGCCAATCTCAGCAGTCCTCACAGGTGG	CGCCGCAGCACGTGACCGCCCACATGACCGCCTCCGCCAATCTCAGCAGT	0	0	-0.0096072	0	0	0	0	0	1	7	27196286
cg07302069	7.70707e-05	0.271487	0.324109	0.0526214	NM_006896	HOXA7	5UTR	chr7:27195601-27196567	Island	NA	TATATGATAACATTACACCCCCAGATTTACACCAAACCCCATTTTCTTTTGGACGGAGCT[CG]CCGCAGCACGTGACCGCCCACATGACCGCCTCCGCCAATCTCAGCAGTCCTCACAGGTGG	CGCCGCAGCACGTGACCGCCCACATGACCGCCTCCGCCAATCTCAGCAGT	0	0	-0.0096072	0	0	0	0	0	1	7	27196286
cg01381846	3.51546e-07	0.351403	0.59474	0.243336	NM_152739	HOXA9	1stExon	chr7:27203915-27206462	Island	NA	CACCGGGCGTGGGCTCCAGCCAGGAGCGCATGTACCTGCCGTCCGGCGCCGCCGCCGCCA[CG]GGCGCCTGGGGGTGCACGTAGGGGTGGTGGTGATGGTGGTGGTACACCGCAGCGGGTACA	CGGGCGCCTGGGGGTGCACGTAGGGGTGGTGGTGATGGTGGTGGTACACC	0	1	0.0444004	0	0	0	0	0	3	7	27204785
cg26476852	2.31471e-06	0.301749	0.439113	0.137363	NM_152739	HOXA9	1stExon	chr7:27203915-27206462	Island	NA	GCGGTTCAGGTTTAATGCCATAAGGCCGGCTGGAGGGCAAGCCCGCGAAGGAGAGCGCAC[CG]GGCGTGGGCTCCAGCCAGGAGCGCATGTACCTGCCGTCCGGCGCCGCCGCCGCCACGGGC	TAATGCCATAAGGCCGGCTGGAGGGCAAGCCCGCGAAGGAGAGCGCACCG	0	1	0.0167237	0	0	0	0	0	3	7	27204728
cg26521404	1.83574e-06	0.364184	0.461286	0.0971022	NM_152739	HOXA9	1stExon	chr7:27203915-27206462	Island	NA	GCTGAAGTCGGGGTGCTCGGCCAGCGTCGCCGCCTGCCGGGGAGGCTGGCCCAGGGTCCC[CG]GCGCATAGCGGCCAACGCTCAGCTCATCCGCGGCGTCGGCGCCCAGCAGGAACGAGTCCA	CGGCGCATAGCGGCCAACGCTCAGCTCATCCGCGGCGTCGGCGCCCAGCA	0	1	0.013852	0	0	0	0	0	3	7	27204981
cg21865150	0.00333137	0.258876	0.452482	0.193605	NM_006361	HOXB13	Body	chr17:46804203-46804415	Island	NA	GGCGAGAACCTTCTTCTCTTTGACCCGGCGGTTCTGAAACCAGATGGTAATCTGGCGCTC[CG]AGAGGCTGGTGGCTGCCGAGATCTTGCGCCTCTTGTCCTTGGTGATGAACTTGTTAGCCG	CGGAGCGCCAGATTACCATCTGGTTTCAGAACCGCCGGGTCAAAGAGAAG	0	1	-0.0092195	0	0	0	0	0	0	17	46804239
cg10364040	2.90122e-06	0.312142	0.436825	0.124683	NM_002148	HOXD10	TSS1500	chr2:176980765-176981423	Island	NA	ATCCGACTCACCTTCCCGCTGGGCTGCCCGGGACTAAATTAACCAGCCTGCGCCCCCACC[CG]CTTGTCCTGGACCCGGCCCTCTTAAGCGCGTTCTGCCTGGTTGTGTGTGGGGGGAATGCT	ACACACAACCAGGCAGAACGCGCTTAAGAGGGCCGGGTCCAGGACAAGCG	0	1	-0.236044	0	0	0	0	0	3	2	176981064
cg01405040	1.20647e-07	0.275619	0.451326	0.175707	NM_021193	HOXD12	TSS1500	chr2:176964062-176965509	Island	NA	CTCTCCGGATAAGTCGAGAGGCGCCGGTTAATGGAAAATGCCTCCGCTGCAACTTAAAGC[CG]GTAGAAGCAAGCCGGGCCCAGAAAGCCTGCGGAAAACGAATCGCAAAGCCAATCACGACC	CGGCTTTAAGTTGCAGCGGAGGCATTTTCCATTAACCGGCGCCTCTCGAC	0	1	0.0248942	0	0	0	0	0	2	2	176964137
cg03874199	3.51546e-07	0.255679	0.434929	0.17925	NM_021193	HOXD12	TSS200	chr2:176964062-176965509	Island	NA	GATGTAGGCGGTGCTGAAATGACCGGCTTTGAAGAACCTGCAGGCAAAGTTTCGTCCAAT[CG]TCTGAGCCTGTCCTCTTATTCCCGGTTGTAACTAAATACTGTTGCGAGCGCAGCCGAAGC	GCTGAAATGACCGGCTTTGAAGAACCTGCAGGCAAAGTTTCGTCCAATCG	0	1	-0.0418634	0	0	0	0	0	2	2	176964456
cg03964958	5.1501e-06	0.324858	0.43245	0.107592	NM_021193	HOXD12	1stExon	chr2:176964062-176965509	Island	NA	ACCCGCGCGGCGCGCTGCCCTGGGCCGCCACGCCCGCCTCCTGCGCCCCCGCGCAGCCTG[CG]GGCGCCACTGCCTTCGGCGGCTTCTCGCAGCCCTACCTGGCTGGCTCCGGGCCTCTCGGC	CGGGCGCCACTGCCTTCGGCGGCTTCTCGCAGCCCTACCTGGCTGGCTCC	0	1	0.0156634	0	0	0	0	0	2	2	176964720
cg23130254	4.52509e-06	0.254805	0.412737	0.157932	NM_021193	HOXD12	1stExon	chr2:176964062-176965509	Island	NA	AGATGTGTGAGCGCAGTCTCTACAGAGCGGGCTATGTGGGCTCGCTTCTGAATCTGCAGT[CG]CCAGACTCTTTCTACTTCTCCAACCTGAGGCCGAATGGCGGCCAGTTGGCCGCGCTTCCC	GCAGTCTCTACAGAGCGGGCTATGTGGGCTCGCTTCTGAATCTGCAGTCG	0	1	-0.0499665	0	0	0	0	0	2	2	176964588
cg18438793	1.58145e-07	0.308769	0.407033	0.0982644	NM_016257	HPCAL4	Body	chr1:40149431-40150013	Island	NA	GCGGAAAGCGTGCTGCGCGAACTTGGAGGCGTCGCCGTAGGGGAAGAACTGAGGGGGGTG[CG]GTGGGTTGGGGCGCAGCGACAGCCCCGCCCACCCCGCCCCCATCTCAGGGAACCTCCCCT	CTGAGATGGGGGCGGGGTGGGCGGGGCTGTCGCTGCGCCCCAACCCACCG	1	1	0.00518235	0	0	0	0	0	0	1	40149837
cg22851420	2.11659e-07	0.32666	0.527522	0.200862	NM_016257	HPCAL4	Body	chr1:40149431-40150013	Island	NA	CGCCCGCGCGGCCCCGCACCTCGATGATCTCCAGCATCTCCAGGCGCGTGATGCGCCCGT[CG]CCGTCCAGGTCGTACATCTCAAAGGCCCAGTTGAGCTTCTGCTCGAAGCTGCCGCGGGAG	CGCCGTCCAGGTCGTACATCTCAAAGGCCCAGTTGAGCTTCTGCTCGAAG	0	1	0.0065201	0	0	0	0	0	0	1	40149650
cg01089498	8.10783e-06	0.259132	0.347755	0.0886226	NM_005114	HS3ST1	5UTR	chr4:11429414-11429633	N_Shore	Glycosaminoglycan biosynthesis - heparan sulfate	CCCTCTTCCGGGGCTACTGGCGGGAGGCGCAGCCGAGCTGGTGGTGGCGGGGTTTCCCTC[CG]GGGCTAGGGCTGAGGGAGGAGAAGAGGGCGGACTGGCTCCTTCCGTTCTCGGCCACCCTC	GCTACTGGCGGGAGGCGCAGCCGAGCTGGTGGTGGCGGGGTTTCCCTCCG	0	1	-0.0107893	0	0	0	0	0	0	4	11428985
cg14820199	5.03526e-07	0.260258	0.437074	0.176816	NM_005114	HS3ST1	5UTR	chr4:11429414-11429633	Island	Glycosaminoglycan biosynthesis - heparan sulfate	ATAGCGCCTATAACTGCAGAGTTATAGACCTATAACTGCAGAGCCCAGCACACCCCATCC[CG]CGCCGGCACCCGGCTTTGGCTCCAGCTTCTTCTTCCCATCATCCGCCTACGTTCTGGGTC	ACTGCAGAGTTATAGACCTATAACTGCAGAGCCCAGCACACCCCATCCCG	0	1	0.0007065	0	0	0	0	0	0	4	11429415
cg24093763	5.77206e-06	0.25704	0.381603	0.124564	NM_005114	HS3ST1	TSS1500	chr4:11430235-11431256	Island	Glycosaminoglycan biosynthesis - heparan sulfate	TTGAACACTCCTTTTCCTTTGGTTTAGCGTCGGAGAGCGGACGCCAATTTGCCAGGAGAG[CG]CGGAAAATTCAGCTTTTTTTTTTTTTTTTTTTTTTTTTTTTTTCCGCTAGTGCACTAGGA	TTTCCTTTGGTTTAGCGTCGGAGAGCGGACGCCAATTTGCCAGGAGAGCG	0	1	0.0078799	0	0	0	0	0	0	4	11431253
cg04295144	1.46417e-06	0.326329	0.512002	0.185672	NM_003259	ICAM5	Body	chr19:10406934-10407342	Island	NA	GTACAACGTGCAGGAGGCCGAGAGCTCAGGCGAGGCCGTGTGTCTGAACGGAGCGGGCGG[CG]GCGCTGGCGGGGCGGCAGGCGCGGAGGGCGGACCCGAGGCGGCGGGGGGCGCGGCCGAGT	CGCCGCCCGCTCCGTTCAGACACACGGCCTCGCCTGAGCTCTCGGCCTCC	0	1	0.0221031	0	0	0	0	0	0	19	10407184
cg05327835	5.77003e-05	0.310099	0.344818	0.0347192	NM_000203	IDUA	Body	chr4:995482-997541	Island	Glycosaminoglycan degradation	CGCTCCTGAGCAACGACAATGCCTTCCTGAGCTACCACCCGCACCCCTTCGCGCAGCGCA[CG]CTCACCGCGCGCTTCCAGGTCAACAACACCCGCCCGCCGCACGTGCAGCTGTTGCGCAAG	CGCTCACCGCGCGCTTCCAGGTCAACAACACCCGCCCGCCGCACGTGCAG	0	1	0.00184095	0	0	0	0	0	0	4	996175
cg08160350	0.000278247	0.27816	0.433275	0.155115	NM_000203	IDUA	Body	chr4:995482-997541	Island	Glycosaminoglycan degradation	TCCCGAGACGGGACAGGCGAGCGGTGGCCGCGCCACCCGGTCCCAGCTGCCCTGGACACC[CG]CAGGTCATCGCGCAGCATCAGAACCTGCTACTGGCCAACACCACCTCCGCCTTCCCCTAC	GGAGGTGGTGTTGGCCAGTAGCAGGTTCTGATGCTGCGCGATGACCTGCG	0	1	0.0174009	0	0	0	0	0	0	4	996052
cg07857040	2.58789e-05	0.252215	0.632195	0.37998	NM_014714	IFT140	Body	chr16:1583809-1584641	N_Shore	NA	AGCCACCCGGGAGAGTGGGGGCCGGCAGCACCACTGTGCCCCGCACGCCCCGTCAGGTTC[CG]GGGGCTGAGAACAGAAATAGAAACAGCAGCTTTTCCCTGGGCACAAGCCAAGGAAGAGGG	CGGGGGCTGAGAACAGAAATAGAAACAGCAGCTTTTCCCTGGGCACAAGC	0	1	-0.0027626	0	0	0	0	0	0	16	1582219
cg08669954	5.24548e-05	0.250175	0.671945	0.42177	NM_014714	IFT140	Body	chr16:1583809-1584641	N_Shore	NA	CTTCTGCACCGTGTGCTTAGGAACACTGAGTGTTTGAGACACTGCACCCCCGTCCACCTC[CG]AGGAGCAGGGCACAGGCAGGAAGGGCTGGGGACATCCCCCCAGGGCCTTCCGAGCCACCC	CGGAGGTGGACGGGGGTGCAGTGTCTCAAACACTCAGTGTTCCTAAGCAC	0	1	-0.129883	0	0	0	0	0	0	16	1582105
cg02745847	3.08722e-07	0.294879	0.482524	0.187645	NM_006546	IGF2BP1	Body	chr17:47072820-47076042	Island	NA	CCTGGGGCTTGAGCCATTTTGATTTGAAAGTGGGGCGTGAGCGGGGTGGCGCGGCGGCGG[CG]GCGCCGGGTCGCCATGCTGCTTCCCGAGACGCCGAGGCTGGGCCGAGAGGCGCGCGCGGT	CGCCGCCGCCGCGCCACCCCGCTCACGCCCCACTTTCAAATCAAAATGGC	0	1	-0.0045416	0	0	0	0	0	1	17	47075880
cg02745847	3.08722e-07	0.294879	0.482524	0.187645	NM_001160423	IGF2BP1	Body	chr17:47072820-47076042	Island	NA	CCTGGGGCTTGAGCCATTTTGATTTGAAAGTGGGGCGTGAGCGGGGTGGCGCGGCGGCGG[CG]GCGCCGGGTCGCCATGCTGCTTCCCGAGACGCCGAGGCTGGGCCGAGAGGCGCGCGCGGT	CGCCGCCGCCGCGCCACCCCGCTCACGCCCCACTTTCAAATCAAAATGGC	0	1	-0.0045416	0	0	0	0	0	1	17	47075880
cg05852760	0.000148503	0.298606	0.425664	0.127058	NM_006547	IGF2BP3	Body	chr7:23508184-23509712	Island	NA	GCGGACACACAAGAAGTGAGACGGTCGGCCGAGTTCAGCGGCTCTCCCTGCCCGAAGACC[CG]CACAGCCCAAGCGGCGACACAAATGGCCTCCTGAGGCCCTCGAAGGGCCCCCGAGGCCCG	GCCCTTCGAGGGCCTCAGGAGGCCATTTGTGTCGCCGCTTGGGCTGTGCG	0	1	-0.245087	0	0	0	0	0	0	7	23508224
cg12935170	2.35619e-05	0.344765	0.491631	0.146866	NM_006547	IGF2BP3	Body	chr7:23508184-23509712	Island	NA	CTTCTATGGGTTTCCCGTGCAGTTCTATTTTACCTGCGGACACACAAGAAGTGAGACGGT[CG]GCCGAGTTCAGCGGCTCTCCCTGCCCGAAGACCCGCACAGCCCAAGCGGCGACACAAATG	TCCCGTGCAGTTCTATTTTACCTGCGGACACACAAGAAGTGAGACGGTCG	0	1	-0.242809	0	0	0	0	0	0	7	23508189
cg09924165	2.72712e-07	0.293236	0.409607	0.11637	NM_000599	IGFBP5	1stExon	chr2:217559039-217559484	Island	NA	CCAGCTCGCAGCCCAGGGGGCTGGGGGGGCACATGGAGAGGGCTTTCTCGTCGCAGGGCT[CG]CAGTGCACGAAGGAGCCCAGGCTCTGGGCCGGCCCCGCATAGGCGGCCAGCAGCAGGAGG	CCAGGGGGCTGGGGGGGCACATGGAGAGGGCTTTCTCGTCGCAGGGCTCG	0	1	-0.0125433	0	0	0	0	0	2	2	217559417
cg03820828	1.46417e-06	0.32625	0.442161	0.115911	NM_002181	IHH	Body	chr2:219922154-219923130	Island	Hedgehog signaling pathway	GGGACTCCTCTGAGTGGTGGCCGTCCTCGTCCCAGCCCTCGGTCACCCGCAGCTTCACAC[CG]GGCCACTGGTTCATCACCGAGATAGCCAGCGAGTTCAGGCGGTCCTTGCAGCGCTGGGAG	CGGGCCACTGGTTCATCACCGAGATAGCCAGCGAGTTCAGGCGGTCCTTG	0	1	-0.156447	0	0	0	0	0	1	2	219922362
cg06033738	3.08722e-07	0.253843	0.408326	0.154483	NM_002196	INSM1	1stExon	chr20:20344400-20350605	Island	NA	GCCCAGGTGTTCCCCTGCAAGTACTGCCCGGCCACCTTCTACAGCTCGCCCGGCCTTACG[CG]GCACATCAACAAGTGCCACCCATCCGAAAACAGACAGGTGATCCTCCTGCAGGTGCCCGT	CGGCACATCAACAAGTGCCACCCATCCGAAAACAGACAGGTGATCCTCCT	0	1	-0.0041839	0	0	0	0	0	0	20	20350367
cg09062550	4.98404e-08	0.355318	0.480685	0.125367	NM_002196	INSM1	3UTR	chr20:20344400-20350605	Island	NA	GTGCCCGTGCGCCCGGCCTGCTAGAGCGCGCCCTCCACCCCGGCCCCCGAACTGTGCCTT[CG]CTTGGAGACCCACAAAGAGAGTGCGCCCTGCACTCCCCGAACCCGAGTCCGCGCTGGGGG	CGCTTGGAGACCCACAAAGAGAGTGCGCCCTGCACTCCCCGAACCCGAGT	0	1	-0.0075124	0	0	0	0	0	0	20	20350481
cg09062550	4.98404e-08	0.355318	0.480685	0.125367	NM_002196	INSM1	1stExon	chr20:20344400-20350605	Island	NA	GTGCCCGTGCGCCCGGCCTGCTAGAGCGCGCCCTCCACCCCGGCCCCCGAACTGTGCCTT[CG]CTTGGAGACCCACAAAGAGAGTGCGCCCTGCACTCCCCGAACCCGAGTCCGCGCTGGGGG	CGCTTGGAGACCCACAAAGAGAGTGCGCCCTGCACTCCCCGAACCCGAGT	0	1	-0.0075124	0	0	0	0	0	0	20	20350481
cg11793699	2.8395e-08	0.335026	0.493808	0.158782	NM_014215	INSRR	Body	chr1:156814881-156815792	Island	Regulation of actin cytoskeleton	TAGAAGGTGTGTGTGTGGATCACCTACTGTGGGGCATGGTGCGCGCAAAGACGAAGGTGG[CG]GCGCTGCAGCCCACGGTGTGCGCCGCGTGGTTGCAGGCATGGATGTCGATCCGGTATTCC	GTGTGGATCACCTACTGTGGGGCATGGTGCGCGCAAAGACGAAGGTGGCG	1	1	0.0175719	0	0	0	0	0	0	1	156814901
cg25396728	1.15083e-06	0.254188	0.493571	0.239384	NM_001170738	IQSEC3	Body	chr12:247455-248501	Island	Endocytosis	AGCCAGCTGCAAGTCGCCCACGCTCTCCACCGACACCCTGCGCAAGCGGCTCTACCGCAT[CG]GCCTCAACCTCTTCAACATGTAAGTCAGCCCCGGCCCCCAGCCCGGAGTCCTGGGCGTCC	CGGCCTCAACCTCTTCAACATGTAAGTCAGCCCCGGCCCCCAGCCCGGAG	0	1	0.0640114	0	0	0	0	0	0	12	248500
cg25396728	1.15083e-06	0.254188	0.493571	0.239384	NM_015232	IQSEC3	Body	chr12:247455-248501	Island	Endocytosis	AGCCAGCTGCAAGTCGCCCACGCTCTCCACCGACACCCTGCGCAAGCGGCTCTACCGCAT[CG]GCCTCAACCTCTTCAACATGTAAGTCAGCCCCGGCCCCCAGCCCGGAGTCCTGGGCGTCC	CGGCCTCAACCTCTTCAACATGTAAGTCAGCCCCGGCCCCCAGCCCGGAG	0	1	0.0640114	0	0	0	0	0	0	12	248500
cg26333652	2.12349e-05	0.301072	0.450904	0.149832	NM_033267	IRX2	Body	chr5:2748368-2757024	Island	NA	ACGATATTTGAAAGCATGGTCCGCTGGACAGAGTAAGGCCGAAACCTGGGCGCCTCGGGC[CG]GACTCCGGAGCCGCAGCTGAATGCTCGGCTCCTGGGCCTAACTCGGTGACCCCCACCGCC	CGGCCCGAGGCGCCCAGGTTTCGGCCTTACTCTGTCCAGCGGACCATGCT	0	1	0.0024175	0	0	0	0	0	2	5	2750758
cg26333652	2.12349e-05	0.301072	0.450904	0.149832	NM_001134222	IRX2	Body	chr5:2748368-2757024	Island	NA	ACGATATTTGAAAGCATGGTCCGCTGGACAGAGTAAGGCCGAAACCTGGGCGCCTCGGGC[CG]GACTCCGGAGCCGCAGCTGAATGCTCGGCTCCTGGGCCTAACTCGGTGACCCCCACCGCC	CGGCCCGAGGCGCCCAGGTTTCGGCCTTACTCTGTCCAGCGGACCATGCT	0	1	0.0024175	0	0	0	0	0	2	5	2750758
cg03165014	5.1501e-06	0.290405	0.421966	0.131561	NM_004791	ITGBL1	Body	chr13:102106165-102106488	Island	NA	CCGCGCACCTGGGCAGCCCCCGGGGGCCGCGCTGTGCCACGGCCGGGGCCGCTGCGACTG[CG]GCGTCTGCATCTGCCACGTGACTGAGCCGGGCATGTTCTTCGGGCCCCTGTGTGAGTGCC	CGGCGTCTGCATCTGCCACGTGACTGAGCCGGGCATGTTCTTCGGGCCCC	0	1	-0.119313	0	0	0	0	0	2	13	102106348
cg04515001	4.51648e-07	0.287493	0.58091	0.293417	NM_181337	KAAG1	3UTR	chr6:24357719-24358309	Island	NA	CGGAGTAGACGCTCAAGTTTTTCACCGTGGCGTGCACAGCCAATCAGGACCCGCAGTGCG[CG]CACCACACCAGGTTCACCTGCTACGGGCAGAATCAAGGTGGACAGCTTCTGAGCAGGAGC	AAGCTGTCCACCTTGATTCTGCCCGTAGCAGGTGAACCTGGTGTGGTGCG	0	1	0.00449435	0	0	0	0	0	1	6	24358236
cg04515001	4.51648e-07	0.287493	0.58091	0.293417	NM_181337	KAAG1	1stExon	chr6:24357719-24358309	Island	NA	CGGAGTAGACGCTCAAGTTTTTCACCGTGGCGTGCACAGCCAATCAGGACCCGCAGTGCG[CG]CACCACACCAGGTTCACCTGCTACGGGCAGAATCAAGGTGGACAGCTTCTGAGCAGGAGC	AAGCTGTCCACCTTGATTCTGCCCGTAGCAGGTGAACCTGGTGTGGTGCG	0	1	0.00449435	0	0	0	0	0	1	6	24358236
cg16306115	3.51546e-07	0.281425	0.493125	0.2117	NM_181337	KAAG1	1stExon	chr6:24357719-24358309	Island	NA	CAGGTTCACCTGCTACGGGCAGAATCAAGGTGGACAGCTTCTGAGCAGGAGCCGGAAACG[CG]CGGGGCCTTCAAACAGGCACGCCTAGTGAGGGCAGGAGAGAGGAGGACGCACACACACAC	CTACGGGCAGAATCAAGGTGGACAGCTTCTGAGCAGGAGCCGGAAACGCG	0	1	0.00863805	0	0	0	0	0	1	6	24358306
cg16306115	3.51546e-07	0.281425	0.493125	0.2117	NM_181337	KAAG1	3UTR	chr6:24357719-24358309	Island	NA	CAGGTTCACCTGCTACGGGCAGAATCAAGGTGGACAGCTTCTGAGCAGGAGCCGGAAACG[CG]CGGGGCCTTCAAACAGGCACGCCTAGTGAGGGCAGGAGAGAGGAGGACGCACACACACAC	CTACGGGCAGAATCAAGGTGGACAGCTTCTGAGCAGGAGCCGGAAACGCG	0	1	0.00863805	0	0	0	0	0	1	6	24358306
cg06563089	3.08722e-07	0.288025	0.496003	0.207979	NM_139136	KCNC2	Body	chr12:75601081-75601752	Island	NA	AGGGGTCTTCGAAGAGGGCCCACATGCGGGGCTGCAGCCTCCTCCAGCGGCCAGATTTGC[CG]TCGGGGCCCCCGAGCCCCGCCGCGTCCTCGATGCCCAGCCTCTTGGCCGCCAGGTCCTCG	CGGCAAATCTGGCCGCTGGAGGAGGCTGCAGCCCCGCATGTGGGCCCTCT	0	1	-0.031421	0	0	0	0	0	2	12	75601157
cg06563089	3.08722e-07	0.288025	0.496003	0.207979	NM_153748	KCNC2	Body	chr12:75601081-75601752	Island	NA	AGGGGTCTTCGAAGAGGGCCCACATGCGGGGCTGCAGCCTCCTCCAGCGGCCAGATTTGC[CG]TCGGGGCCCCCGAGCCCCGCCGCGTCCTCGATGCCCAGCCTCTTGGCCGCCAGGTCCTCG	CGGCAAATCTGGCCGCTGGAGGAGGCTGCAGCCCCGCATGTGGGCCCTCT	0	1	-0.031421	0	0	0	0	0	2	12	75601157
cg06563089	3.08722e-07	0.288025	0.496003	0.207979	NM_139137	KCNC2	Body	chr12:75601081-75601752	Island	NA	AGGGGTCTTCGAAGAGGGCCCACATGCGGGGCTGCAGCCTCCTCCAGCGGCCAGATTTGC[CG]TCGGGGCCCCCGAGCCCCGCCGCGTCCTCGATGCCCAGCCTCTTGGCCGCCAGGTCCTCG	CGGCAAATCTGGCCGCTGGAGGAGGCTGCAGCCCCGCATGTGGGCCCTCT	0	1	-0.031421	0	0	0	0	0	2	12	75601157
cg27382405	5.65936e-07	0.291518	0.448473	0.156955	NM_012284	KCNH3	Body	chr12:49942786-49943435	Island	NA	GAAGATCTTCTCCATCTGCACCATGCTCATCGGCGGTGAGCCCGGCCGCGCGCGTCTTCC[CG]GGGCCACTCCCAGACTTCTGCCCGCAGGCGGCGCCGTCCCACTCCCCGGAGGGCCTGAGG	CGGGGCCACTCCCAGACTTCTGCCCGCAGGCGGCGCCGTCCCACTCCCCG	0	1	0.00926825	0	0	0	0	0	0	12	49942982
cg17934948	2.31471e-06	0.26618	0.433302	0.167122	NM_014217	KCNK2	TSS1500	chr1:215256051-215256636	N_Shore	Gastric acid secretion	CAAGGCGCCAACGGGGACACTTCCCTGTACAGGTCTGGGGGGCCACGAGGGCGAGGAGGA[CG]CCCTAGTGCAGGGGTCCAAGGACTCGCGTCCCAGAGCTTGGTCCCACACCCGGTCCCACA	CGCCCTAGTGCAGGGGTCCAAGGACTCGCGTCCCAGAGCTTGGTCCCACA	0	1	-0.0316543	0	0	0	0	0	0	1	215255716
cg17934948	2.31471e-06	0.26618	0.433302	0.167122	NM_001017425	KCNK2	TSS1500	chr1:215256051-215256636	N_Shore	Gastric acid secretion	CAAGGCGCCAACGGGGACACTTCCCTGTACAGGTCTGGGGGGCCACGAGGGCGAGGAGGA[CG]CCCTAGTGCAGGGGTCCAAGGACTCGCGTCCCAGAGCTTGGTCCCACACCCGGTCCCACA	CGCCCTAGTGCAGGGGTCCAAGGACTCGCGTCCCAGAGCTTGGTCCCACA	0	1	-0.0316543	0	0	0	0	0	0	1	215255716
cg17934948	2.31471e-06	0.26618	0.433302	0.167122	NM_001017424	KCNK2	Body	chr1:215256051-215256636	N_Shore	Gastric acid secretion	CAAGGCGCCAACGGGGACACTTCCCTGTACAGGTCTGGGGGGCCACGAGGGCGAGGAGGA[CG]CCCTAGTGCAGGGGTCCAAGGACTCGCGTCCCAGAGCTTGGTCCCACACCCGGTCCCACA	CGCCCTAGTGCAGGGGTCCAAGGACTCGCGTCCCAGAGCTTGGTCCCACA	0	1	-0.0316543	0	0	0	0	0	0	1	215255716
cg02646491	1.72132e-07	0.282585	0.411932	0.129346	NR_024627	KCNQ1DN	TSS1500	chr11:2890388-2891337	Island	NA	GGATTTGCCATATGGTTGCGCGGAGCCAGGAAGAATGGGCCCCTGTGTGTGCGACCGGGA[CG]CAGCGGCGCGGGCCGTGCCAGCCGGGCGGAGCCGGGTGCCCGACGGCGCAGGACGAGCGG	TGGTTGCGCGGAGCCAGGAAGAATGGGCCCCTGTGTGTGCGACCGGGACG	0	1	0.0166429	0	0	0	0	0	1	11	2890710
cg07592963	7.99045e-07	0.268887	0.343358	0.0744714	NR_024627	KCNQ1DN	TSS1500	chr11:2890388-2891337	Island	NA	TGATTGTTCCCTGTTGCGGGACATTCTGCGCCTGAATGAGCGGGGGCTGCTGTGTCGACG[CG]GATTTGCCATATGGTTGCGCGGAGCCAGGAAGAATGGGCCCCTGTGTGTGCGACCGGGAC	CGCGTCGACACAGCAGCCCCCGCTCATTCAGGCGCAGAATGTCCCGCAAC	0	1	0.0255069	0	0	0	0	0	1	11	2890649
cg09554951	1.644e-06	0.306789	0.459846	0.153057	NR_024627	KCNQ1DN	TSS1500	chr11:2890388-2891337	Island	NA	TTGCGCGGAGCCAGGAAGAATGGGCCCCTGTGTGTGCGACCGGGACGCAGCGGCGCGGGC[CG]TGCCAGCCGGGCGGAGCCGGGTGCCCGACGGCGCAGGACGAGCGGGCGCAGGACGAGCGA	CGGCCCGCGCCGCTGCGTCCCGGTCGCACACACAGGGGCCCATTCTTCCT	0	1	0.0626194	0	0	0	0	0	1	11	2890725
cg12821804	7.99045e-07	0.308549	0.436758	0.128209	NR_024627	KCNQ1DN	TSS1500	chr11:2890388-2891337	Island	NA	GACGCGGATTTGCCATATGGTTGCGCGGAGCCAGGAAGAATGGGCCCCTGTGTGTGCGAC[CG]GGACGCAGCGGCGCGGGCCGTGCCAGCCGGGCGGAGCCGGGTGCCCGACGGCGCAGGACG	CCATATGGTTGCGCGGAGCCAGGAAGAATGGGCCCCTGTGTGTGCGACCG	0	1	0.027124	0	0	0	0	0	1	11	2890705
cg03740978	2.90122e-06	0.297532	0.355336	0.0578047	NM_001136205	KCTD1	5UTR	chr18:24126780-24131138	Island	NA	ATGAGCGACGACTTGCTGTAGAGCTGGCCGCTTTTGGAGCGGGCCTCGGCATAGAAGGAG[CG]CAGCACGCGGCACAGCGCCCCCTTGTCCATGGTCTCGAAGTCCGGGCTCTGCGCCTTCTC	TTGCTGTAGAGCTGGCCGCTTTTGGAGCGGGCCTCGGCATAGAAGGAGCG	0	1	-0.0012678	0	0	0	0	0	0	18	24127875
cg03740978	2.90122e-06	0.297532	0.355336	0.0578047	NM_198991	KCTD1	5UTR	chr18:24126780-24131138	Island	NA	ATGAGCGACGACTTGCTGTAGAGCTGGCCGCTTTTGGAGCGGGCCTCGGCATAGAAGGAG[CG]CAGCACGCGGCACAGCGCCCCCTTGTCCATGGTCTCGAAGTCCGGGCTCTGCGCCTTCTC	TTGCTGTAGAGCTGGCCGCTTTTGGAGCGGGCCTCGGCATAGAAGGAGCG	0	1	-0.0012678	0	0	0	0	0	0	18	24127875
cg03740978	2.90122e-06	0.297532	0.355336	0.0578047	NM_001142730	KCTD1	1stExon	chr18:24126780-24131138	Island	NA	ATGAGCGACGACTTGCTGTAGAGCTGGCCGCTTTTGGAGCGGGCCTCGGCATAGAAGGAG[CG]CAGCACGCGGCACAGCGCCCCCTTGTCCATGGTCTCGAAGTCCGGGCTCTGCGCCTTCTC	TTGCTGTAGAGCTGGCCGCTTTTGGAGCGGGCCTCGGCATAGAAGGAGCG	0	1	-0.0012678	0	0	0	0	0	0	18	24127875
cg00931644	9.0511e-06	0.325953	0.511933	0.18598	NM_138444	KCTD12	TSS1500	chr13:77459322-77461099	S_Shore	NA	AGTGAAGGGGTAAGACTCCGGAACGTTCGGTCTCCGGGTCCCATTCAGCCTTCGTTGAAT[CG]CGCCCTTAGACTCACAACAGTTGCAGATCTAACGTAATTTTTAAAGCCACCTTTGGCGCC	CGCGCCCTTAGACTCACAACAGTTGCAGATCTAACGTAATTTTTAAAGCC	0	1	0.0661168	0	0	0	0	0	1	13	77461368
cg25968569	5.77206e-06	0.320433	0.49229	0.171857	NM_138444	KCTD12	TSS1500	chr13:77459322-77461099	S_Shore	NA	TTCCCGCAGGGCCTTCGAGGCACTTCACTTCGAAGTGAAGGGGTAAGACTCCGGAACGTT[CG]GTCTCCGGGTCCCATTCAGCCTTCGTTGAATCGCGCCCTTAGACTCACAACAGTTGCAGA	CGGTCTCCGGGTCCCATTCAGCCTTCGTTGAATCGCGCCCTTAGACTCAC	0	1	0.0674428	0	0	0	0	0	1	13	77461335
cg06051411	2.12349e-05	0.277376	0.725066	0.44769	NM_015353	KCTD2	Body	chr17:73042577-73043316	S_Shore	NA	CTCAAGCAAAGATTTCAGTTACACAGCTACGGCATTTTCTCCCTTTCTTAATAACAAACA[CG]CTACAGAAGAATGTTTGTCACTGTAATTATTGTCCAGGCAAAGATTGCAAATTCCAGCCA	TTTCAGTTACACAGCTACGGCATTTTCTCCCTTTCTTAATAACAAACACG	0	1	0.0607351	0	0	0	0	0	0	17	73044991
cg25428429	9.30926e-05	0.278528	0.63453	0.356002	NM_015349	KIAA0240	1stExon	0	0	NA	CCTTCGGGCGTGTCCCTCTTCTGGGCATCTTTTCAGGATTTCATTCCTACGTCCAACTGC[CG]TTCACAACTGCCCTTTCCAACTGCTCCAGAACTCTTGGCCCTGGCATTCCGTGATGTAAA	CGGCAGTTGGACGTAGGAATGAAATCCTGAAAAGATGCCCAGAAGAGGGA	0	1	0.0599659	0	0	0	0	0	1	6	42788831
cg25428429	9.30926e-05	0.278528	0.63453	0.356002	NM_015349	KIAA0240	5UTR	0	0	NA	CCTTCGGGCGTGTCCCTCTTCTGGGCATCTTTTCAGGATTTCATTCCTACGTCCAACTGC[CG]TTCACAACTGCCCTTTCCAACTGCTCCAGAACTCTTGGCCCTGGCATTCCGTGATGTAAA	CGGCAGTTGGACGTAGGAATGAAATCCTGAAAAGATGCCCAGAAGAGGGA	0	1	0.0599659	0	0	0	0	0	1	6	42788831
cg01838004	1.83574e-06	0.276962	0.63419	0.357229	NM_020893	KIAA1529	Body	chr9:100069890-100070351	Island	NA	CGTTAACTTTTCCCCGAAGAGCATGGCAGAGTGAAGCACAAGCAATAATCCTGTATTATT[CG]CGTTCCCAGAGTCCCTTCGGATTTGCGCCATGCGCGGCGGGGAGAACCGGCCTCCTGCTC	CCCGAAGAGCATGGCAGAGTGAAGCACAAGCAATAATCCTGTATTATTCG	0	1	-0.194721	0	0	0	0	0	0	9	100070007
cg18213495	0.000598333	0.288552	0.564188	0.275637	NM_001105568	KIF13A	Body	chr6:17987415-17988405	N_Shelf	NA	TGACCGGTACTCAAGACAGAATCCCACAGAAAGCTCATCTGCTATTCAAAGAATTAGATC[CG]TCAGAAGGACAAAACACGAGAGTACCCATATTTCAATGCTATTTTTATAACTCCAGATAA	CGGATCTAATTCTTTGAATAGCAGATGAGCTTTCTGTGGGATTCTGTCTT	0	0	0.104218	0	0	0	0	0	0	6	17985408
cg18213495	0.000598333	0.288552	0.564188	0.275637	NM_022113	KIF13A	Body	chr6:17987415-17988405	N_Shelf	NA	TGACCGGTACTCAAGACAGAATCCCACAGAAAGCTCATCTGCTATTCAAAGAATTAGATC[CG]TCAGAAGGACAAAACACGAGAGTACCCATATTTCAATGCTATTTTTATAACTCCAGATAA	CGGATCTAATTCTTTGAATAGCAGATGAGCTTTCTGTGGGATTCTGTCTT	0	0	0.104218	0	0	0	0	0	0	6	17985408
cg18213495	0.000598333	0.288552	0.564188	0.275637	NM_001105566	KIF13A	Body	chr6:17987415-17988405	N_Shelf	NA	TGACCGGTACTCAAGACAGAATCCCACAGAAAGCTCATCTGCTATTCAAAGAATTAGATC[CG]TCAGAAGGACAAAACACGAGAGTACCCATATTTCAATGCTATTTTTATAACTCCAGATAA	CGGATCTAATTCTTTGAATAGCAGATGAGCTTTCTGTGGGATTCTGTCTT	0	0	0.104218	0	0	0	0	0	0	6	17985408
cg18213495	0.000598333	0.288552	0.564188	0.275637	NM_001105567	KIF13A	Body	chr6:17987415-17988405	N_Shelf	NA	TGACCGGTACTCAAGACAGAATCCCACAGAAAGCTCATCTGCTATTCAAAGAATTAGATC[CG]TCAGAAGGACAAAACACGAGAGTACCCATATTTCAATGCTATTTTTATAACTCCAGATAA	CGGATCTAATTCTTTGAATAGCAGATGAGCTTTCTGTGGGATTCTGTCTT	0	0	0.104218	0	0	0	0	0	0	6	17985408
cg07751331	3.17903e-05	0.262681	0.571805	0.309123	NM_002254	KIF3C	TSS1500	chr2:26204554-26205649	S_Shore	NA	CCTCGGACACCCCCCTGCTCCTGCCTTTCTGCCTGCAAATGGGTGCGCGTCACCCCTCCC[CG]TCAGGGTGTCGCCAGGCCTCCGGGAACCGAACTCCTAAATGTTCCTTGACTCTGTCCTTT	CAAGGAACATTTAGGAGTTCGGTTCCCGGAGGCCTGGCGACACCCTGACG	0	1	0.0276868	0	0	0	0	0	0	2	26205865
cg21187770	2.58789e-05	0.270705	0.612598	0.341893	NM_002254	KIF3C	TSS1500	chr2:26204554-26205649	S_Shore	NA	CCCCTGCTCCTGCCTTTCTGCCTGCAAATGGGTGCGCGTCACCCCTCCCCGTCAGGGTGT[CG]CCAGGCCTCCGGGAACCGAACTCCTAAATGTTCCTTGACTCTGTCCTTTCCTCCCCCTGT	CGCCAGGCCTCCGGGAACCGAACTCCTAAATGTTCCTTGACTCTGTCCTT	0	1	0.0199007	0	0	0	0	0	0	2	26205876
cg05317714	2.57315e-06	0.286208	0.443365	0.157158	NM_145754	KIFC2	Body	chr8:145697879-145698784	Island	NA	GCGGCGTCTCCACCGCGCGCTCCAGGCACCGCAGGTACCACGGCCGGTGCCTGAGCCCTG[CG]GAGTCTCCAGAGCACCCGAGGCCCGGCCTTCCCCCATGTCGGGCTCGCTCGCCCCTCTAG	GCGAGCCCGACATGGGGGAAGGCCGGGCCTCGGGTGCTCTGGAGACTCCG	0	1	0.00836985	0	0	0	0	0	0	8	145698116
cg22614142	3.65108e-06	0.319382	0.569771	0.250389	NM_145754	KIFC2	Body	chr8:145697879-145698784	Island	NA	CTCTAGGCACGCTGCACCTGGTGGACCTGGCGGGATCCGAACGCGCACGGAAGGCAGGGG[CG]GCCGGCCCGCCGCGGGGAGACCCAGACGGCGCCCGGCGCCTGCGGGAGGCCCAGACCATA	TGCACCTGGTGGACCTGGCGGGATCCGAACGCGCACGGAAGGCAGGGGCG	0	1	0.0209777	0	0	0	0	0	0	8	145698232
cg03387585	2.58789e-05	0.250839	0.465084	0.214244	NM_001161707	KIRREL3	Body	0	0	NA	TGCTTAGGGTTCCACCCTCATGCCAAGTGGCAGAGGCCCCGGGGGAAGCCTCCTGCGGAA[CG]TGGGAACAAAGGGATGCGGGGCCTAGCACTCTACGCCGGTGTCTGTTCGTCTGTCCAGAA	CACCCTCATGCCAAGTGGCAGAGGCCCCGGGGGAAGCCTCCTGCGGAACG	0	0	0.196874	0	0	0	0	0	0	11	126455596
cg03387585	2.58789e-05	0.250839	0.465084	0.214244	NM_032531	KIRREL3	Body	0	0	NA	TGCTTAGGGTTCCACCCTCATGCCAAGTGGCAGAGGCCCCGGGGGAAGCCTCCTGCGGAA[CG]TGGGAACAAAGGGATGCGGGGCCTAGCACTCTACGCCGGTGTCTGTTCGTCTGTCCAGAA	CACCCTCATGCCAAGTGGCAGAGGCCCCGGGGGAAGCCTCCTGCGGAACG	0	0	0.196874	0	0	0	0	0	0	11	126455596
cg12731349	0.000278247	0.268113	0.389199	0.121086	NM_002256	KISS1	Body	chr1:204159598-204159833	Island	NA	CGCATGCTCTGACTCCTTTGGGGTCTGAAGTTCACTGCCCCGCACCTGCGCCCTCAGCCC[CG]CCCAGCGCTTCTGCCGTGGTTCCCTGGTGCCGCCTCCCGCTTGCCGAAGCGCAGGCCGAA	TTCGGCAAGCGGGAGGCGGCACCAGGGAACCACGGCAGAAGCGCTGGGCG	0	1	0.0775452	0	0	0	0	0	0	1	204159619
cg12523932	2.90122e-06	0.283592	0.444318	0.160726	NM_175737	KLB	Body	chr4:39448184-39449054	Island	NA	CGCCAACCCCTATGCTGACTCGCACTGGAGGGCGGCCGAGCGCTTCCTGCAGTTCGAGAT[CG]CCTGGTTCGCCGAGCCGCTCTTCAAGACCGGGGACTACCCCGCGGCCATGAGGGAATACA	TGCTGACTCGCACTGGAGGGCGGCCGAGCGCTTCCTGCAGTTCGAGATCG	0	1	0.0087583	0	0	0	0	0	0	4	39448653
cg13732582	6.30551e-07	0.303013	0.381606	0.0785928	NM_175737	KLB	Body	chr4:39448184-39449054	Island	NA	AGCTCCCCCACGCGCCTGGCTGTGATTCCCTGGGGGGTGCGCAAGCTGCTGCGGTGGGTC[CG]GAGGAACTACGGCGACATGGACATTTACATCACCGCCAGTGGCATCGACGACCAGGCTCT	CGGACCCACCGCAGCAGCTTGCGCACCCCCCAGGGAATCACAGCCAGGCG	0	1	0.0160758	0	0	0	0	0	0	4	39448975
cg16501308	5.77003e-05	0.275056	0.510418	0.235362	NM_020805	KLHL14	Body	chr18:30349690-30352302	Island	NA	ACGAGCAGCCCTGCAGCACCAGGTTGTTGATGGCCCGGGGGCTGGTCAGCAGCTTGTCGT[CG]GGGGAGGAAGAAGGAGTCCCGGGCTCCTCCTGCGGCGGCGGCTGCTGCTGCTGTGACGGC	GCAGCACCAGGTTGTTGATGGCCCGGGGGCTGGTCAGCAGCTTGTCGTCG	0	1	0.197993	0	0	0	0	0	0	18	30350221
cg02852670	2.90122e-06	0.257751	0.449892	0.192142	NM_001109997	KLHL33	5UTR	chr14:20903395-20903720	Island	NA	GGCATTTCCAGCCCTCTCGCATGTCTGCTGGGCAGCAGCCTTCACCCGGGGCGCTCCCAG[CG]CCTCTGCTGCGGCCAGCACATCCCCCTGCGAGGCGGGGCCCAGCACCCCCTCATAGGCAA	CGCCTCTGCTGCGGCCAGCACATCCCCCTGCGAGGCGGGGCCCAGCACCC	0	1	-0.103101	0	0	0	0	0	0	14	20903410
cg10982443	3.65108e-06	0.318259	0.652934	0.334675	NM_001109997	KLHL33	5UTR	chr14:20903395-20903720	Island	NA	GTCTCGGAAGAGGCTGCTGATTGCGGCCAGGATCACCCGATGCACCCCGTATACCCGCCC[CG]CGACTGACACCTCTTCGTCCAGCAACAGTCTCTGCTCCCGCAGCCGCTGGGCCTCGGCGA	AGCGGCTGCGGGAGCAGAGACTGTTGCTGGACGAAGAGGTGTCAGTCGCG	0	1	0.0185948	0	0	0	0	0	0	14	20903611
cg07967679	2.31471e-06	0.260581	0.407512	0.146931	NM_005556	KRT7	TSS200	chr12:52626793-52627577	Island	NA	GCCTTCCCTCACTGAGTCCGTTTCCAATGGGCTGGAACTGCGGTCCCCCGCTGTTCTCTG[CG]GCCGTCTAGGGATGGCGCTCCTGCCTACTCCGGACCATCCCTGCTTGGACTGAAAGCCTG	CGGCCGTCTAGGGATGGCGCTCCTGCCTACTCCGGACCATCCCTGCTTGG	0	1	0.0402757	0	0	0	0	0	0	12	52626814
cg14537533	2.05891e-06	0.250004	0.327982	0.0779783	NM_005556	KRT7	TSS200	chr12:52626793-52627577	Island	NA	TCCGGACCATCCCTGCTTGGACTGAAAGCCTGGGCTTCGGCGGGGCGGGCGGGCAGAGGG[CG]GAGGGCGGCCCCAGGAGGGGCCTGGCAGCAGAGAAAGGTGGCCCGCGGCAGCCCCGCCCC	CGCCCTCTGCCCGCCCGCCCCGCCGAAGCCCAGGCTTTCAGTCCAAGCAG	0	0	-0.0079838	0	0	0	0	0	0	12	52626904
cg00616135	1.24364e-05	0.272647	0.642532	0.369886	NM_032857	LACTB	TSS1500	chr15:63413918-63414852	N_Shore	NA	AGGAGAAAGGGAAAGGAAAGGAGAAAGGCATCTCTAAAGGGAAAGGAGATGCCTGCTGAG[CG]TCTACTGTGTGCCCTGCGCTGTTCCAGAAGTTGAGGATCCAAAACTAAGTCTAGGCTCCC	TTAGTTTTGGATCCTCAACTTCTGGAACAGCGCAGGGCACACAGTAGACG	0	1	-0.304027	0	0	0	0	0	1	15	63413614
cg00616135	1.24364e-05	0.272647	0.642532	0.369886	NM_171846	LACTB	TSS1500	chr15:63413918-63414852	N_Shore	NA	AGGAGAAAGGGAAAGGAAAGGAGAAAGGCATCTCTAAAGGGAAAGGAGATGCCTGCTGAG[CG]TCTACTGTGTGCCCTGCGCTGTTCCAGAAGTTGAGGATCCAAAACTAAGTCTAGGCTCCC	TTAGTTTTGGATCCTCAACTTCTGGAACAGCGCAGGGCACACAGTAGACG	0	1	-0.304027	0	0	0	0	0	1	15	63413614
cg22338567	0.000330611	0.2675	0.368516	0.101017	NM_002291	LAMB1	Body	chr7:107641795-107644058	Island	Focal adhesion	AAACCCACACACGTCATCAGGTCTGTCCAGCAGCGAGAGCCTCCCTCCCGGGAAACCCAC[CG]ACGCTCGCGCCCACCCTGATCAGCCCCGGGGAGCAGCTCCCCCAACAAAGGGTGGATGTG	TTGTTGGGGGAGCTGCTCCCCGGGGCTGATCAGGGTGGGCGCGAGCGTCG	0	0	0.307713	0	0	0	0	0	0	7	107642444
cg02573357	0.000505323	0.253688	0.540776	0.287088	NM_017773	LAX1	Body	0	0	NA	GCCATCTGGGGTTGTAATCATCTGGATGCATTTCAACACCCAAGCAAAACCGAGCAGTGA[CG]CCAGCCCTGCCAGGGAATTGCAAGGTAGCACAGAACATGAATTGGTTAAACTTCACACAA	TGTAATCATCTGGATGCATTTCAACACCCAAGCAAAACCGAGCAGTGACG	0	0	-0.0169598	0	0	0	0	0	0	1	203738799
cg02573357	0.000505323	0.253688	0.540776	0.287088	NM_001136190	LAX1	Body	0	0	NA	GCCATCTGGGGTTGTAATCATCTGGATGCATTTCAACACCCAAGCAAAACCGAGCAGTGA[CG]CCAGCCCTGCCAGGGAATTGCAAGGTAGCACAGAACATGAATTGGTTAAACTTCACACAA	TGTAATCATCTGGATGCATTTCAACACCCAAGCAAAACCGAGCAGTGACG	0	0	-0.0169598	0	0	0	0	0	0	1	203738799
cg12646649	1.88145e-07	0.346743	0.434835	0.0880915	NM_006562	LBX1	Body	chr10:102984182-102990063	Island	NA	CGCAGCCGCCGCCACCGCCGGCTGTGGCCTCCGAGTTCTGCTCGAGTTCGGCCAGCGCCA[CG]ATGTCCATCTGCCCGCTGGGGCCCAGTTTCTTGGCGGACTCTACGTCGGCCTTCATCTCC	CGACGTAGAGTCCGCCAAGAAACTGGGCCCCAGCGGGCAGATGGACATCG	0	1	-0.0144026	0	0	0	0	0	2	10	102987257
cg19547319	2.72712e-07	0.252572	0.408903	0.156331	NM_006562	LBX1	Body	chr10:102984182-102990063	Island	NA	ATTCCCCACGCCGAGTAGCCGGGCTAAGAGCGCCCAGGACACTGGGAACGCAAGGGAGCC[CG]GCAAAGCAAGCAGACTGCGGAAAGAGCTTGGCCACCCTTCTCCTGCCACCCCCCAGCTCT	CGGGCTCCCTTGCGTTCCCAGTGTCCTGGGCGCTCTTAGCCCGGCTACTC	0	1	-0.0331219	0	0	0	0	0	2	10	102987993
cg00840332	2.72712e-07	0.350535	0.471356	0.120821	NM_000230	LEP	TSS200	chr7:127880750-127881375	Island	Cytokine-cytokine receptor interaction	GGCACGTCGCTACCCTGAGGGGCGGGGCGGGAGCTGGCGCTAGAAATGCGCCGGGGCCTG[CG]GGGCAGTTGCGCAAGTTGTGATCGGGCCGCTATAAGAGGGGCGGGCAGGCATGGAGCCCC	CCCTGAGGGGCGGGGCGGGAGCTGGCGCTAGAAATGCGCCGGGGCCTGCG	0	1	0.0229208	0	0	0	0	0	3	7	127881269
cg12782180	4.51648e-07	0.253595	0.513778	0.260183	NM_000230	LEP	TSS1500	chr7:127880750-127881375	Island	Cytokine-cytokine receptor interaction	GCCGTCGGGGCCGAGTCCCGATTCGCTCCCACCCCGAAGCCGCGCCAGGACCAACGAGGG[CG]CAGCCGTATGCCCCAGCCCGCTCCGCGGAGCCCCTCACAGCCACCCCCGCCCCGACCGCG	GGGGGTGGCTGTGAGGGGCTCCGCGGAGCGGGCTGGGGCATACGGCTGCG	0	1	0.0528288	0	0	0	0	0	3	7	127880932
cg13381984	5.65936e-07	0.250952	0.527188	0.276236	NM_000230	LEP	5UTR	chr7:127880750-127881375	Island	Cytokine-cytokine receptor interaction	AGTTGTGATCGGGCCGCTATAAGAGGGGCGGGCAGGCATGGAGCCCCGTAGGAATCGCAG[CG]CCAGCGGTTGCAAGGTAAGGCCCCGGCGCGCTCCTTCCTCCTTCTCTGCTGGTCTTTCTT	GCCGCTATAAGAGGGGCGGGCAGGCATGGAGCCCCGTAGGAATCGCAGCG	0	1	0.151907	0	0	0	0	0	3	7	127881344
cg13381984	5.65936e-07	0.250952	0.527188	0.276236	NM_000230	LEP	1stExon	chr7:127880750-127881375	Island	Cytokine-cytokine receptor interaction	AGTTGTGATCGGGCCGCTATAAGAGGGGCGGGCAGGCATGGAGCCCCGTAGGAATCGCAG[CG]CCAGCGGTTGCAAGGTAAGGCCCCGGCGCGCTCCTTCCTCCTTCTCTGCTGGTCTTTCTT	GCCGCTATAAGAGGGGCGGGCAGGCATGGAGCCCCGTAGGAATCGCAGCG	0	1	0.151907	0	0	0	0	0	3	7	127881344
cg19594666	1.58145e-07	0.293102	0.534152	0.241051	NM_000230	LEP	TSS200	chr7:127880750-127881375	Island	Cytokine-cytokine receptor interaction	ACCCTGAGGGGCGGGGCGGGAGCTGGCGCTAGAAATGCGCCGGGGCCTGCGGGGCAGTTG[CG]CAAGTTGTGATCGGGCCGCTATAAGAGGGGCGGGCAGGCATGGAGCCCCGTAGGAATCGC	CGCAACTGCCCCGCAGGCCCCGGCGCATTTCTAGCGCCAGCTCCCGCCCC	0	1	0.0165087	0	0	0	0	0	3	7	127881280
cg03763118	2.58789e-05	0.267359	0.730618	0.46326	NM_018490	LGR4	Body	chr11:27493640-27494357	N_Shelf	NA	CTAAGTGCTGAGAATGAATCTGAAAATCCCCTGTGGGAATGGTGTCTGAATTCCATGCCA[CG]GTTCTGCTCCTCGGTGTGGCCTTGCATCCTTATTTATTCACTCCAGCATTTTTAAGTGCC	AATGAATCTGAAAATCCCCTGTGGGAATGGTGTCTGAATTCCATGCCACG	0	1	-0.00981435	0	0	0	0	0	0	11	27490958
cg11084334	5.1501e-06	0.286774	0.702336	0.415562	NM_198560	LHFPL4	Body	chr3:9594068-9594328	Island	NA	GGGTGCTCACGCTGTCGCCCACCCAGTAGGGCTGGATGAAGACCACCACGTTGATGATGG[CG]AAGCAGATGGTGAAGATGGCCCACAGCACGCCGATGGCCCGCGAGTTCCGCATGTAGTGC	CGCCATCATCAACGTGGTGGTCTTCATCCAGCCCTACTGGGTGGGCGACA	0	1	-0.0485548	0	0	0	0	0	0	3	9594264
cg12764034	1.83574e-06	0.270201	0.424585	0.154384	NM_001001933	LHX8	Body	chr1:75601998-75602878	Island	NA	TGAGCCCCGAGGGAGCGGGGGACGAGGACTCGTGCTCCTCCTCGGCCCCGCTGTCCCCGT[CG]TCCTCGCCCCGGTCCATGGCCTCGGGCTCCGGCTGCCCTCCTGGCAAGTGTGTGTGCAAC	CTTGCCAGGAGGGCAGCCGGAGCCCGAGGCCATGGACCGGGGCGAGGACG	0	1	-0.133408	0	0	0	0	0	0	1	75602846
cg02744046	0.000303411	0.283669	0.662545	0.378875	NM_000236	LIPC	Body	0	0	Glycerolipid metabolism	TTGTAGCTGAGTGGGTGAAACGGCATCACCAACATTTGGCCCTGCTGCTCCACTGAGAGC[CG]GCGCCGTTCGCGGGATAATTATCCTGTAGTCTTCTCACCTCCGGAGAGAATGCAAGGCGC	GGGTGAAACGGCATCACCAACATTTGGCCCTGCTGCTCCACTGAGAGCCG	0	1	0.0231728	0	0	0	0	0	0	15	58782685
cg04012986	2.35619e-05	0.259174	0.632526	0.373352	NR_024467	LOC100188947	Body	0	0	NA	TATCTCCTGAAATTCTGGCCCATGCTTCTCCCCTGGGGTGGTGGCACATTCCCCCATGGC[CG]CCCTTCCCCGGAGCAGCAGCAGCCCTATCCCCAGCCAAGTCTTGGCACTGGACCCGCAGG	TTCTGGCCCATGCTTCTCCCCTGGGGTGGTGGCACATTCCCCCATGGCCG	0	1	0.204952	0	0	0	0	0	0	10	93350190
cg03596016	1.46417e-06	0.345439	0.423797	0.0783585	NR_015422	LOC149134	TSS1500	chr1:246952214-246952511	Island	NA	CAGCGGGCTCCGGCCTGGCCAGGATTCTGGGGGAGCCGCCCGGAGCGCGGTGAATCGGGG[CG]GGGAGAGGGGCGGGGAAGGCGCGCGAAAGCCCCAGCAGAGACCGGCAGCGGCGGGCGGCC	CGCCCCGATTCACCGCGCTCCGGGCGGCTCCCCCAGAATCCTGGCCAGGC	0	1	0.0476258	0	0	0	0	0	0	1	246952362
cg08535928	3.2492e-06	0.298759	0.404823	0.106064	NR_015422	LOC149134	TSS1500	chr1:246952214-246952511	Island	NA	CTGCTGGGGGCTGCGTTCGGGCGAGGAGGGGAGATTCTGTCTCAGAGGCCTCGGGCTGCA[CG]TTCTTCCGGGCCGCGCATTTGCAGCCCACAGCAGGCCCCAGCCGGCCCCTCTGGAGTTGG	GGGCCGGCTGGGGCCTGCTGTGGGCTGCAAATGCGCGGCCCGGAAGAACG	0	1	-0.00214575	0	0	0	0	0	0	1	246952495
cg19559537	7.26491e-06	0.2506	0.331329	0.080729	NR_024178	LOC284100	Body	0	0	NA	AGGTTTCCGCCCCGGGCCAGCAGTAGCCAGTCCCCGAGGGCCCATCTTCCAGCCCTGAAG[CG]GTAAACGCCTCACCTCTAGTGGCGAGTGCGAGGAACCGCACCCTAGCCCGCCTGACTGTC	GGCTAGGGTGCGGTTCCTCGCACTCGCCACTAGAGGTGAGGCGTTTACCG	0	1	0.0710295	0	0	0	0	0	0	17	36204489
cg09083108	6.98463e-05	0.27138	0.812234	0.540854	NR_028390	LOC285796	Body	0	0	NA	AGATGCTTAGTCTACAGGGAGGACAGCCTGTGAAACAGCTGCAGCTGCTGCCACGACCCA[CG]GCGTTCTGCAGGACGGAGGAGCAACGCGTCAGCACACGTCCCGGGAGTGACGTGGGAAGA	TACAGGGAGGACAGCCTGTGAAACAGCTGCAGCTGCTGCCACGACCCACG	0	1	-0.0342007	0	0	0	0	0	0	6	163731567
cg02101355	0.000392982	0.263505	0.580599	0.317093	NR_024430	LOC399959	Body	0	0	NA	AACAAACAGGTGGTATGGTATTTCTTCTCTAAGCTCCTTTCCTTCACAAAATTGAGATTC[CG]TTTAAGCCTAATACATATATACACACATACGCAGTATCTGGGGGCGCATATACAATCACG	CGGAATCTCAATTTTGTGAAGGAAAGGAGCTTAGAGAAGAAATACCATAC	0	0	0.0457626	0	0	0	0	0	0	11	121970694
cg07281370	0.000426944	0.267401	0.482488	0.215087	NR_024430	LOC399959	Body	0	0	NA	ACATATATACACACATACGCAGTATCTGGGGGCGCATATACAATCACGCACATACACATA[CG]ATCACGAGTACATCAGAGAAAACTCTTTCAAGATTTGGGCAAAATAGTTCACTAAAACGG	ACATACGCAGTATCTGGGGGCGCATATACAATCACGCACATACACATACG	0	0	0.200955	0	0	0	0	0	0	11	121970768
cg09884341	1.644e-06	0.258622	0.430263	0.171642	NR_015436	LOC645323	Body	chr5:87976094-87976546	N_Shore	NA	ACAGCAGCAGCGGGAGGTATTTGAATAAGCCCCGCAACCCCGCGCAGACCCCAACTCCTC[CG]AGAGCAGCATGCCCTGCACCAAGAGCCACCACTCTGGCCGGTAACCTGGCAGCGACAGAC	CAGGTTACCGGCCAGAGTGGTGGCTCTTGGTGCAGGGCATGCTGCTCTCG	0	1	6.025e-05	1	0	0	1	0	0	5	87974464
cg09884341	1.644e-06	0.258622	0.430263	0.171642	NR_024383	LOC645323	TSS1500	chr5:87976094-87976546	N_Shore	NA	ACAGCAGCAGCGGGAGGTATTTGAATAAGCCCCGCAACCCCGCGCAGACCCCAACTCCTC[CG]AGAGCAGCATGCCCTGCACCAAGAGCCACCACTCTGGCCGGTAACCTGGCAGCGACAGAC	CAGGTTACCGGCCAGAGTGGTGGCTCTTGGTGCAGGGCATGCTGCTCTCG	0	1	6.025e-05	1	0	0	1	0	0	5	87974464
cg10877084	2.11659e-07	0.326627	0.507394	0.180766	NR_024384	LOC645323	Body	chr5:87968635-87968907	N_Shore	NA	TGCCCTGGTTTAATTATGCTGACTGTGGGAGCTCGCTTCCTGAGACAGCGCCCTAATTAC[CG]GTGCCAAGGTGGAGAAAGGAGGGTGGTAGACAGAGGTGGACACCAAGAAAGGGAGGAAAC	ATTATGCTGACTGTGGGAGCTCGCTTCCTGAGACAGCGCCCTAATTACCG	0	1	0.0191373	0	0	0	0	0	0	5	87967728
cg10877084	2.11659e-07	0.326627	0.507394	0.180766	NR_015436	LOC645323	Body	chr5:87968635-87968907	N_Shore	NA	TGCCCTGGTTTAATTATGCTGACTGTGGGAGCTCGCTTCCTGAGACAGCGCCCTAATTAC[CG]GTGCCAAGGTGGAGAAAGGAGGGTGGTAGACAGAGGTGGACACCAAGAAAGGGAGGAAAC	ATTATGCTGACTGTGGGAGCTCGCTTCCTGAGACAGCGCCCTAATTACCG	0	1	0.0191373	0	0	0	0	0	0	5	87967728
cg10877084	2.11659e-07	0.326627	0.507394	0.180766	NR_024383	LOC645323	Body	chr5:87968635-87968907	N_Shore	NA	TGCCCTGGTTTAATTATGCTGACTGTGGGAGCTCGCTTCCTGAGACAGCGCCCTAATTAC[CG]GTGCCAAGGTGGAGAAAGGAGGGTGGTAGACAGAGGTGGACACCAAGAAAGGGAGGAAAC	ATTATGCTGACTGTGGGAGCTCGCTTCCTGAGACAGCGCCCTAATTACCG	0	1	0.0191373	0	0	0	0	0	0	5	87967728
cg12325536	1.0432e-07	0.263134	0.375572	0.112438	NR_024384	LOC645323	Body	chr5:87968635-87968907	Island	NA	CATCCGAGGCACACAATCAATTAGCTGAAGCAAAGCCCCGGACTGGCCCTCGGAGCGGCC[CG]CAGCGGGACTCTGCGGGCACCGGCTAGCGGGCGAGGTGAGGAGTGCGGGCGCGGGGCCGC	CGGGCCGCTCCGAGGGCCAGTCCGGGGCTTTGCTTCAGCTAATTGATTGT	0	1	0.0031399	0	0	0	0	0	0	5	87968658
cg12325536	1.0432e-07	0.263134	0.375572	0.112438	NR_024383	LOC645323	Body	chr5:87968635-87968907	Island	NA	CATCCGAGGCACACAATCAATTAGCTGAAGCAAAGCCCCGGACTGGCCCTCGGAGCGGCC[CG]CAGCGGGACTCTGCGGGCACCGGCTAGCGGGCGAGGTGAGGAGTGCGGGCGCGGGGCCGC	CGGGCCGCTCCGAGGGCCAGTCCGGGGCTTTGCTTCAGCTAATTGATTGT	0	1	0.0031399	0	0	0	0	0	0	5	87968658
cg12325536	1.0432e-07	0.263134	0.375572	0.112438	NR_015436	LOC645323	Body	chr5:87968635-87968907	Island	NA	CATCCGAGGCACACAATCAATTAGCTGAAGCAAAGCCCCGGACTGGCCCTCGGAGCGGCC[CG]CAGCGGGACTCTGCGGGCACCGGCTAGCGGGCGAGGTGAGGAGTGCGGGCGCGGGGCCGC	CGGGCCGCTCCGAGGGCCAGTCCGGGGCTTTGCTTCAGCTAATTGATTGT	0	1	0.0031399	0	0	0	0	0	0	5	87968658
cg13982529	1.46417e-06	0.290197	0.36888	0.0786835	NR_024383	LOC645323	TSS200	chr5:87976094-87976546	N_Shore	NA	TCCCTTCTGCGCCTCCCCCAACCCCCCGCCCCGCATTACCATATGGAGGCCGAGTCCCTG[CG]AATCACAGCAGCAGCGGGAGGTATTTGAATAAGCCCCGCAACCCCGCGCAGACCCCAACT	CGCGGGGTTGCGGGGCTTATTCAAATACCTCCCGCTGCTGCTGTGATTCG	0	1	0.0164304	0	0	0	1	0	0	5	87974398
cg13982529	1.46417e-06	0.290197	0.36888	0.0786835	NR_015436	LOC645323	Body	chr5:87976094-87976546	N_Shore	NA	TCCCTTCTGCGCCTCCCCCAACCCCCCGCCCCGCATTACCATATGGAGGCCGAGTCCCTG[CG]AATCACAGCAGCAGCGGGAGGTATTTGAATAAGCCCCGCAACCCCGCGCAGACCCCAACT	CGCGGGGTTGCGGGGCTTATTCAAATACCTCCCGCTGCTGCTGTGATTCG	0	1	0.0164304	0	0	0	1	0	0	5	87974398
cg18894648	1.83574e-06	0.27882	0.405476	0.126656	NR_024383	LOC645323	TSS200	chr5:87976094-87976546	N_Shore	NA	GCCGAGTCCCTGCGAATCACAGCAGCAGCGGGAGGTATTTGAATAAGCCCCGCAACCCCG[CG]CAGACCCCAACTCCTCCGAGAGCAGCATGCCCTGCACCAAGAGCCACCACTCTGGCCGGT	GGTGGCTCTTGGTGCAGGGCATGCTGCTCTCGGAGGAGTTGGGGTCTGCG	0	1	0.002992	0	0	0	1	0	0	5	87974446
cg18894648	1.83574e-06	0.27882	0.405476	0.126656	NR_015436	LOC645323	Body	chr5:87976094-87976546	N_Shore	NA	GCCGAGTCCCTGCGAATCACAGCAGCAGCGGGAGGTATTTGAATAAGCCCCGCAACCCCG[CG]CAGACCCCAACTCCTCCGAGAGCAGCATGCCCTGCACCAAGAGCCACCACTCTGGCCGGT	GGTGGCTCTTGGTGCAGGGCATGCTGCTCTCGGAGGAGTTGGGGTCTGCG	0	1	0.002992	0	0	0	1	0	0	5	87974446
cg21230745	5.24548e-05	0.273994	0.450297	0.176303	NR_024383	LOC645323	TSS200	chr5:87976094-87976546	N_Shore	NA	CCCAACCCCCCGCCCCGCATTACCATATGGAGGCCGAGTCCCTGCGAATCACAGCAGCAG[CG]GGAGGTATTTGAATAAGCCCCGCAACCCCGCGCAGACCCCAACTCCTCCGAGAGCAGCAT	CGGGAGGTATTTGAATAAGCCCCGCAACCCCGCGCAGACCCCAACTCCTC	0	1	0.0117913	1	0	0	1	0	0	5	87974414
cg21230745	5.24548e-05	0.273994	0.450297	0.176303	NR_015436	LOC645323	Body	chr5:87976094-87976546	N_Shore	NA	CCCAACCCCCCGCCCCGCATTACCATATGGAGGCCGAGTCCCTGCGAATCACAGCAGCAG[CG]GGAGGTATTTGAATAAGCCCCGCAACCCCGCGCAGACCCCAACTCCTCCGAGAGCAGCAT	CGGGAGGTATTTGAATAAGCCCCGCAACCCCGCGCAGACCCCAACTCCTC	0	1	0.0117913	1	0	0	1	0	0	5	87974414
cg04436755	1.72378e-05	0.252038	0.534305	0.282266	NM_005576	LOXL1	TSS200	chr15:74218696-74220373	Island	NA	CTAAAAGCCGGCGGGCCATAGGGCCCCGCGGAGGAGGCCCCAGCAGGCGGACCAGGAGGC[CG]AAGCCTCCCGACGCTCCCAGCCTGTTGCTTATTCATTCAGAGTGGGAAAGCGCCAGCCGA	TTCCCACTCTGAATGAATAAGCAACAGGCTGGGAGCGTCGGGAGGCTTCG	0	1	-0.280786	0	0	0	0	0	0	15	74218767
cg06650250	2.31471e-06	0.284549	0.535672	0.251123	NM_001164213	LRCH1	Body	0	0	NA	TTCAGCTTCTTTAAAGAGTTTGAAATTAGTAATTTCAGTAGAGCAGCTTTGCTGTTGCGT[CG]TACTGCTCAGAGCTTAGTGAGCTGAAGCCTTTTGGGAAAATAGCATTTGGGGAGAGACTC	AAATGCTATTTTCCCAAAAGGCTTCAGCTCACTAAGCTCTGAGCAGTACG	0	0	0.0217781	0	0	0	0	0	0	13	47197058
cg06650250	2.31471e-06	0.284549	0.535672	0.251123	NM_015116	LRCH1	Body	0	0	NA	TTCAGCTTCTTTAAAGAGTTTGAAATTAGTAATTTCAGTAGAGCAGCTTTGCTGTTGCGT[CG]TACTGCTCAGAGCTTAGTGAGCTGAAGCCTTTTGGGAAAATAGCATTTGGGGAGAGACTC	AAATGCTATTTTCCCAAAAGGCTTCAGCTCACTAAGCTCTGAGCAGTACG	0	0	0.0217781	0	0	0	0	0	0	13	47197058
cg06650250	2.31471e-06	0.284549	0.535672	0.251123	NM_001164211	LRCH1	Body	0	0	NA	TTCAGCTTCTTTAAAGAGTTTGAAATTAGTAATTTCAGTAGAGCAGCTTTGCTGTTGCGT[CG]TACTGCTCAGAGCTTAGTGAGCTGAAGCCTTTTGGGAAAATAGCATTTGGGGAGAGACTC	AAATGCTATTTTCCCAAAAGGCTTCAGCTCACTAAGCTCTGAGCAGTACG	0	0	0.0217781	0	0	0	0	0	0	13	47197058
cg10348193	3.08722e-07	0.294739	0.367792	0.0730532	NM_023942	LRRC61	TSS200	chr7:150019950-150020752	Island	NA	GGGCTTGGAGGTCCTTTCTCTAAGGCCGCACCGATAAACGATTACCGACTGTTGACCTCA[CG]GCCCCTTCGCTTCCGGCCGCACCGCCTCGCTGCCCACGCCTGCGCACTCAGGCACCGCAG	CGGCCCCTTCGCTTCCGGCCGCACCGCCTCGCTGCCCACGCCTGCGCACT	0	1	0.0327079	0	0	0	0	0	0	7	150020240
cg10348193	3.08722e-07	0.294739	0.367792	0.0730532	NM_001142928	LRRC61	TSS200	chr7:150019950-150020752	Island	NA	GGGCTTGGAGGTCCTTTCTCTAAGGCCGCACCGATAAACGATTACCGACTGTTGACCTCA[CG]GCCCCTTCGCTTCCGGCCGCACCGCCTCGCTGCCCACGCCTGCGCACTCAGGCACCGCAG	CGGCCCCTTCGCTTCCGGCCGCACCGCCTCGCTGCCCACGCCTGCGCACT	0	1	0.0327079	0	0	0	0	0	0	7	150020240
cg07967632	0.000650913	0.256819	0.861451	0.604632	NM_024652	LRRK1	Body	0	0	NA	ATAACAGGGGCGGGCAGGATATGGCCGGCGGGAGGGCCCCTCCTTCGTACTGGGGGCAAC[CG]TCTCAACCCTGAGGGGTCACGGAAAGAGGACAGCCTTTCTTCTCTGGCGAATGCCCTTCC	CGGTTGCCCCCAGTACGAAGGAGGGGCCCTCCCGCCGGCCATATCCTGCC	0	1	-0.00452275	0	0	0	0	0	0	15	101601131
cg16374663	3.2492e-06	0.286967	0.452101	0.165134	NM_206961	LTK	Body	chr15:41803443-41805531	Island	NA	GTCACCACCACGCTGGTCCCCGCGTACGCCCCGTCACATTGTGTCTGTGTGGGCCCATGC[CG]GCCGCTGGCCCCGCAGGTAGAAAACAGCCAAGACCCCTCGGTGCCTGAGAGCAAGGAGCG	CGGCCGCTGGCCCCGCAGGTAGAAAACAGCCAAGACCCCTCGGTGCCTGA	0	1	-0.0020289	0	0	0	0	0	0	15	41805031
cg16374663	3.2492e-06	0.286967	0.452101	0.165134	NM_002344	LTK	Body	chr15:41803443-41805531	Island	NA	GTCACCACCACGCTGGTCCCCGCGTACGCCCCGTCACATTGTGTCTGTGTGGGCCCATGC[CG]GCCGCTGGCCCCGCAGGTAGAAAACAGCCAAGACCCCTCGGTGCCTGAGAGCAAGGAGCG	CGGCCGCTGGCCCCGCAGGTAGAAAACAGCCAAGACCCCTCGGTGCCTGA	0	1	-0.0020289	0	0	0	0	0	0	15	41805031
cg16374663	3.2492e-06	0.286967	0.452101	0.165134	NM_001135685	LTK	Body	chr15:41803443-41805531	Island	NA	GTCACCACCACGCTGGTCCCCGCGTACGCCCCGTCACATTGTGTCTGTGTGGGCCCATGC[CG]GCCGCTGGCCCCGCAGGTAGAAAACAGCCAAGACCCCTCGGTGCCTGAGAGCAAGGAGCG	CGGCCGCTGGCCCCGCAGGTAGAAAACAGCCAAGACCCCTCGGTGCCTGA	0	1	-0.0020289	0	0	0	0	0	0	15	41805031
cg17112958	6.30551e-07	0.331372	0.490744	0.159372	NM_144586	LYPD1	Body	chr2:133426652-133428870	Island	NA	GTCGGGAGCCAGTAGGCGAACTGGAGAGAGGACGCGAGACCTTTGCGCCTCTGGACGCTT[CG]GCCTGGCTGTTCTCGGTGTACGCGCTCCTGTCTAGACCCAACTACCCACGCTCCCGCAGC	CGGCCTGGCTGTTCTCGGTGTACGCGCTCCTGTCTAGACCCAACTACCCA	0	1	0.02145	0	0	0	0	0	0	2	133426934
cg17112958	6.30551e-07	0.331372	0.490744	0.159372	NM_001077427	LYPD1	5UTR	chr2:133426652-133428870	Island	NA	GTCGGGAGCCAGTAGGCGAACTGGAGAGAGGACGCGAGACCTTTGCGCCTCTGGACGCTT[CG]GCCTGGCTGTTCTCGGTGTACGCGCTCCTGTCTAGACCCAACTACCCACGCTCCCGCAGC	CGGCCTGGCTGTTCTCGGTGTACGCGCTCCTGTCTAGACCCAACTACCCA	0	1	0.02145	0	0	0	0	0	0	2	133426934
cg27456707	0.000650913	0.269582	0.878165	0.608583	NM_014067	MACROD1	Body	0	0	NA	GGCTGGCTCCTGAGCCGCTCCAGCAGGTCGATAGCAAAACAAACGCACTATTGACCGCCG[CG]CGCACTAAATCCTCCCGGCAGACAAGATGATGTGAGCCCGAATCGAATCGACTGCTGAAC	ATTCGATTCGGGCTCACATCATCTTGTCTGCCGGGAGGATTTAGTGCGCG	0	1	0.00484425	0	0	0	0	0	0	11	63839511
cg15475323	6.33617e-05	0.315808	0.59783	0.282022	NM_001130915	MAMSTR	Body	chr19:49223054-49223312	N_Shelf	NA	GGAGTGTCCAGGAGCCTGGCCTGGCAGGCTGGTGGGAGCTGCAGTTGTTGGCGGGATATG[CG]TGCCCAGCCCCCTTACACAGCCTGTGCAGGCGGGTGGGCGGGCAGCAGGCTCCCTTCCTC	CGCATATCCCGCCAACAACTGCAGCTCCCACCAGCCTGCCAGGCCAGGCT	0	0	-0.0326203	0	0	0	0	0	0	19	49220102
cg15475323	6.33617e-05	0.315808	0.59783	0.282022	NM_182574	MAMSTR	5UTR	chr19:49223054-49223312	N_Shelf	NA	GGAGTGTCCAGGAGCCTGGCCTGGCAGGCTGGTGGGAGCTGCAGTTGTTGGCGGGATATG[CG]TGCCCAGCCCCCTTACACAGCCTGTGCAGGCGGGTGGGCGGGCAGCAGGCTCCCTTCCTC	CGCATATCCCGCCAACAACTGCAGCTCCCACCAGCCTGCCAGGCCAGGCT	0	0	-0.0326203	0	0	0	0	0	0	19	49220102
cg15475323	6.33617e-05	0.315808	0.59783	0.282022	NM_182574	MAMSTR	1stExon	chr19:49223054-49223312	N_Shelf	NA	GGAGTGTCCAGGAGCCTGGCCTGGCAGGCTGGTGGGAGCTGCAGTTGTTGGCGGGATATG[CG]TGCCCAGCCCCCTTACACAGCCTGTGCAGGCGGGTGGGCGGGCAGCAGGCTCCCTTCCTC	CGCATATCCCGCCAACAACTGCAGCTCCCACCAGCCTGCCAGGCCAGGCT	0	0	-0.0326203	0	0	0	0	0	0	19	49220102
cg18046677	3.17903e-05	0.301456	0.544937	0.243481	NM_001130915	MAMSTR	Body	chr19:49223054-49223312	N_Shelf	NA	GCAGTTGTTGGCGGGATATGCGTGCCCAGCCCCCTTACACAGCCTGTGCAGGCGGGTGGG[CG]GGCAGCAGGCTCCCTTCCTCGGGCCTCCCGCCTGCTCCCTGCCAGCGCAGCGCCGCGGGC	CGCCCACCCGCCTGCACAGGCTGTGTAAGGGGGCTGGGCACGCATATCCC	0	0	-0.049149	0	0	0	0	0	0	19	49220142
cg18046677	3.17903e-05	0.301456	0.544937	0.243481	NM_182574	MAMSTR	1stExon	chr19:49223054-49223312	N_Shelf	NA	GCAGTTGTTGGCGGGATATGCGTGCCCAGCCCCCTTACACAGCCTGTGCAGGCGGGTGGG[CG]GGCAGCAGGCTCCCTTCCTCGGGCCTCCCGCCTGCTCCCTGCCAGCGCAGCGCCGCGGGC	CGCCCACCCGCCTGCACAGGCTGTGTAAGGGGGCTGGGCACGCATATCCC	0	0	-0.049149	0	0	0	0	0	0	19	49220142
cg18046677	3.17903e-05	0.301456	0.544937	0.243481	NM_182574	MAMSTR	5UTR	chr19:49223054-49223312	N_Shelf	NA	GCAGTTGTTGGCGGGATATGCGTGCCCAGCCCCCTTACACAGCCTGTGCAGGCGGGTGGG[CG]GGCAGCAGGCTCCCTTCCTCGGGCCTCCCGCCTGCTCCCTGCCAGCGCAGCGCCGCGGGC	CGCCCACCCGCCTGCACAGGCTGTGTAAGGGGGCTGGGCACGCATATCCC	0	0	-0.049149	0	0	0	0	0	0	19	49220142
cg13255096	0.000195681	0.292776	0.395539	0.102763	NM_005923	MAP3K5	1stExon	chr6:137112676-137114366	Island	MAPK signaling pathway	TTCTCCAAAGTCGAGTTTCCCAAAATGCAGGGTTTCCAGGGTGGCGCCCACTGTCTCGCA[CG]CCTCCCGCAAGCTCTGCAGGGCCTCGCTCTCGGCCACCACCAGTTGCCCTTGGCTCGCTT	CGCCTCCCGCAAGCTCTGCAGGGCCTCGCTCTCGGCCACCACCAGTTGCC	0	0	-0.0006337	0	0	0	0	0	0	6	137112939
cg06100227	2.35619e-05	0.253887	0.428544	0.174657	NM_002754	MAPK13	Body	chr6:36098039-36098621	Island	MAPK signaling pathway	GCTCTCCCCTTTCCGCCCAGCCCGCCCTGGGCTGGCCCCTCGCCAGCGCCACCTTGACCG[CG]GACCTCAAGGCCCAGCGCCCTCCCCGGGGCCACCCAGCGGCCATCTCCCTTTTCTCACCG	GGAGATGGCCGCTGGGTGGCCCCGGGGAGGGCGCTGGGCCTTGAGGTCCG	0	1	0.165394	0	0	0	0	0	0	6	36098581
cg09017434	0.000135477	0.26343	0.351964	0.088534	NM_001102562	MARCH11	1stExon	chr5:16179064-16180420	Island	NA	GCGGGGGAGGTTGCGGGGGAGGCTCGGCGTCCCCGCTCTCCGCCCCGCGACACCGACTGC[CG]CCGTGGCCGCCCTCAAAGCTCATGGTTGTGCCGCCGCCGCCCTCCTGCCGGCCCGGCTGG	CGCCGTGGCCGCCCTCAAAGCTCATGGTTGTGCCGCCGCCGCCCTCCTGC	0	0	-0.184986	0	0	0	0	0	0	5	16179660
cg23479922	2.58789e-05	0.328362	0.392023	0.0636611	NM_001102562	MARCH11	1stExon	chr5:16179064-16180420	Island	NA	CTCCCGGCGGCGGCGTCGGCGGCGGCGGCGGGGGAGGTTGCGGGGGAGGCTCGGCGTCCC[CG]CTCTCCGCCCCGCGACACCGACTGCCGCCGTGGCCGCCCTCAAAGCTCATGGTTGTGCCG	GAGCTTTGAGGGCGGCCACGGCGGCAGTCGGTGTCGCGGGGCGGAGAGCG	0	0	-0.319186	0	0	0	0	0	0	5	16179633
cg23733123	0.000135477	0.252509	0.700581	0.448072	NR_026753	MARVELD1	TSS1500	chr10:99473084-99473291	N_Shore	NA	AGTGGAACGAGTGGCGGTGCCTCTGGTGGGTGATGGACTCTTACTCCGACATGGGTAACT[CG]GACAGCTTTGGACAGGACGAGGCGGGCCCTGGCAGGAGACTGCGGATGTCCAGGTGACAG	GGCGGTGCCTCTGGTGGGTGATGGACTCTTACTCCGACATGGGTAACTCG	0	0	-0.0589992	0	0	0	0	0	0	10	99472988
cg23733123	0.000135477	0.252509	0.700581	0.448072	NM_031484	MARVELD1	TSS1500	chr10:99473084-99473291	N_Shore	NA	AGTGGAACGAGTGGCGGTGCCTCTGGTGGGTGATGGACTCTTACTCCGACATGGGTAACT[CG]GACAGCTTTGGACAGGACGAGGCGGGCCCTGGCAGGAGACTGCGGATGTCCAGGTGACAG	GGCGGTGCCTCTGGTGGGTGATGGACTCTTACTCCGACATGGGTAACTCG	0	0	-0.0589992	0	0	0	0	0	0	10	99472988
cg00794178	1.20647e-07	0.402413	0.451274	0.0488609	NM_015078	MCF2L2	Body	chr3:182896920-182897381	Island	NA	GTCGCCCCCGCAGGAGCCAGCCGGCCCGTGGACGCCCCAGCGCGCTCCTCCTCGGTGCTG[CG]GGTCGCCCTGCAATTCCGAGAAGAAAGTCAGAGACGCCGTGGCCCAAAGAGGCGCTTAGT	CGGGTCGCCCTGCAATTCCGAGAAGAAAGTCAGAGACGCCGTGGCCCAAA	0	1	0.0268121	0	0	0	0	0	0	3	182897283
cg02929310	1.11574e-05	0.25914	0.37211	0.11297	NM_015078	MCF2L2	3UTR	chr3:182896920-182897381	N_Shore	NA	TAGTGGGTAGAGGCCAGGGGTGCTACTAAACATCCTACCGTGGGAGCACAGAGAAGCCCA[CG]CAGCAAAGAATTGCCCGGCTCCGAATATCGAAGTGCGCGGTCGAGAAGGCGTGGGCTGCG	GCCAGGGGTGCTACTAAACATCCTACCGTGGGAGCACAGAGAAGCCCACG	0	1	-0.322933	0	0	0	0	0	0	3	182896870
cg20724810	7.26491e-06	0.331879	0.363378	0.0314991	NM_015078	MCF2L2	Body	chr3:182896920-182897381	Island	NA	GGAGCCGAGGAGCGGGGGCGTCCGCAGGGAGGTCAGCTCTCCTGGGCGGAGGTCCTCGGG[CG]CAGCGCCCTCGCCTGGAAACCAGCCGTCGCCCCCGCAGGAGCCAGCCGGCCCGTGGACGC	CGCCCGAGGACCTCCGCCCAGGAGAGCTGACCTCCCTGCGGACGCCCCCG	0	1	-0.31846	0	0	0	0	0	0	3	182897196
cg08387285	6.98463e-05	0.261093	0.455927	0.194834	NM_001014811	ME3	TSS200	chr11:86382695-86383586	Island	Pyruvate metabolism	AGCCAAGAGCCAGGCAAAGCGAAACCAAGCCCTGGAAGCAGATCCGGTGCGGGTGACAGC[CG]GCGCCACCCCTGCCCCCATCCCTGTGAAAAAGAGGCGACTGCGCGGCGAGGGGTCCCCGT	GGCAAAGCGAAACCAAGCCCTGGAAGCAGATCCGGTGCGGGTGACAGCCG	0	1	0.0131903	0	0	0	0	0	0	11	86383252
cg08387285	6.98463e-05	0.261093	0.455927	0.194834	NM_001161586	ME3	5UTR	chr11:86382695-86383586	Island	Pyruvate metabolism	AGCCAAGAGCCAGGCAAAGCGAAACCAAGCCCTGGAAGCAGATCCGGTGCGGGTGACAGC[CG]GCGCCACCCCTGCCCCCATCCCTGTGAAAAAGAGGCGACTGCGCGGCGAGGGGTCCCCGT	GGCAAAGCGAAACCAAGCCCTGGAAGCAGATCCGGTGCGGGTGACAGCCG	0	1	0.0131903	0	0	0	0	0	0	11	86383252
cg08387285	6.98463e-05	0.261093	0.455927	0.194834	NM_006680	ME3	5UTR	chr11:86382695-86383586	Island	Pyruvate metabolism	AGCCAAGAGCCAGGCAAAGCGAAACCAAGCCCTGGAAGCAGATCCGGTGCGGGTGACAGC[CG]GCGCCACCCCTGCCCCCATCCCTGTGAAAAAGAGGCGACTGCGCGGCGAGGGGTCCCCGT	GGCAAAGCGAAACCAAGCCCTGGAAGCAGATCCGGTGCGGGTGACAGCCG	0	1	0.0131903	0	0	0	0	0	0	11	86383252
cg09193479	1.46417e-06	0.345731	0.381046	0.035315	NM_006680	ME3	Body	chr11:86382695-86383586	Island	Pyruvate metabolism	GCGCTTCTTCAGGGGCACAGGGCGCGCCGGGCCAGGCTTGGAGTGGCAGCCTTGGGCGGG[CG]CGGTGGGTGTCCAGCGCGGGAGGGCGCCGCAGGCCCGGCCCGGCCAGGGAGCCAGCCGCG	CGCCCGCCCAAGGCTGCCACTCCAAGCCTGGCCCGGCGCGCCCTGTGCCC	0	1	0.0203695	0	0	0	0	0	0	11	86382900
cg09193479	1.46417e-06	0.345731	0.381046	0.035315	NM_001014811	ME3	1stExon	chr11:86382695-86383586	Island	Pyruvate metabolism	GCGCTTCTTCAGGGGCACAGGGCGCGCCGGGCCAGGCTTGGAGTGGCAGCCTTGGGCGGG[CG]CGGTGGGTGTCCAGCGCGGGAGGGCGCCGCAGGCCCGGCCCGGCCAGGGAGCCAGCCGCG	CGCCCGCCCAAGGCTGCCACTCCAAGCCTGGCCCGGCGCGCCCTGTGCCC	0	1	0.0203695	0	0	0	0	0	0	11	86382900
cg09193479	1.46417e-06	0.345731	0.381046	0.035315	NM_001161586	ME3	Body	chr11:86382695-86383586	Island	Pyruvate metabolism	GCGCTTCTTCAGGGGCACAGGGCGCGCCGGGCCAGGCTTGGAGTGGCAGCCTTGGGCGGG[CG]CGGTGGGTGTCCAGCGCGGGAGGGCGCCGCAGGCCCGGCCCGGCCAGGGAGCCAGCCGCG	CGCCCGCCCAAGGCTGCCACTCCAAGCCTGGCCCGGCGCGCCCTGTGCCC	0	1	0.0203695	0	0	0	0	0	0	11	86382900
cg20334849	5.77206e-06	0.289108	0.418202	0.129095	NM_001161586	ME3	5UTR	chr11:86382695-86383586	Island	Pyruvate metabolism	GCGGGTGACAGCCGGCGCCACCCCTGCCCCCATCCCTGTGAAAAAGAGGCGACTGCGCGG[CG]AGGGGTCCCCGTACCCCTAATCCCGCGTGGTGGCTTGCCTCGGTCCTCTCCTTCCCTGGC	GAGGACCGAGGCAAGCCACCACGCGGGATTAGGGGTACGGGGACCCCTCG	0	1	-0.00497815	0	0	0	0	0	0	11	86383300
cg20334849	5.77206e-06	0.289108	0.418202	0.129095	NM_006680	ME3	5UTR	chr11:86382695-86383586	Island	Pyruvate metabolism	GCGGGTGACAGCCGGCGCCACCCCTGCCCCCATCCCTGTGAAAAAGAGGCGACTGCGCGG[CG]AGGGGTCCCCGTACCCCTAATCCCGCGTGGTGGCTTGCCTCGGTCCTCTCCTTCCCTGGC	GAGGACCGAGGCAAGCCACCACGCGGGATTAGGGGTACGGGGACCCCTCG	0	1	-0.00497815	0	0	0	0	0	0	11	86383300
cg20334849	5.77206e-06	0.289108	0.418202	0.129095	NM_001014811	ME3	TSS200	chr11:86382695-86383586	Island	Pyruvate metabolism	GCGGGTGACAGCCGGCGCCACCCCTGCCCCCATCCCTGTGAAAAAGAGGCGACTGCGCGG[CG]AGGGGTCCCCGTACCCCTAATCCCGCGTGGTGGCTTGCCTCGGTCCTCTCCTTCCCTGGC	GAGGACCGAGGCAAGCCACCACGCGGGATTAGGGGTACGGGGACCCCTCG	0	1	-0.00497815	0	0	0	0	0	0	11	86383300
cg03985727	1.38955e-05	0.27993	0.52644	0.24651	NM_005924	MEOX2	TSS1500	0	0	NA	TCGTTTACACACAAGTGAGTGGCGCTGTAATGAGCAGGAGGAACAGTCATGTCCCATCTG[CG]ACCTGTCGCATCAGGAGAATATCTGTAGTCACCTATTCTGCCCGGGGCCCCAAATGCGCC	GCCCCGGGCAGAATAGGTGACTACAGATATTCTCCTGATGCGACAGGTCG	0	1	0.00495135	0	0	0	0	0	0	7	15727525
cg22546696	9.12431e-08	0.376996	0.421028	0.0440327	NM_001164273	MGA	5UTR	chr15:41952535-41953222	Island	NA	GTGCGCGGTGACGTGGACGTCCGGTGCGCGCGCGCAGGCTCTTCAGCTGGAGCGGACACA[CG]GTGTGCGAACCGAACAGAATAACCCGCCCCCAGCGGGATGTGAAGGACTCCGGGTGAGGC	CGGTGTGCGAACCGAACAGAATAACCCGCCCCCAGCGGGATGTGAAGGAC	0	1	-0.0042195	0	0	0	0	0	0	15	41952645
cg22546696	9.12431e-08	0.376996	0.421028	0.0440327	NM_001080541	MGA	1stExon	chr15:41952535-41953222	Island	NA	GTGCGCGGTGACGTGGACGTCCGGTGCGCGCGCGCAGGCTCTTCAGCTGGAGCGGACACA[CG]GTGTGCGAACCGAACAGAATAACCCGCCCCCAGCGGGATGTGAAGGACTCCGGGTGAGGC	CGGTGTGCGAACCGAACAGAATAACCCGCCCCCAGCGGGATGTGAAGGAC	0	1	-0.0042195	0	0	0	0	0	0	15	41952645
cg22546696	9.12431e-08	0.376996	0.421028	0.0440327	NM_001164273	MGA	1stExon	chr15:41952535-41953222	Island	NA	GTGCGCGGTGACGTGGACGTCCGGTGCGCGCGCGCAGGCTCTTCAGCTGGAGCGGACACA[CG]GTGTGCGAACCGAACAGAATAACCCGCCCCCAGCGGGATGTGAAGGACTCCGGGTGAGGC	CGGTGTGCGAACCGAACAGAATAACCCGCCCCCAGCGGGATGTGAAGGAC	0	1	-0.0042195	0	0	0	0	0	0	15	41952645
cg22546696	9.12431e-08	0.376996	0.421028	0.0440327	NM_001080541	MGA	5UTR	chr15:41952535-41953222	Island	NA	GTGCGCGGTGACGTGGACGTCCGGTGCGCGCGCGCAGGCTCTTCAGCTGGAGCGGACACA[CG]GTGTGCGAACCGAACAGAATAACCCGCCCCCAGCGGGATGTGAAGGACTCCGGGTGAGGC	CGGTGTGCGAACCGAACAGAATAACCCGCCCCCAGCGGGATGTGAAGGAC	0	1	-0.0042195	0	0	0	0	0	0	15	41952645
cg25826226	1.15083e-06	0.275092	0.310094	0.0350017	NM_001164273	MGA	5UTR	chr15:41952535-41953222	Island	NA	CGAGGCGGGAGGGGTGAGAAGCGCCCATGGCTCGGCCCTGCCCTCGCGTGTGTGGGGTGC[CG]CTCCGCGTGGTACGGTCCGCGTGACGACTTCTCGCCCGGCGCCGGGCTCTAGGTCGAGAG	CGGCACCCCACACACGCGAGGGCAGGGCCGAGCCATGGGCGCTTCTCACC	0	1	-0.0138126	0	0	0	0	0	0	15	41953061
cg25826226	1.15083e-06	0.275092	0.310094	0.0350017	NM_001080541	MGA	5UTR	chr15:41952535-41953222	Island	NA	CGAGGCGGGAGGGGTGAGAAGCGCCCATGGCTCGGCCCTGCCCTCGCGTGTGTGGGGTGC[CG]CTCCGCGTGGTACGGTCCGCGTGACGACTTCTCGCCCGGCGCCGGGCTCTAGGTCGAGAG	CGGCACCCCACACACGCGAGGGCAGGGCCGAGCCATGGGCGCTTCTCACC	0	1	-0.0138126	0	0	0	0	0	0	15	41953061
cg04946749	0.00199395	0.279278	0.504213	0.224936	NM_144677	MGAT5B	Body	chr17:74864170-74866657	Island	N-Glycan biosynthesis	TCGGAGAGGCGGGGGCAGGGGCGGCGCTGCAGGGCTACGGGGCGGCTGGAGCCGAGGCTG[CG]GCGGAGCGTGGTGGGCGGGCGGTGGCGAAGGCGACACGCTTCGGGCGGCCAACACCTGGG	GGGCAGGGGCGGCGCTGCAGGGCTACGGGGCGGCTGGAGCCGAGGCTGCG	0	1	0.0110237	0	0	0	0	0	3	17	74865838
cg08638320	1.91409e-05	0.260667	0.482867	0.2222	NR_026878	MGC12982	Body	chr1:47899661-47900385	Island	NA	GCAGGCATGGTGCTGGAGCCCAAGGCTTCTGGGAAAGAGTCCAGGTTTTCGCGGAGGGAG[CG]ACGGACTCACGCGGGATCGCAGGCACTGCTGCAAGACGCCGAACAGGCTGAGCCGGTAGG	CGCTCCCTCCGCGAAAACCTGGACTCTTTCCCAGAAGCCTTGGGCTCCAG	0	1	0.0331197	0	0	0	0	0	0	1	47900265
cg22438763	3.87982e-05	0.262589	0.383335	0.120745	NR_026878	MGC12982	Body	chr1:47899661-47900385	Island	NA	GCGGCTGCAGCAGGCATGGTGCTGGAGCCCAAGGCTTCTGGGAAAGAGTCCAGGTTTTCG[CG]GAGGGAGCGACGGACTCACGCGGGATCGCAGGCACTGCTGCAAGACGCCGAACAGGCTGA	CGCGAAAACCTGGACTCTTTCCCAGAAGCCTTGGGCTCCAGCACCATGCC	0	1	0.0263576	0	0	0	0	0	0	1	47900256
cg02348751	2.11659e-07	0.262456	0.370095	0.107639	NR_027107	MGC45800	Body	chr4:183063396-183066370	Island	NA	GCACGCCCCACCTCTGCCGCCGCCCCGTCCCGGACCCGAAAGGAGCCTGAAGGATCCCGC[CG]ACCACCCAGCCAGAGAGCGGTTCGGCTCAGGTCGCCCATTCGGAGCTACAAAACTCTGGA	TAGCTCCGAATGGGCGACCTGAGCCGAACCGCTCTCTGGCTGGGTGGTCG	0	0	-0.0184564	0	0	0	0	0	0	4	183064035
cg01664864	2.57315e-06	0.2672	0.440747	0.173547	NR_031649	MIR1247	TSS1500	chr14:102025989-102031567	Island	NA	CGGGGCCCGGGCCCGCCCCCACCGGCCCCAGGCCCGGCCGCTCCGCCCTCCGCCCGCCTG[CG]CCCGCCCTCAGCCCAAGATTTCTAGGGCATTGGCCGCGCTGCTGGGTGATCCCTCCGGGC	CGCCCGCCCTCAGCCCAAGATTTCTAGGGCATTGGCCGCGCTGCTGGGTG	0	1	-0.00684615	0	0	0	0	0	0	14	102027677
cg02287710	3.96885e-07	0.391794	0.518663	0.126869	NR_031649	MIR1247	TSS1500	chr14:102025989-102031567	Island	NA	CCCCCGAGAGCTGGCTGCGGGGCCCGGGCCCGCCCCCACCGGCCCCAGGCCCGGCCGCTC[CG]CCCTCCGCCCGCCTGCGCCCGCCCTCAGCCCAAGATTTCTAGGGCATTGGCCGCGCTGCT	CGCCCTCCGCCCGCCTGCGCCCGCCCTCAGCCCAAGATTTCTAGGGCATT	0	1	-0.0168662	0	0	0	0	0	0	14	102027660
cg02101355	0.000392982	0.263505	0.580599	0.317093	NR_029671	MIR125B1	TSS200	0	0	NA	AACAAACAGGTGGTATGGTATTTCTTCTCTAAGCTCCTTTCCTTCACAAAATTGAGATTC[CG]TTTAAGCCTAATACATATATACACACATACGCAGTATCTGGGGGCGCATATACAATCACG	CGGAATCTCAATTTTGTGAAGGAAAGGAGCTTAGAGAAGAAATACCATAC	0	0	0.0457626	0	0	0	0	0	0	11	121970694
cg07281370	0.000426944	0.267401	0.482488	0.215087	NR_029671	MIR125B1	TSS1500	0	0	NA	ACATATATACACACATACGCAGTATCTGGGGGCGCATATACAATCACGCACATACACATA[CG]ATCACGAGTACATCAGAGAAAACTCTTTCAAGATTTGGGCAAAATAGTTCACTAAAACGG	ACATACGCAGTATCTGGGGGCGCATATACAATCACGCACATACACATACG	0	0	0.200955	0	0	0	0	0	0	11	121970768
cg12749863	1.72132e-07	0.420294	0.457952	0.0376581	NR_001458	MIR155HG	Body	chr21:26934423-26934805	Island	NA	GAGCCGCCCGCAGAGCAAGCGCGGGGAACCAAGGAGACGCTCCTGGCACTGCAGGTACGC[CG]ACTTCAGTCTCGCGCTCCCGCCCGCCTTTCCTCTCTTGAACGTGGCAGGGACGCCGGGGG	CGGCGTACCTGCAGTGCCAGGAGCGTCTCCTTGGTTCCCCGCGCTTGCTC	0	1	0.0245026	1	1	0	1	0	0	21	26934576
cg14315558	4.51648e-07	0.4081	0.497588	0.0894875	NR_001458	MIR155HG	Body	chr21:26934423-26934805	Island	NA	GCAGGGACGCCGGGGGACTTCGGTGCGAGGGTCACCGCCGGGTTAACTGGCGAGGCAAGG[CG]GGGGCAGCGCGCACGTGGCCGTGGAGCCCGGCCTGGTCCCGCGCGCGCCTGCGGGTGCCC	GGGGACTTCGGTGCGAGGGTCACCGCCGGGTTAACTGGCGAGGCAAGGCG	0	1	0.0158886	1	1	0	1	0	0	21	26934682
cg19769982	0.000163076	0.269485	0.418581	0.149096	NR_001458	MIR155HG	TSS1500	chr21:26934423-26934805	N_Shore	NA	CCTTTTCTTTAAGAACAAAGGTTGGAGCCCAAGCCTTGCGGCGCGGTGCAGGAAAGTACA[CG]GCGTGTGTTGAGAGAAAAAAAATACACACACGCAATGACCCACGAGAAAGGGAAAGGGGA	GAACAAAGGTTGGAGCCCAAGCCTTGCGGCGCGGTGCAGGAAAGTACACG	0	1	-0.00608755	0	0	0	0	0	0	21	26934197
cg01024168	3.08722e-07	0.291026	0.492834	0.201808	NR_029911	MIR196B	TSS200	chr7:27208871-27209616	Island	NA	GCCGCCGCCTCCGCCGCTGCCGCCGCCGCCAAGGAGAGAACCCTGCCATCGCGCCTGGCC[CG]GCCCAGCCCAGCCCCTAGGCAACCTGCGCCCGCCAGTGCAACAGAGTGCCCCAGGCGGCC	CACTCTGTTGCACTGGCGGGCGCAGGTTGCCTAGGGGCTGGGCTGGGCCG	0	1	-0.112211	0	0	0	0	0	0	7	27209281
cg05250768	2.41028e-07	0.356468	0.457454	0.100986	NR_029911	MIR196B	TSS200	chr7:27208871-27209616	Island	NA	CGCCCGCCGCCGCCGCCGCCTCCGCCGCTGCCGCCGCCGCCAAGGAGAGAACCCTGCCAT[CG]CGCCTGGCCCGGCCCAGCCCAGCCCCTAGGCAACCTGCGCCCGCCAGTGCAACAGAGTGC	CGCGCCTGGCCCGGCCCAGCCCAGCCCCTAGGCAACCTGCGCCCGCCAGT	0	1	-0.0162174	0	0	0	0	0	0	7	27209270
cg24884519	7.11138e-08	0.373883	0.47341	0.0995271	NR_029911	MIR196B	TSS1500	chr7:27208871-27209616	S_Shore	NA	AGTGCCGCCAGGTGGGGGAGGCCGTACTGGGGGAGGGGGAGGCCCCCATGCAGTCCAGCC[CG]GGTCCACCTAACCGCTGCCTCCAGCGGCTAGAGATGCGCTGTGGGCCAGGCCTGCTCCCC	TGGCCCACAGCGCATCTCTAGCCGCTGGAGGCAGCGGTTAGGTGGACCCG	0	1	-0.0741037	0	0	0	0	0	0	7	27209790
cg25644556	2.41028e-07	0.278033	0.512509	0.234476	NR_029911	MIR196B	TSS1500	chr7:27208871-27209616	Island	NA	GCCGGCGCCAAGAGGCGGTAGCCGTGGAAGGCTCGAAAGCGCCAGGGACGGTACAGATCC[CG]GCTCCCTGTCTGGCCCCGGCCTCCCGCCTCTCGCTCTCCCCCTCTCCCTCCTAGCTGCCC	AGGCGGTAGCCGTGGAAGGCTCGAAAGCGCCAGGGACGGTACAGATCCCG	0	1	0.0254134	0	0	0	0	0	0	7	27209582
cg26259537	6.30551e-07	0.300926	0.486615	0.185689	NR_029911	MIR196B	TSS200	chr7:27208871-27209616	Island	NA	GTGCTGCCCGCGAAGGGCTGCCTCGCCCGCCGCCGCCGCCGCCTCCGCCGCTGCCGCCGC[CG]CCAAGGAGAGAACCCTGCCATCGCGCCTGGCCCGGCCCAGCCCAGCCCCTAGGCAACCTG	GGGCTGGGCTGGGCCGGGCCAGGCGCGATGGCAGGGTTCTCTCCTTGGCG	0	1	0.00043825	0	0	0	0	0	0	7	27209247
cg00705280	3.96885e-07	0.32786	0.44184	0.113981	NR_029867	MIR375	TSS200	chr2:219866131-219868054	Island	NA	GGAGCGGAGGGCCCGGGGCCTGGCGGTCGCCCTCGGTGATCTCCTGGTCCTGGTCTTCCG[CG]AGCTCAGTGCTGCACAGCGCCCCGCTAGCCTCCGCCCTCACCTGAACGCATCTGCGGCTG	CGTTCAGGTGAGGGCGGAGGCTAGCGGGGCGCTGTGCAGCACTGAGCTCG	0	1	-0.0017211	0	0	0	0	0	0	2	219866493
cg14358282	6.36211e-08	0.280171	0.391967	0.111796	NR_029867	MIR375	TSS200	chr2:219866131-219868054	Island	NA	CGCGGCGGCCACCGCAGGTGCGCACCTGGCCCGCCCCTCCTTTCCCAGCCACCCTCCGCC[CG]GCTTTCCTGGCCCCTCCGCCCGGCCCAGCCTAGCTTGGCTTCGTCCCCAGCCCACGCCTT	GGGGACGAAGCCAAGCTAGGCTGGGCCGGGCGGAGGGGCCAGGAAAGCCG	0	1	0.0361112	0	0	0	0	0	0	2	219866628
cg21615583	1.11574e-05	0.375241	0.46554	0.0902991	NR_029867	MIR375	TSS200	chr2:219866131-219868054	Island	NA	CTGGCGGTCGCCCTCGGTGATCTCCTGGTCCTGGTCTTCCGCGAGCTCAGTGCTGCACAG[CG]CCCCGCTAGCCTCCGCCCTCACCTGAACGCATCTGCGGCTGACACGTCGGCGGCCGCGGC	CGCCCCGCTAGCCTCCGCCCTCACCTGAACGCATCTGCGGCTGACACGTC	0	1	0.0138271	0	0	0	0	0	0	2	219866512
cg08231710	1.00946e-05	0.258271	0.384176	0.125904	NR_002946	MMP23A	TSS1500	chr1:1564421-1570006	Island	NA	CCCCGCGGGACGCCGGTGCCCGGTCTCGGTCCCAGCCCAGAGCCGCTCGCGCCTGGACGC[CG]GCCGCCCCGTCGAACCTTTGGGTCTCCGAGCTCCCCGCCCCCGCCCCCAATCAGGACCGG	CGGCCGCCCCGTCGAACCTTTGGGTCTCCGAGCTCCCCGCCCCCGCCCCC	0	1	0.0165805	0	0	0	0	0	0	1	1566687
cg08231710	1.00946e-05	0.258271	0.384176	0.125904	NM_006983	MMP23B	TSS1500	chr1:1564421-1570006	Island	NA	CCCCGCGGGACGCCGGTGCCCGGTCTCGGTCCCAGCCCAGAGCCGCTCGCGCCTGGACGC[CG]GCCGCCCCGTCGAACCTTTGGGTCTCCGAGCTCCCCGCCCCCGCCCCCAATCAGGACCGG	CGGCCGCCCCGTCGAACCTTTGGGTCTCCGAGCTCCCCGCCCCCGCCCCC	0	1	0.0165805	0	0	0	0	0	0	1	1566687
cg05060949	1.83574e-06	0.31323	0.362612	0.0493819	NM_001165255	MNX1	Body	chr7:156795355-156799394	Island	Maturity onset diabetes of the young	TTGCTGCGTTTCCATTTCATCCGCCGGTTCTGGAACCAAATCTTCACCTGCGGGCACAAG[CG]GGCGTGAGAAACCGGCCACCGCCACCCCAGGGCTTCCTGTCCCCGGAGTCCCCCGGCCGC	CGGGCGTGAGAAACCGGCCACCGCCACCCCAGGGCTTCCTGTCCCCGGAG	0	1	-0.0457095	0	0	0	0	0	0	7	156798581
cg05060949	1.83574e-06	0.31323	0.362612	0.0493819	NM_005515	MNX1	Body	chr7:156795355-156799394	Island	Maturity onset diabetes of the young	TTGCTGCGTTTCCATTTCATCCGCCGGTTCTGGAACCAAATCTTCACCTGCGGGCACAAG[CG]GGCGTGAGAAACCGGCCACCGCCACCCCAGGGCTTCCTGTCCCCGGAGTCCCCCGGCCGC	CGGGCGTGAGAAACCGGCCACCGCCACCCCAGGGCTTCCTGTCCCCGGAG	0	1	-0.0457095	0	0	0	0	0	0	7	156798581
cg25287257	2.58789e-05	0.321589	0.372318	0.0507295	NM_001165255	MNX1	Body	chr7:156795355-156799394	Island	Maturity onset diabetes of the young	CTGGGCCGCGGGGCTCCTACTGGGGCGCGGGCTGGTGGCTGGGCCGCGGGGGCGGCGAGT[CG]TCCTCCGAGGAGCAGTCGGAGGAGGCGGCGTGGACGCTGGCGCCGTTGCTGTAGGGGAAA	GCTCCTACTGGGGCGCGGGCTGGTGGCTGGGCCGCGGGGGCGGCGAGTCG	0	1	-0.0010887	0	0	0	0	0	0	7	156798258
cg25287257	2.58789e-05	0.321589	0.372318	0.0507295	NM_005515	MNX1	Body	chr7:156795355-156799394	Island	Maturity onset diabetes of the young	CTGGGCCGCGGGGCTCCTACTGGGGCGCGGGCTGGTGGCTGGGCCGCGGGGGCGGCGAGT[CG]TCCTCCGAGGAGCAGTCGGAGGAGGCGGCGTGGACGCTGGCGCCGTTGCTGTAGGGGAAA	GCTCCTACTGGGGCGCGGGCTGGTGGCTGGGCCGCGGGGGCGGCGAGTCG	0	1	-0.0010887	0	0	0	0	0	0	7	156798258
cg24146685	7.1522e-07	0.28824	0.35935	0.0711098	NM_178176	MOGAT3	TSS1500	chr7:100845050-100845726	Island	Glycerolipid metabolism	GAACAGAGTTCAGGGCTGGCGCGGTGGCCAAAGGCCAGTCTGGGTGGCCCCAACCCGGGA[CG]GGGAGGGAGCGGGCCCTGGGCCAGGATCGCGGGGCGGAGGCCGGGGCTCACCTACGGTGC	GGGCTGGCGCGGTGGCCAAAGGCCAGTCTGGGTGGCCCCAACCCGGGACG	0	1	0.0224427	1	0	0	0	0	0	7	100845372
cg11972677	3.51546e-07	0.259373	0.426548	0.167175	NM_001145399	MPPED2	5UTR	chr11:30605558-30605800	Island	NA	CCGAGCGCCCTCCCTCCCACCGCACTTACACCTGAACTTGTCTCCAGCACTGCGGACACC[CG]GGTGACACATTCTTTCGGAGAGGGAGGGCAAGACTTTTCTCCGGAGCCTCTGGCAACTCG	GGCTCCGGAGAAAAGTCTTGCCCTCCCTCTCCGAAAGAATGTGTCACCCG	0	0	-0.00996625	0	0	0	0	0	0	11	30605704
cg13342435	3.96885e-07	0.276708	0.41775	0.141041	NM_001145399	MPPED2	5UTR	chr11:30605558-30605800	Island	NA	GGGAGGGCAAGACTTTTCTCCGGAGCCTCTGGCAACTCGTGGAGTCTATATAAGGTGGGG[CG]GTGGGGGGCGCGGAATTCTCTACTTTGGATTGGTTTGTTTGTTTTAAATCTAGGGTGGTG	CGCCCCACCTTATATAGACTCCACGAGTTGCCAGAGGCTCCGGAGAAAAG	0	0	0.00684925	0	0	0	0	0	0	11	30605787
cg16032894	1.72378e-05	0.27113	0.651272	0.380142	NM_001145399	MPPED2	5UTR	chr11:30605558-30605800	N_Shore	NA	GCGGTTTTCTCGTTTCAACAAGGATGCTCATTTTAATCACTTGCCCCAAGATCTCCAGAC[CG]AGCCTGGCGGGACTTTGGAACTTGCCTGCTCCAAATCCGCCAAATTTCGCTCTCTCCTCC	GAAATTTGGCGGATTTGGAGCAGGCAAGTTCCAAAGTCCCGCCAGGCTCG	0	1	-0.0818281	0	0	0	0	0	0	11	30605411
cg20959325	3.51872e-05	0.272208	0.403287	0.131079	NM_001145399	MPPED2	5UTR	chr11:30606004-30608128	Island	NA	TGGACGCCTATCTTTTTTCTCTCCCTCTTCCCTAGCTCTGGATTGATTGATGACCACCGG[CG]GCCAATGGCTCTGACACCACGCCATCCTCGGTCGGGCATCACAGCCCCACGTCCCCGACC	GGGGCTGTGATGCCCGACCGAGGATGGCGTGGTGTCAGAGCCATTGGCCG	0	0	0.188145	1	0	0	0	0	0	11	30606165
cg03233624	0.000233688	0.26162	0.640268	0.378648	NM_138962	MSI2	Body	0	0	mRNA surveillance pathway	GAGTCAACATTTTTTCCTGTGGGCTGCGAGGACCGCTTCTGGAAGGTCGCTGGGAAGCCC[CG]CCCGGCCTTAGGGCTGGGAGGGGATTGGCTGCCCAGTTGCTGGGGCTTTGCTCTGAGCCA	TTTCCTGTGGGCTGCGAGGACCGCTTCTGGAAGGTCGCTGGGAAGCCCCG	0	0	0.5095	0	0	0	0	0	0	17	55740464
cg26077133	0.0110151	0.49398	0.586517	0.0925374	NM_001135670	MSRA	Body	0	0	NA	TACCTTTAGAACCAGGGGAGGATCTGCTCTCAAGTTCACTGAGCCTTTCCAACCAGTGAG[CG]GTAGAGTGGATCCTCCCCCTACCAAGCCTTCAGATGAGACCGCAGCCCAGCTGACACCTT	CGCTCACTGGTTGGAAAGGCTCAGTGAACTTGAGAGCAGATCCTCCCCTG	0	0	0.0990486	0	0	0	0	0	0	8	10049871
cg26077133	0.0110151	0.49398	0.586517	0.0925374	NM_012331	MSRA	Body	0	0	NA	TACCTTTAGAACCAGGGGAGGATCTGCTCTCAAGTTCACTGAGCCTTTCCAACCAGTGAG[CG]GTAGAGTGGATCCTCCCCCTACCAAGCCTTCAGATGAGACCGCAGCCCAGCTGACACCTT	CGCTCACTGGTTGGAAAGGCTCAGTGAACTTGAGAGCAGATCCTCCCCTG	0	0	0.0990486	0	0	0	0	0	0	8	10049871
cg26077133	0.0110151	0.49398	0.586517	0.0925374	NM_001135671	MSRA	Body	0	0	NA	TACCTTTAGAACCAGGGGAGGATCTGCTCTCAAGTTCACTGAGCCTTTCCAACCAGTGAG[CG]GTAGAGTGGATCCTCCCCCTACCAAGCCTTCAGATGAGACCGCAGCCCAGCTGACACCTT	CGCTCACTGGTTGGAAAGGCTCAGTGAACTTGAGAGCAGATCCTCCCCTG	0	0	0.0990486	0	0	0	0	0	0	8	10049871
cg06346138	7.99045e-07	0.285507	0.431283	0.145777	NR_002729	MST1P9	Body	chr1:17085411-17086974	Island	NA	CACTTGCACGCGTATTTTTCTGGCGTAAATCGGTGCTGATGTGGGATTTGCGCGTCCCAA[CG]CTGGCAAGGTACGCCGCGGTGGTGGTATTGGCTGTGCCCCGGTAGCCCTCACCCTTCCCG	TATTTTTCTGGCGTAAATCGGTGCTGATGTGGGATTTGCGCGTCCCAACG	0	1	-0.0724917	0	0	0	0	0	0	1	17086071
cg15092343	1.58145e-07	0.262675	0.581593	0.318918	NM_002448	MSX1	TSS1500	chr4:4859632-4860191	Island	NA	TCGGATAATTACCCCTAAATGGCCACGGCAGCCCCTTGTGTTTCCTGGAGATTAGAACCC[CG]CAGTCATCAATGGCAGGGCCGAGTGAGCCGCCAATCACCTCCGCTCACTCCCTGAGAGCC	GTGAGCGGAGGTGATTGGCGGCTCACTCGGCCCTGCCATTGATGACTGCG	0	1	0.0211301	0	0	0	0	0	3	4	4860061
cg26561810	2.8395e-08	0.285409	0.375352	0.0899431	NR_001447	MT1L	Body	chr16:56650981-56651384	S_Shore	NA	AGCAGCTGGCTCCAGGCTCCAACGTGCCTTCCAGCTGCCTGACTGCCTCTTCGCCTCTCC[CG]TCATTTCTTGGCTCGAAATGGACCCCAACTGCTCCTGCGCCACTGGTAAGGGAACCCCGG	TACCAGTGGCGCAGGAGCAGTTGGGGTCCATTTCGAGCCAAGAAATGACG	0	1	-0.00696425	0	0	0	0	0	0	16	56651456
cg19717326	1.24364e-05	0.317842	0.589983	0.272142	NM_001020819	MYADM	TSS1500	chr19:54371854-54372990	N_Shore	NA	CTCCCTCCATCCAGGAGTCAGGAATGTAGGCCAAAAATATCGCTGCCTTCCAGACCCAGG[CG]GCTAGGCTTGCAACACCTGCTCGGAAAACCCGAGTCTGAGCTTTAATGGTTCTATTATGA	CATTAAAGCTCAGACTCGGGTTTTCCGAGCAGGTGTTGCAAGCCTAGCCG	0	1	-0.0146366	0	0	0	0	0	0	19	54370016
cg19717326	1.24364e-05	0.317842	0.589983	0.272142	NM_138373	MYADM	TSS1500	chr19:54371854-54372990	N_Shore	NA	CTCCCTCCATCCAGGAGTCAGGAATGTAGGCCAAAAATATCGCTGCCTTCCAGACCCAGG[CG]GCTAGGCTTGCAACACCTGCTCGGAAAACCCGAGTCTGAGCTTTAATGGTTCTATTATGA	CATTAAAGCTCAGACTCGGGTTTTCCGAGCAGGTGTTGCAAGCCTAGCCG	0	1	-0.0146366	0	0	0	0	0	0	19	54370016
cg19717326	1.24364e-05	0.317842	0.589983	0.272142	NM_001020820	MYADM	5UTR	chr19:54371854-54372990	N_Shore	NA	CTCCCTCCATCCAGGAGTCAGGAATGTAGGCCAAAAATATCGCTGCCTTCCAGACCCAGG[CG]GCTAGGCTTGCAACACCTGCTCGGAAAACCCGAGTCTGAGCTTTAATGGTTCTATTATGA	CATTAAAGCTCAGACTCGGGTTTTCCGAGCAGGTGTTGCAAGCCTAGCCG	0	1	-0.0146366	0	0	0	0	0	0	19	54370016
cg22853588	9.30926e-05	0.359794	0.473884	0.11409	NM_181526	MYL9	TSS200	chr20:35169189-35169540	S_Shore	Vascular smooth muscle contraction	GCACCCCGCCCGCGGCCCCGCCCCGCGCACATTCTTCTGCCTTGTAAGGCCCGGCCGCCA[CG]CCCCGCCCCCGCCTGGAGTCCAGACCCGACGGCCGGCCCAGTTCCACGCACCCAGCGAGC	CGCCCCGCCCCCGCCTGGAGTCCAGACCCGACGGCCGGCCCAGTTCCACG	0	0	-0.178469	0	0	0	0	0	0	20	35169881
cg22853588	9.30926e-05	0.359794	0.473884	0.11409	NM_006097	MYL9	TSS200	chr20:35169189-35169540	S_Shore	Vascular smooth muscle contraction	GCACCCCGCCCGCGGCCCCGCCCCGCGCACATTCTTCTGCCTTGTAAGGCCCGGCCGCCA[CG]CCCCGCCCCCGCCTGGAGTCCAGACCCGACGGCCGGCCCAGTTCCACGCACCCAGCGAGC	CGCCCCGCCCCCGCCTGGAGTCCAGACCCGACGGCCGGCCCAGTTCCACG	0	0	-0.178469	0	0	0	0	0	0	20	35169881
cg26287345	6.33617e-05	0.368455	0.424615	0.0561605	NM_181526	MYL9	TSS200	chr20:35169189-35169540	S_Shore	Vascular smooth muscle contraction	CCGCCCGCGGCCCCGCCCCGCGCACATTCTTCTGCCTTGTAAGGCCCGGCCGCCACGCCC[CG]CCCCCGCCTGGAGTCCAGACCCGACGGCCGGCCCAGTTCCACGCACCCAGCGAGCCCAAG	CGCCCCCGCCTGGAGTCCAGACCCGACGGCCGGCCCAGTTCCACGCACCC	0	0	-0.195203	0	0	0	0	0	0	20	35169886
cg26287345	6.33617e-05	0.368455	0.424615	0.0561605	NM_006097	MYL9	TSS200	chr20:35169189-35169540	S_Shore	Vascular smooth muscle contraction	CCGCCCGCGGCCCCGCCCCGCGCACATTCTTCTGCCTTGTAAGGCCCGGCCGCCACGCCC[CG]CCCCCGCCTGGAGTCCAGACCCGACGGCCGGCCCAGTTCCACGCACCCAGCGAGCCCAAG	CGCCCCCGCCTGGAGTCCAGACCCGACGGCCGGCCCAGTTCCACGCACCC	0	0	-0.195203	0	0	0	0	0	0	20	35169886
cg20852226	8.10783e-06	0.254454	0.432517	0.178063	NM_001127180	MYO7A	Body	chr11:76858728-76859181	Island	NA	GCATCTTGCGCAACCTGCTTATCCGCTACCGGGACCACCTCATCTACGTGAGTGCCGCCC[CG]CCCGGTGCCCGTCCAGGCCCCCTCAGGCCCCGCCCCGCCCACCTCGCCCCACCCCGCCCG	GGCGAGGTGGGCGGGGCGGGGCCTGAGGGGGCCTGGACGGGCACCGGGCG	0	1	-0.0788096	0	0	0	0	0	0	11	76859010
cg20852226	8.10783e-06	0.254454	0.432517	0.178063	NM_000260	MYO7A	Body	chr11:76858728-76859181	Island	NA	GCATCTTGCGCAACCTGCTTATCCGCTACCGGGACCACCTCATCTACGTGAGTGCCGCCC[CG]CCCGGTGCCCGTCCAGGCCCCCTCAGGCCCCGCCCCGCCCACCTCGCCCCACCCCGCCCG	GGCGAGGTGGGCGGGGCGGGGCCTGAGGGGGCCTGGACGGGCACCGGGCG	0	1	-0.0788096	0	0	0	0	0	0	11	76859010
cg20852226	8.10783e-06	0.254454	0.432517	0.178063	NM_001127179	MYO7A	Body	chr11:76858728-76859181	Island	NA	GCATCTTGCGCAACCTGCTTATCCGCTACCGGGACCACCTCATCTACGTGAGTGCCGCCC[CG]CCCGGTGCCCGTCCAGGCCCCCTCAGGCCCCGCCCCGCCCACCTCGCCCCACCCCGCCCG	GGCGAGGTGGGCGGGGCGGGGCCTGAGGGGGCCTGGACGGGCACCGGGCG	0	1	-0.0788096	0	0	0	0	0	0	11	76859010
cg07892785	7.70707e-05	0.370522	0.437822	0.0673007	NM_015460	MYRIP	5UTR	chr3:39851025-39851820	Island	NA	CTGCGGTTCACCGCGTACCTACTGTGCTGCGGGCGCACCGGCGGGACGCCTCAAACCATC[CG]TTAAGCGCCCCGCAAGCAGCCCAGCGCGACGGACCTGACTCAAACTCTTAATTCTGTAAA	AGAGTTTGAGTCAGGTCCGTCGCGCTGGGCTGCTTGCGGGGCGCTTAACG	0	1	0.0217642	0	0	0	0	0	0	3	39851788
cg21532659	1.33519e-08	0.30369	0.365815	0.0621251	NM_001111018	NAV2	Body	chr11:19798537-19798949	Island	NA	CGACCGCGGGCGCCGGGGATGCCTGGAGGGGCCGCGGCCGAGAGGAGACCCGGGACTGGA[CG]GCCAGACCTGCCGGGCGCGCGGGCAGGTGCTTCGGCTTTTTTTTTTTTTCCCCTCCTCCT	CCGGGGATGCCTGGAGGGGCCGCGGCCGAGAGGAGACCCGGGACTGGACG	0	1	0.0238573	0	1	0	0	0	0	11	19798914
cg21532659	1.33519e-08	0.30369	0.365815	0.0621251	NM_182964	NAV2	Body	chr11:19798537-19798949	Island	NA	CGACCGCGGGCGCCGGGGATGCCTGGAGGGGCCGCGGCCGAGAGGAGACCCGGGACTGGA[CG]GCCAGACCTGCCGGGCGCGCGGGCAGGTGCTTCGGCTTTTTTTTTTTTTCCCCTCCTCCT	CCGGGGATGCCTGGAGGGGCCGCGGCCGAGAGGAGACCCGGGACTGGACG	0	1	0.0238573	0	1	0	0	0	0	11	19798914
cg21532659	1.33519e-08	0.30369	0.365815	0.0621251	NM_145117	NAV2	Body	chr11:19798537-19798949	Island	NA	CGACCGCGGGCGCCGGGGATGCCTGGAGGGGCCGCGGCCGAGAGGAGACCCGGGACTGGA[CG]GCCAGACCTGCCGGGCGCGCGGGCAGGTGCTTCGGCTTTTTTTTTTTTTCCCCTCCTCCT	CCGGGGATGCCTGGAGGGGCCGCGGCCGAGAGGAGACCCGGGACTGGACG	0	1	0.0238573	0	1	0	0	0	0	11	19798914
cg21745110	1.58145e-07	0.362376	0.390975	0.0285997	NM_001111018	NAV2	Body	chr11:19798537-19798949	Island	NA	CCTCCGCGCTGCGAGGAGCGGGCGCTTGGACACAGGGCGAGTTGTTTGATTTGGCGGAGG[CG]GGGAGGCCGGCGGGGAGCGAGCGAGGGAGGCACGAGAGCTGGGCAGCGCGGGCGCCGGTC	GAGGAGCGGGCGCTTGGACACAGGGCGAGTTGTTTGATTTGGCGGAGGCG	0	1	0.0118906	0	1	0	0	0	0	11	19798742
cg21745110	1.58145e-07	0.362376	0.390975	0.0285997	NM_182964	NAV2	Body	chr11:19798537-19798949	Island	NA	CCTCCGCGCTGCGAGGAGCGGGCGCTTGGACACAGGGCGAGTTGTTTGATTTGGCGGAGG[CG]GGGAGGCCGGCGGGGAGCGAGCGAGGGAGGCACGAGAGCTGGGCAGCGCGGGCGCCGGTC	GAGGAGCGGGCGCTTGGACACAGGGCGAGTTGTTTGATTTGGCGGAGGCG	0	1	0.0118906	0	1	0	0	0	0	11	19798742
cg21745110	1.58145e-07	0.362376	0.390975	0.0285997	NM_145117	NAV2	Body	chr11:19798537-19798949	Island	NA	CCTCCGCGCTGCGAGGAGCGGGCGCTTGGACACAGGGCGAGTTGTTTGATTTGGCGGAGG[CG]GGGAGGCCGGCGGGGAGCGAGCGAGGGAGGCACGAGAGCTGGGCAGCGCGGGCGCCGGTC	GAGGAGCGGGCGCTTGGACACAGGGCGAGTTGTTTGATTTGGCGGAGGCG	0	1	0.0118906	0	1	0	0	0	0	11	19798742
cg13297960	7.99045e-07	0.290271	0.480118	0.189848	NM_004540	NCAM2	TSS1500	chr21:22369423-22370582	Island	Cell adhesion molecules (CAMs)	GCGGGGCACACCGCCCGCCTCCAGATCCCCCATTCACGTTGAGCCGGGGCGCGCTCGGGG[CG]GTCGCCTGCAGTATCAGTATCAGCATCAGCATCAGCATCAGCATCTGCATGAGCATCAGC	GCAGATGCTGATGCTGATGCTGATGCTGATACTGATACTGCAGGCGACCG	0	1	0.0162679	0	0	0	0	0	3	21	22370237
cg08325845	7.26491e-06	0.317987	0.407343	0.0893558	NR_026751	NCRNA00171	Body	chr6:29974220-29975369	Island	NA	ACTACAACCAGAGCGAGGCGGGTGAGTGACCCCGGCCCGGGGCGCAGATCACTTACTCCC[CG]CTCCATGCCTCACGGACGGCCCTGGTCCCCTGAGTCTCCGGGTCCAAGATCGACCCCGAG	CTTGGACCCGGAGACTCAGGGGACCAGGGCCGTCCGTGAGGCATGGAGCG	0	1	0.0157559	0	0	0	0	0	0	6	29974886
cg08879910	3.65108e-06	0.340417	0.477031	0.136614	NR_026751	NCRNA00171	Body	chr6:29974220-29975369	Island	NA	CAGTTCTCACTCCCACTGAGTGTCGGGTTTCTAGGGAAGCCAATCAGCGTCGCGCGGCCC[CG]GTTCTAAAGTCCCCACGCACCCACCGGGACTCGGAGTCTCCCCAGACGCCGACGATGGGG	CGTCTGGGGAGACTCCGAGTCCCGGTGGGTGCGTGGGGACTTTAGAACCG	0	1	0.0826223	0	0	0	0	0	0	6	29974319
cg09003023	2.41028e-07	0.321824	0.505932	0.184108	NR_026751	NCRNA00171	Body	chr6:29974220-29975369	Island	NA	GAGTTTCTCTTCTCCCTCTCCCAGCCTGCGACGGGTCCTTCTTCCTGGACACTCACGACG[CG]GACCCAGTTCTCACTCCCACTGAGTGTCGGGTTTCTAGGGAAGCCAATCAGCGTCGCGCG	ATTGGCTTCCCTAGAAACCCGACACTCAGTGGGAGTGAGAACTGGGTCCG	0	1	0.00869685	0	0	0	0	0	0	6	29974253
cg14781281	1.24364e-05	0.303444	0.367234	0.0637903	NR_026751	NCRNA00171	Body	chr6:29974220-29975369	Island	NA	TGCGGACCCTGCTCCGCTACTACAACCAGAGCGAGGCGGGTGAGTGACCCCGGCCCGGGG[CG]CAGATCACTTACTCCCCGCTCCATGCCTCACGGACGGCCCTGGTCCCCTGAGTCTCCGGG	GGGGACCAGGGCCGTCCGTGAGGCATGGAGCGGGGAGTAAGTGATCTGCG	0	1	0.0286777	0	0	0	0	0	0	6	29974868
cg15726260	7.26491e-06	0.276038	0.316724	0.0406861	NR_026751	NCRNA00171	Body	chr6:29974220-29975369	Island	NA	GAGGCGGGTGAGTGACCCCGGCCCGGGGCGCAGATCACTTACTCCCCGCTCCATGCCTCA[CG]GACGGCCCTGGTCCCCTGAGTCTCCGGGTCCAAGATCGACCCCGAGGCTGCGGGACCTGC	CGGACGGCCCTGGTCCCCTGAGTCTCCGGGTCCAAGATCGACCCCGAGGC	0	1	0.0218249	0	0	0	0	0	0	6	29974900
cg15788639	1.83574e-06	0.2536	0.303178	0.0495782	NR_026751	NCRNA00171	Body	chr6:29974220-29975369	Island	NA	CAGAGTTTCTCTTCTCCCTCTCCCAGCCTGCGACGGGTCCTTCTTCCTGGACACTCACGA[CG]CGGACCCAGTTCTCACTCCCACTGAGTGTCGGGTTTCTAGGGAAGCCAATCAGCGTCGCG	CGCGGACCCAGTTCTCACTCCCACTGAGTGTCGGGTTTCTAGGGAAGCCA	0	1	0.0300463	0	0	0	0	0	0	6	29974251
cg23483840	2.12349e-05	0.30587	0.412168	0.106298	NR_026751	NCRNA00171	Body	chr6:29974220-29975369	Island	NA	AGGCACAGACTGACCGAGTGAACCTGCGGACCCTGCTCCGCTACTACAACCAGAGCGAGG[CG]GGTGAGTGACCCCGGCCCGGGGCGCAGATCACTTACTCCCCGCTCCATGCCTCACGGACG	ATGGAGCGGGGAGTAAGTGATCTGCGCCCCGGGCCGGGGTCACTCACCCG	0	1	0.0179922	0	0	0	0	0	0	6	29974844
cg04263215	5.24548e-05	0.26619	0.586752	0.320562	NM_004550	NDUFS2	TSS1500	chr1:161171809-161172256	N_Shelf	Oxidative phosphorylation	CTGTCTCTCTCGTGCATATGTGTCTGTGGGTCTCCCTGTGGGTTCTCCCCAGCCTCTCTC[CG]CGCCAGCTCTTTTAAGCATGGTGAGCCTCTGCGATTGATTGGCTGATCTCTAAGCCACTC	TGCATATGTGTCTGTGGGTCTCCCTGTGGGTTCTCCCCAGCCTCTCTCCG	0	0	0.00936975	0	0	0	0	0	1	1	161168856
cg09062708	5.77003e-05	0.261617	0.53866	0.277042	NM_001145512	NFIA	Body	0	0	NA	AACTTCAGAGGGGAAACTGAGAATGGGACTCGGCTTGCTTCTCCTGGTGTGGGTTCAGGC[CG]CCATTTTAAGGAGCCAGTGAAGGGCGACGTTCCGCTCCTTACATGGCGGCTGTATTTACT	CGGCCTGAACCCACACCAGGAGAAGCAAGCCGAGTCCCATTCTCAGTTTC	0	0	-0.100423	0	0	0	0	0	0	1	61649907
cg09062708	5.77003e-05	0.261617	0.53866	0.277042	NM_001134673	NFIA	Body	0	0	NA	AACTTCAGAGGGGAAACTGAGAATGGGACTCGGCTTGCTTCTCCTGGTGTGGGTTCAGGC[CG]CCATTTTAAGGAGCCAGTGAAGGGCGACGTTCCGCTCCTTACATGGCGGCTGTATTTACT	CGGCCTGAACCCACACCAGGAGAAGCAAGCCGAGTCCCATTCTCAGTTTC	0	0	-0.100423	0	0	0	0	0	0	1	61649907
cg09062708	5.77003e-05	0.261617	0.53866	0.277042	NM_001145511	NFIA	Body	0	0	NA	AACTTCAGAGGGGAAACTGAGAATGGGACTCGGCTTGCTTCTCCTGGTGTGGGTTCAGGC[CG]CCATTTTAAGGAGCCAGTGAAGGGCGACGTTCCGCTCCTTACATGGCGGCTGTATTTACT	CGGCCTGAACCCACACCAGGAGAAGCAAGCCGAGTCCCATTCTCAGTTTC	0	0	-0.100423	0	0	0	0	0	0	1	61649907
cg09062708	5.77003e-05	0.261617	0.53866	0.277042	NM_005595	NFIA	Body	0	0	NA	AACTTCAGAGGGGAAACTGAGAATGGGACTCGGCTTGCTTCTCCTGGTGTGGGTTCAGGC[CG]CCATTTTAAGGAGCCAGTGAAGGGCGACGTTCCGCTCCTTACATGGCGGCTGTATTTACT	CGGCCTGAACCCACACCAGGAGAAGCAAGCCGAGTCCCATTCTCAGTTTC	0	0	-0.100423	0	0	0	0	0	0	1	61649907
cg18946602	0.000148503	0.298702	0.627985	0.329283	NM_001134673	NFIA	Body	chr1:61548753-61549564	S_Shore	NA	TTCTGGATTTATTTCCCACATGACATCCCTTCTTATTGCAATATCTAACAGTAATAATAC[CG]GGTATTTGATCTCAGAAGACTCTTAAACGCATCTTTTATGTTGAAATGGTCTGTTTGGGA	TTCCCACATGACATCCCTTCTTATTGCAATATCTAACAGTAATAATACCG	0	0	-0.195528	0	0	0	0	0	0	1	61549982
cg18946602	0.000148503	0.298702	0.627985	0.329283	NM_001145511	NFIA	Body	chr1:61548753-61549564	S_Shore	NA	TTCTGGATTTATTTCCCACATGACATCCCTTCTTATTGCAATATCTAACAGTAATAATAC[CG]GGTATTTGATCTCAGAAGACTCTTAAACGCATCTTTTATGTTGAAATGGTCTGTTTGGGA	TTCCCACATGACATCCCTTCTTATTGCAATATCTAACAGTAATAATACCG	0	0	-0.195528	0	0	0	0	0	0	1	61549982
cg18946602	0.000148503	0.298702	0.627985	0.329283	NM_001145512	NFIA	Body	chr1:61548753-61549564	S_Shore	NA	TTCTGGATTTATTTCCCACATGACATCCCTTCTTATTGCAATATCTAACAGTAATAATAC[CG]GGTATTTGATCTCAGAAGACTCTTAAACGCATCTTTTATGTTGAAATGGTCTGTTTGGGA	TTCCCACATGACATCCCTTCTTATTGCAATATCTAACAGTAATAATACCG	0	0	-0.195528	0	0	0	0	0	0	1	61549982
cg18946602	0.000148503	0.298702	0.627985	0.329283	NM_005595	NFIA	Body	chr1:61548753-61549564	S_Shore	NA	TTCTGGATTTATTTCCCACATGACATCCCTTCTTATTGCAATATCTAACAGTAATAATAC[CG]GGTATTTGATCTCAGAAGACTCTTAAACGCATCTTTTATGTTGAAATGGTCTGTTTGGGA	TTCCCACATGACATCCCTTCTTATTGCAATATCTAACAGTAATAATACCG	0	0	-0.195528	0	0	0	0	0	0	1	61549982
cg24199203	0.000254769	0.250921	0.570848	0.319927	NM_005597	NFIC	Body	chr19:3387963-3388203	N_Shore	NA	TAGTGAGTGGCGAGGGCCGTCCTGTGGCCTTCCAGTGAGGGTGACCAGCCGGGGGTGGGG[CG]GGAGAGGGTGACCCGGGTGCTCTCCGACCTGCCACGTGCTGGGGAAGGAGCCTGCAGGAA	CGCCCCACCCCCGGCTGGTCACCCTCACTGGAAGGCCACAGGACGGCCCT	0	0	0.431711	0	0	0	0	0	0	19	3387811
cg24199203	0.000254769	0.250921	0.570848	0.319927	NM_205843	NFIC	Body	chr19:3387963-3388203	N_Shore	NA	TAGTGAGTGGCGAGGGCCGTCCTGTGGCCTTCCAGTGAGGGTGACCAGCCGGGGGTGGGG[CG]GGAGAGGGTGACCCGGGTGCTCTCCGACCTGCCACGTGCTGGGGAAGGAGCCTGCAGGAA	CGCCCCACCCCCGGCTGGTCACCCTCACTGGAAGGCCACAGGACGGCCCT	0	0	0.431711	0	0	0	0	0	0	19	3387811
cg18675097	1.15083e-06	0.333876	0.552006	0.21813	NM_001007531	NKAPL	5UTR	chr6:28226979-28227483	Island	NA	CCGATTCTAGTGCGCCTGCGTGGCCGCGAATCACCAGCCAGCCTCTGGGTCTGTAGCAAC[CG]CCCAGCGTTGAGGCGCGGCTCATGCCCCCAGTATCCCGGTCCAGCTATTCCGAGGACATC	CGCCCAGCGTTGAGGCGCGGCTCATGCCCCCAGTATCCCGGTCCAGCTAT	0	1	0.0209163	0	0	0	0	0	0	6	28227127
cg18675097	1.15083e-06	0.333876	0.552006	0.21813	NM_001007531	NKAPL	1stExon	chr6:28226979-28227483	Island	NA	CCGATTCTAGTGCGCCTGCGTGGCCGCGAATCACCAGCCAGCCTCTGGGTCTGTAGCAAC[CG]CCCAGCGTTGAGGCGCGGCTCATGCCCCCAGTATCCCGGTCCAGCTATTCCGAGGACATC	CGCCCAGCGTTGAGGCGCGGCTCATGCCCCCAGTATCCCGGTCCAGCTAT	0	1	0.0209163	0	0	0	0	0	0	6	28227127
cg16790794	1.33519e-08	0.252131	0.391576	0.139445	NM_003317	NKX2-1	Body	chr14:36986362-36990576	Island	NA	CTTGGCCTGGCGCTTCATTTTGTAGCGGTGGTTCTGGAACCAGATCTTGACCTGCGTGGG[CG]TCAGGTGGATCATGCTGGCCAGGTGCTCGCGCTCCGGCGCCGACAGGTACTTCTGTTGCT	CGCCCACGCAGGTCAAGATCTGGTTCCAGAACCACCGCTACAAAATGAAG	0	1	0.0166078	0	0	0	0	0	0	14	36986996
cg16790794	1.33519e-08	0.252131	0.391576	0.139445	NM_001079668	NKX2-1	Body	chr14:36986362-36990576	Island	NA	CTTGGCCTGGCGCTTCATTTTGTAGCGGTGGTTCTGGAACCAGATCTTGACCTGCGTGGG[CG]TCAGGTGGATCATGCTGGCCAGGTGCTCGCGCTCCGGCGCCGACAGGTACTTCTGTTGCT	CGCCCACGCAGGTCAAGATCTGGTTCCAGAACCACCGCTACAAAATGAAG	0	1	0.0166078	0	0	0	0	0	0	14	36986996
cg21977377	1.4821e-08	0.460705	0.505774	0.045069	NM_002509	NKX2-2	Body	chr20:21485932-21496714	Island	Maturity onset diabetes of the young	ACGGGCACGGCCACCCGGCGCGGCGAGGGCAGGGGCGTCACCTCCATACCTTTCTCGGCC[CG]GGCGCGCTTCATCTTGTAGCGGTGGTTCTGGAACCAGATCTTGACCTGCGTGGGCGTGAG	CGGGCGCGCTTCATCTTGTAGCGGTGGTTCTGGAACCAGATCTTGACCTG	0	1	0.0100732	0	0	0	0	0	3	20	21492823
cg22474464	5.64102e-08	0.373942	0.419017	0.0450753	NM_002509	NKX2-2	Body	chr20:21485932-21496714	Island	Maturity onset diabetes of the young	GGAACCAGATCTTGACCTGCGTGGGCGTGAGGCGGATGAGGCTGGCCAGGTGTTCGCGCT[CG]GGCGCCGACAGGTACCGCTGCTGCCGAAAGCGCCGCTCCAGCTCGTAGGTCTGCGCCTTG	TGACCTGCGTGGGCGTGAGGCGGATGAGGCTGGCCAGGTGTTCGCGCTCG	0	1	0.0211273	1	1	0	1	0	3	20	21492914
cg12973941	5.1501e-06	0.280474	0.523617	0.243144	NM_001189	NKX3-2	1stExon	chr4:13543562-13546494	Island	NA	CGCTGGCGGACATCTCGCTGTCGCTCCGGCCCGCGGCTTCCTCCTCTAGGTCTTTGGAAG[CG]GCCAGCTCACAGACCGGCTGGCCGAGGCTCAAGGATCCCCCCGCAAGGCCGGCCCCGCTG	CGGCCAGCTCACAGACCGGCTGGCCGAGGCTCAAGGATCCCCCCGCAAGG	0	1	0.0115233	0	0	0	0	0	0	4	13545639
cg17805540	1.0432e-07	0.277672	0.518769	0.241097	NM_001189	NKX3-2	Body	chr4:13543562-13546494	Island	NA	AGTAGTACGGGTAATAGTAGGAGGGCTGCAGTGGCAGAAGCGAGGGTGGCCGCAGCACTT[CG]CCGGGCAGGTATTGTCTCTGGTCGTCGCGCACCAGCACCTTTACGGCCACCTTCTTGGCG	AATAGTAGGAGGGCTGCAGTGGCAGAAGCGAGGGTGGCCGCAGCACTTCG	0	1	0.0066679	0	0	0	0	0	0	4	13543730
cg19852958	2.05891e-06	0.404903	0.490728	0.0858249	NM_001189	NKX3-2	1stExon	chr4:13543562-13546494	Island	NA	GGCCCCCCGCGCGTCCGCGCAGCGCCGCCTGCTCTCGTTCTCCTCGCTGAGCGCGGAGTC[CG]AGTCCCAGCCTTCCGGGCTCTCCGCAGTCCGCCCCGCAGCTGTTCTGGTACCGGCAGGAG	CCAGAACAGCTGCGGGGCGGACTGCGGAGAGCCCGGAAGGCTGGGACTCG	0	1	0.123559	0	0	0	0	0	0	4	13545760
cg24721899	2.27639e-08	0.386257	0.451585	0.0653286	NM_001189	NKX3-2	Body	chr4:13543562-13546494	Island	NA	ACAGGTAGCGCTGGTGGTTAAAGCGGCGCTCCAGCTCGAAGACCTGCGCGTGGGAGAAAG[CG]GCCCGCGAGCGCTTCTTGCGTGGCTTGGGCGCCGCCGGCTCCTCCTCCTCCTCCGCGACG	GGTGGTTAAAGCGGCGCTCCAGCTCGAAGACCTGCGCGTGGGAGAAAGCG	0	1	0.0257839	0	0	0	0	0	0	4	13543985
cg07108206	1.00946e-05	0.287807	0.37864	0.0908322	NM_024409	NPPC	TSS1500	chr2:232791575-232792016	Island	NA	GTGCAGGGGTGTCGCCAGCCTGAGTGTTTGAGCGCAAGGCGGGAACGAGGGGACTGCGAG[CG]CGGAACCAAGATATTCATGCTCATGCGTGTGCTCCGCGGCATCGTATGCTCGCCAGTTAC	CGCGGAACCAAGATATTCATGCTCATGCGTGTGCTCCGCGGCATCGTATG	0	1	0.0277242	0	0	0	0	0	0	2	232791814
cg26246928	0.000278247	0.317268	0.3527	0.0354315	NM_000906	NPR1	1stExon	chr1:153650830-153652375	Island	Purine metabolism	CCCAGCTACGCCAAGCTGGGGGACTTCGTGGCGGCGCTGCACCGACGGCTGGGCTGGGAG[CG]CCAAGCGCTCATGCTCTACGCCTACCGGCCGGGTGACGAAGAGCACTGCTTCTTCCTCGT	AAGCTGGGGGACTTCGTGGCGGCGCTGCACCGACGGCTGGGCTGGGAGCG	0	0	0.0255611	0	0	0	0	0	0	1	153652122
cg02923856	5.24548e-05	0.299326	0.601295	0.301969	NM_005126	NR1D2	Body	chr3:23986693-23988021	S_Shore	NA	TATTTTTGGCATGTTGCTTTGCTGACTCACAGTAACCTTGCAGTCAACTAGGACCTTTCA[CG]TGAACTATTATGAAGTTAGATTTCATTCATTGTGCAGATAATTGCATGACTTGAAGTGTA	GTTGCTTTGCTGACTCACAGTAACCTTGCAGTCAACTAGGACCTTTCACG	0	1	0.221686	0	0	0	0	0	0	3	23989124
cg02923856	5.24548e-05	0.299326	0.601295	0.301969	NM_001145425	NR1D2	5UTR	chr3:23986693-23988021	S_Shore	NA	TATTTTTGGCATGTTGCTTTGCTGACTCACAGTAACCTTGCAGTCAACTAGGACCTTTCA[CG]TGAACTATTATGAAGTTAGATTTCATTCATTGTGCAGATAATTGCATGACTTGAAGTGTA	GTTGCTTTGCTGACTCACAGTAACCTTGCAGTCAACTAGGACCTTTCACG	0	1	0.221686	0	0	0	0	0	0	3	23989124
cg06103642	1.54244e-05	0.250289	0.321771	0.0714826	NM_003269	NR2E1	Body	chr6:108496715-108497320	Island	NA	TCCAGGGCCTTCTCTCTGTTCTACAGAAAAGAGGGAAAGGGGGCTGGAGAGGCAGGGTAA[CG]CCCGTGGGTGCCTCGGACACCCAGCTCTCCCAAGGCTCTTAAGCGCGCAACAGCAAGAAC	CGCCCGTGGGTGCCTCGGACACCCAGCTCTCCCAAGGCTCTTAAGCGCGC	0	1	-0.17744	0	0	0	0	0	6	6	108496716
cg17342132	1.00946e-05	0.26366	0.574008	0.310348	NM_001018075	NR3C1	Body	chr5:142782071-142785071	N_Shore	Neuroactive ligand-receptor interaction	TTACTGAGCCTTTTGGAAAATCAACCAAAAGTCTTCGCTGCTTGGAGTCTGATTGAGAAG[CG]ACAGCCAGTGAGGGTGAAGACGCAGAAACCTTCACAGTAGCTCCTCCTCTTAGGGTTTTA	AGGAGGAGCTACTGTGAAGGTTTCTGCGTCTTCACCCTCACTGGCTGTCG	0	0	-0.197583	0	0	0	0	0	0	5	142780254
cg17342132	1.00946e-05	0.26366	0.574008	0.310348	NM_000176	NR3C1	Body	chr5:142782071-142785071	N_Shore	Neuroactive ligand-receptor interaction	TTACTGAGCCTTTTGGAAAATCAACCAAAAGTCTTCGCTGCTTGGAGTCTGATTGAGAAG[CG]ACAGCCAGTGAGGGTGAAGACGCAGAAACCTTCACAGTAGCTCCTCCTCTTAGGGTTTTA	AGGAGGAGCTACTGTGAAGGTTTCTGCGTCTTCACCCTCACTGGCTGTCG	0	0	-0.197583	0	0	0	0	0	0	5	142780254
cg17342132	1.00946e-05	0.26366	0.574008	0.310348	NM_001018077	NR3C1	Body	chr5:142782071-142785071	N_Shore	Neuroactive ligand-receptor interaction	TTACTGAGCCTTTTGGAAAATCAACCAAAAGTCTTCGCTGCTTGGAGTCTGATTGAGAAG[CG]ACAGCCAGTGAGGGTGAAGACGCAGAAACCTTCACAGTAGCTCCTCCTCTTAGGGTTTTA	AGGAGGAGCTACTGTGAAGGTTTCTGCGTCTTCACCCTCACTGGCTGTCG	0	0	-0.197583	0	0	0	0	0	0	5	142780254
cg17342132	1.00946e-05	0.26366	0.574008	0.310348	NM_001024094	NR3C1	Body	chr5:142782071-142785071	N_Shore	Neuroactive ligand-receptor interaction	TTACTGAGCCTTTTGGAAAATCAACCAAAAGTCTTCGCTGCTTGGAGTCTGATTGAGAAG[CG]ACAGCCAGTGAGGGTGAAGACGCAGAAACCTTCACAGTAGCTCCTCCTCTTAGGGTTTTA	AGGAGGAGCTACTGTGAAGGTTTCTGCGTCTTCACCCTCACTGGCTGTCG	0	0	-0.197583	0	0	0	0	0	0	5	142780254
cg17342132	1.00946e-05	0.26366	0.574008	0.310348	NM_001018076	NR3C1	Body	chr5:142782071-142785071	N_Shore	Neuroactive ligand-receptor interaction	TTACTGAGCCTTTTGGAAAATCAACCAAAAGTCTTCGCTGCTTGGAGTCTGATTGAGAAG[CG]ACAGCCAGTGAGGGTGAAGACGCAGAAACCTTCACAGTAGCTCCTCCTCTTAGGGTTTTA	AGGAGGAGCTACTGTGAAGGTTTCTGCGTCTTCACCCTCACTGGCTGTCG	0	0	-0.197583	0	0	0	0	0	0	5	142780254
cg17342132	1.00946e-05	0.26366	0.574008	0.310348	NM_001020825	NR3C1	Body	chr5:142782071-142785071	N_Shore	Neuroactive ligand-receptor interaction	TTACTGAGCCTTTTGGAAAATCAACCAAAAGTCTTCGCTGCTTGGAGTCTGATTGAGAAG[CG]ACAGCCAGTGAGGGTGAAGACGCAGAAACCTTCACAGTAGCTCCTCCTCTTAGGGTTTTA	AGGAGGAGCTACTGTGAAGGTTTCTGCGTCTTCACCCTCACTGGCTGTCG	0	0	-0.197583	0	0	0	0	0	0	5	142780254
cg17342132	1.00946e-05	0.26366	0.574008	0.310348	NM_001018074	NR3C1	Body	chr5:142782071-142785071	N_Shore	Neuroactive ligand-receptor interaction	TTACTGAGCCTTTTGGAAAATCAACCAAAAGTCTTCGCTGCTTGGAGTCTGATTGAGAAG[CG]ACAGCCAGTGAGGGTGAAGACGCAGAAACCTTCACAGTAGCTCCTCCTCTTAGGGTTTTA	AGGAGGAGCTACTGTGAAGGTTTCTGCGTCTTCACCCTCACTGGCTGTCG	0	0	-0.197583	0	0	0	0	0	0	5	142780254
cg04097639	7.70707e-05	0.258263	0.334604	0.0763413	NM_205860	NR5A2	Body	chr1:200009807-200010036	Island	Maturity onset diabetes of the young	GCTCTTCCATCCTCGCCCCTTCCAGGGTGCAGGATGTGCGGGCCGGCGGGCCTGTGATCC[CG]GAACGCTTCCTGCCATCCCCTTGCGCGAACTTGAAAGGACTGGGAGGTGTTGAGAGCAGA	ACCTCCCAGTCCTTTCAAGTTCGCGCAAGGGGATGGCAGGAAGCGTTCCG	0	0	-0.09469	0	0	0	0	0	0	1	200009830
cg04097639	7.70707e-05	0.258263	0.334604	0.0763413	NM_003822	NR5A2	Body	chr1:200009807-200010036	Island	Maturity onset diabetes of the young	GCTCTTCCATCCTCGCCCCTTCCAGGGTGCAGGATGTGCGGGCCGGCGGGCCTGTGATCC[CG]GAACGCTTCCTGCCATCCCCTTGCGCGAACTTGAAAGGACTGGGAGGTGTTGAGAGCAGA	ACCTCCCAGTCCTTTCAAGTTCGCGCAAGGGGATGGCAGGAAGCGTTCCG	0	0	-0.09469	0	0	0	0	0	0	1	200009830
cg16993043	1.40824e-07	0.354688	0.440201	0.0855134	NM_205860	NR5A2	Body	chr1:200008392-200009047	N_Shore	Maturity onset diabetes of the young	GGGTGAAGAGGTTGGGGCAGGCCGGGGGACTGGAGCCTGAGCCTCATCCTTATTGGCTGG[CG]GCTAGTGTCCGACCTGAGTCCGGAACCCGCGTCCGCATTCACTGTCTTCACCCCTCAATC	AAGACAGTGAATGCGGACGCGGGTTCCGGACTCAGGTCGGACACTAGCCG	0	1	0.0077369	0	0	0	0	0	0	1	200008026
cg16993043	1.40824e-07	0.354688	0.440201	0.0855134	NM_003822	NR5A2	Body	chr1:200008392-200009047	N_Shore	Maturity onset diabetes of the young	GGGTGAAGAGGTTGGGGCAGGCCGGGGGACTGGAGCCTGAGCCTCATCCTTATTGGCTGG[CG]GCTAGTGTCCGACCTGAGTCCGGAACCCGCGTCCGCATTCACTGTCTTCACCCCTCAATC	AAGACAGTGAATGCGGACGCGGGTTCCGGACTCAGGTCGGACACTAGCCG	0	1	0.0077369	0	0	0	0	0	0	1	200008026
cg12166610	5.77206e-06	0.283588	0.391985	0.108397	NM_013962	NRG1	Body	chr8:31496525-31498346	Island	ErbB signaling pathway	GGGCCGGAACCTCAAGAAGGAGGTCAGCCGGGTGCTGTGCAAGCGGTGCGGTAAGTTCCT[CG]CCCTTGGGGGCGCGAACCCGCGGCGAGGAGGGCGCATCCCGGGCGCGCGGGCAGCGGGGC	CAAGAAGGAGGTCAGCCGGGTGCTGTGCAAGCGGTGCGGTAAGTTCCTCG	0	1	-0.168165	0	0	0	0	0	3	8	31498256
cg02852959	1.00946e-05	0.291968	0.636875	0.344906	NM_031474	NRIP2	TSS1500	0	0	NA	AGAGTGAGAGACAGTGCTGTAAACTGTCAGGGTGCCCGTGCCAGGTGGTTTGCGAGGAAG[CG]CTTGTCACTGTGTGGGGGCAGCAGCCTTAGTGCACCTCCCAGCGTGTGTGGCCCCCGCCC	CGCTTCCTCGCAAACCACCTGGCACGGGCACCCTGACAGTTTACAGCACT	0	1	0.00692365	0	0	0	0	0	0	12	2944436
cg01410163	3.96885e-07	0.251287	0.454089	0.202802	NM_016588	NRN1	Body	chr6:5999149-5999787	Island	NA	CGCCCCCTCCTGTCTGGTTTTCCCTTCCAGTTGCCGGGAGAGGACTAGGCAGCCGGGAGC[CG]GGCCGTGCACCCGCTGTGGCGCGCTGGCACCTCGGCCTCCGCAAACAGATTGCTCGCCCT	TCTGGTTTTCCCTTCCAGTTGCCGGGAGAGGACTAGGCAGCCGGGAGCCG	0	1	0.0032599	0	0	0	0	0	1	6	5999721
cg12812233	6.51192e-06	0.301424	0.567604	0.26618	NM_024677	NSUN7	Body	chr4:40752691-40752896	Island	NA	CTTCCCTGCCTCTGTCCGGTGGGAAAAGCTCAGCTGGTGTGCCCGAAAAAACGGGCTATC[CG]GACTCCGTTTATGTCATGGCAGCCAACATTTTTCAGGGTATTCGAATCGAAAAGTCGGCA	CGGACTCCGTTTATGTCATGGCAGCCAACATTTTTCAGGGTATTCGAATC	0	1	0.0045036	0	0	0	0	0	0	4	40752838
cg19711783	5.03526e-07	0.321138	0.419538	0.0983998	NM_004822	NTN1	Body	chr17:8924167-8926920	Island	Axon guidance	CAACGAGTGCGTGGGTGAGTGGGGTGCGGCGGCGGAGCCGGCGGCGGGTGGGGCCGCGGG[CG]GGAGCTGCTGGGCCTCGCAGCGGCGAGTTCATAGGAGCGCGGGTCGAGGGAACGGCGGGA	CGCCCGCGGCCCCACCCGCCGCCGGCTCCGCCGCCGCACCCCACTCACCC	0	1	0.0278046	0	0	0	0	0	0	17	8926755
cg11793699	2.8395e-08	0.335026	0.493808	0.158782	NM_001007792	NTRK1	Body	chr1:156814881-156815792	Island	MAPK signaling pathway	TAGAAGGTGTGTGTGTGGATCACCTACTGTGGGGCATGGTGCGCGCAAAGACGAAGGTGG[CG]GCGCTGCAGCCCACGGTGTGCGCCGCGTGGTTGCAGGCATGGATGTCGATCCGGTATTCC	GTGTGGATCACCTACTGTGGGGCATGGTGCGCGCAAAGACGAAGGTGGCG	1	1	0.0175719	0	0	0	0	0	0	1	156814901
cg00074145	1.20647e-07	0.445645	0.633559	0.187913	NM_004498	ONECUT1	Body	chr15:53076187-53077926	N_Shore	Maturity onset diabetes of the young	GTGCACGTGCACTCAGATACTCACACAAAGCCGCGTGGAGGGACGAAAAGATCAACCACC[CG]ATCGACGAGGATAGGTTTGATCTTTTCGATTACCTCAGTGTGCCAGTGTATATTCCCGGC	CACTGGCACACTGAGGTAATCGAAAAGATCAAACCTATCCTCGTCGATCG	0	1	-0.00835795	0	0	0	0	0	0	15	53075505
cg07569216	7.26491e-06	0.277018	0.590599	0.313581	NM_004498	ONECUT1	Body	chr15:53076187-53077926	N_Shore	Maturity onset diabetes of the young	AGCCGCGTGGAGGGACGAAAAGATCAACCACCCGATCGACGAGGATAGGTTTGATCTTTT[CG]ATTACCTCAGTGTGCCAGTGTATATTCCCGGCTGGGCCTAGCGCCCTAAGAAACTTCGGA	CGATTACCTCAGTGTGCCAGTGTATATTCCCGGCTGGGCCTAGCGCCCTA	0	1	-0.195391	0	0	0	0	0	0	15	53075533
cg12421755	9.12431e-08	0.32158	0.394528	0.0729483	NM_004498	ONECUT1	Body	chr15:53080458-53083699	Island	Maturity onset diabetes of the young	GCGGGATGAAGCGCACCCAGCCCTCTCTCCTACCCTTCCTCCTTTGGTCCCTTCGGCTTT[CG]TGTACCTTATCTCCCGCGCGCCCAGCTCCTTGGCCGGCTCACCTGCTAAGCGGAGCGCGG	CGTGTACCTTATCTCCCGCGCGCCCAGCTCCTTGGCCGGCTCACCTGCTA	0	0	-0.0136485	0	0	0	1	0	0	15	53080933
cg13877670	1.30329e-06	0.276302	0.389946	0.113644	NM_004498	ONECUT1	TSS1500	chr15:53080458-53083699	Island	Maturity onset diabetes of the young	GACAGGGTGGACGCCGGCGCGCGGGTCTCCGCTTGGCCCCTAGGGACGCCCTTTTCCCGG[CG]TCCCCGAGAGACGCCTCCAGATTTGAAAATCAATTCAGCTTCGGGAGTAATTTCGCCCTT	ACTCCCGAAGCTGAATTGATTTTCAAATCTGGAGGCGTCTCTCGGGGACG	0	1	0.00638765	0	0	0	0	0	0	15	53083532
cg26958124	3.71606e-08	0.270745	0.477676	0.206931	NM_001017989	OPA3	Body	chr19:46032304-46032855	Island	NA	CCCAAGTGGCCCACCTCGCCCCGCAGCGCCTCCCTGGCAACACGTCGCTCCTTTTCCTTG[CG]GCGCTGCTGCAACTGGTGGCGCCAATACTCCAGCATCAGGCAGCTGCAGGCGGTGATGAA	CGGCGCTGCTGCAACTGGTGGCGCCAATACTCCAGCATCAGGCAGCTGCA	0	1	-0.0037064	0	0	0	0	0	0	19	46032528
cg01128642	3.96885e-07	0.351709	0.443906	0.0921972	NM_145260	OSR1	TSS1500	chr2:19555789-19558403	S_Shore	NA	CCGTGCTCTTTGGGAGGAGGGAGGGAGGGGCAGTAGCTCTGTGCACCGGGATCCCCACAC[CG]CGGCTTGGGTTTCAACGCACTTTGGCGCCTGACAGAGTCGCATCTCCTCCCAGAATCTCT	CGCGGCTTGGGTTTCAACGCACTTTGGCGCCTGACAGAGTCGCATCTCCT	0	1	0.0023275	0	0	0	0	0	0	2	19558808
cg07336617	4.34335e-08	0.257351	0.514973	0.257622	NM_032109	OTP	TSS1500	chr5:76934581-76935296	Island	NA	GGCCTTCAGACAACGCCTGGACTTCGCCGCGGCTCAGTAGGCCTGCGCCTAGGGTCCAGG[CG]CCCTGGCTGTGCCCTGGGGTCTATACGAGCCCCAACCCCACAGTGGGCCTAGAGCGCAAA	CGCCCTGGCTGTGCCCTGGGGTCTATACGAGCCCCAACCCCACAGTGGGC	0	1	-0.232595	0	0	0	0	0	3	5	76935080
cg16304215	2.27639e-08	0.297982	0.351128	0.0531461	NM_032109	OTP	Body	chr5:76925445-76926875	S_Shore	NA	AAGGCCGAAAGTCGCTGTGCAGCACCCACCCAAGGCTGGACTCGGGGGAGGTAGACGGGA[CG]GTGTCTGTGACTAAACGGTTCCCACACCTTACACGCCGCACCGGGATTATGTTTTGAAAG	CGGTGTCTGTGACTAAACGGTTCCCACACCTTACACGCCGCACCGGGATT	0	1	0.0018147	0	0	0	0	0	3	5	76928810
cg04875128	2.58789e-05	0.28098	0.334386	0.0534062	NM_130901	OTUD7A	Body	chr15:31775540-31776988	Island	NA	CGGCGCGCGCCGGGCTGTAGCTCTGCGACGACAGCGAGCGGTTCTGCTGCGGGTACGTGG[CG]CACGGCCGCAGCGCCCCCACGGCCGGCGCGCACGCCTCGTCCCGCGCGCCCGACGCCTGC	CGCCACGTACCCGCAGCAGAACCGCTCGCTGTCGTCGCAGAGCTACAGCC	0	0	-0.0559405	0	0	0	0	0	0	15	31775895
cg08296831	7.11138e-08	0.262226	0.309972	0.0477462	NM_004561	OVOL1	TSS1500	chr11:65553749-65555573	Island	NA	CATCACCCGCGGAGCGTGCCAGCGCCGGTGCAAATAACGTTGCCCCCTCCCTCCCGGCTC[CG]CTCGCTCCGAAACTCCTGTTTGCAAACGCCAGTACGCCTGGCTAGGAGGTCCCGCGGGGG	CTCCTAGCCAGGCGTACTGGCGTTTGCAAACAGGAGTTTCGGAGCGAGCG	0	1	0.0300441	0	0	0	0	1	0	11	65554175
cg20909686	6.33617e-05	0.334953	0.439242	0.104289	NM_004561	OVOL1	TSS1500	chr11:65553749-65555573	Island	NA	CCGCGCCGCCTGGGCCCAGGCCCGGTTCAACAAGTGCGGACCGGGCCGCCCGTTCCCGCC[CG]GCGGCTTCGCGCCTCCCCAGGAGCCTCGGGCGCGCCGGGTTGGGCCGGCCCCAGTGGGGC	CGGGCGGGAACGGGCGGCCCGGTCCGCACTTGTTGAACCGGGCCTGGGCC	0	1	0.0457616	0	0	0	0	1	0	11	65554042
cg27501759	6.33617e-05	0.375101	0.435407	0.0603064	NM_000916	OXTR	Body	chr3:8808961-8811280	Island	Calcium signaling pathway	GCGCGAGTGCTTCTGGCGTGTGGTGCGCAGCGCCAGCAGCACACACGCGTTCCCGCTCAG[CG]CCAGGAGCAGGATGAGACACAGCACCGCCACCTCCACGCGCGCCAGGGCCTCGTTGCGCC	CGCCAGGAGCAGGATGAGACACAGCACCGCCACCTCCACGCGCGCCAGGG	0	1	-0.113606	0	0	0	0	0	0	3	8809715
cg26758986	9.12431e-08	0.273687	0.492656	0.218969	NM_182904	P4HA3	TSS200	chr11:74022428-74022703	S_Shore	Arginine and proline metabolism	CTGACTCCTTCCTTGTTTCGACGCCTCACCTCGCTCTCTATTCCTCAGCTCCTCGGAATG[CG]TGGGGGCTTCCTGCAACATCAGTCTCCGCCGCCCTCCACTAAATCGCGACCCTGGGAAGG	CGCGATTTAGTGGAGGGCGGCGGAGACTGATGTTGCAGGAAGCCCCCACG	0	1	-0.106645	0	0	0	0	0	0	11	74022882
cg09083108	6.98463e-05	0.27138	0.812234	0.540854	NM_001080378	PACRG	Body	0	0	NA	AGATGCTTAGTCTACAGGGAGGACAGCCTGTGAAACAGCTGCAGCTGCTGCCACGACCCA[CG]GCGTTCTGCAGGACGGAGGAGCAACGCGTCAGCACACGTCCCGGGAGTGACGTGGGAAGA	TACAGGGAGGACAGCCTGTGAAACAGCTGCAGCTGCTGCCACGACCCACG	0	1	-0.0342007	0	0	0	0	0	0	6	163731567
cg09083108	6.98463e-05	0.27138	0.812234	0.540854	NM_152410	PACRG	Body	0	0	NA	AGATGCTTAGTCTACAGGGAGGACAGCCTGTGAAACAGCTGCAGCTGCTGCCACGACCCA[CG]GCGTTCTGCAGGACGGAGGAGCAACGCGTCAGCACACGTCCCGGGAGTGACGTGGGAAGA	TACAGGGAGGACAGCCTGTGAAACAGCTGCAGCTGCTGCCACGACCCACG	0	1	-0.0342007	0	0	0	0	0	0	6	163731567
cg09083108	6.98463e-05	0.27138	0.812234	0.540854	NM_001080379	PACRG	Body	0	0	NA	AGATGCTTAGTCTACAGGGAGGACAGCCTGTGAAACAGCTGCAGCTGCTGCCACGACCCA[CG]GCGTTCTGCAGGACGGAGGAGCAACGCGTCAGCACACGTCCCGGGAGTGACGTGGGAAGA	TACAGGGAGGACAGCCTGTGAAACAGCTGCAGCTGCTGCCACGACCCACG	0	1	-0.0342007	0	0	0	0	0	0	6	163731567
cg20014960	0.00184975	0.289814	0.376228	0.0864143	NM_015430	PAMR1	TSS200	chr11:35547139-35547396	Island	NA	GTTTCAGCTCGCCAGGCTCTCCCATCCTCATCTGAGGGGAACCACCTTCAGCCAGAGCGA[CG]TCAGCCCAAACCTCTCCTCTCTGCTGCCTTAACCCTTGCGGGGCCCCGGGAGGTGTGGCC	CGTCGCTCTGGCTGAAGGTGGTTCCCCTCAGATGAGGATGGGAGAGCCTG	0	1	-0.359825	0	0	0	0	0	0	11	35547311
cg20014960	0.00184975	0.289814	0.376228	0.0864143	NM_001001991	PAMR1	TSS200	chr11:35547139-35547396	Island	NA	GTTTCAGCTCGCCAGGCTCTCCCATCCTCATCTGAGGGGAACCACCTTCAGCCAGAGCGA[CG]TCAGCCCAAACCTCTCCTCTCTGCTGCCTTAACCCTTGCGGGGCCCCGGGAGGTGTGGCC	CGTCGCTCTGGCTGAAGGTGGTTCCCCTCAGATGAGGATGGGAGAGCCTG	0	1	-0.359825	0	0	0	0	0	0	11	35547311
cg13482308	4.34335e-08	0.278771	0.37148	0.0927094	NM_016734	PAX5	Body	chr9:37002489-37002957	Island	NA	GCTGCGCGGGCCTCTCTTACCTTCGTCTCTCTTGCGCTTGTTGGTGTCGGCGCTGGGGGA[CG]TGATGCCCAGGATGCCGCTGATGGAGTACGACGAGCCGGCCGAATCCGTGCTCACCGAGG	CGTCCCCCAGCGCCGACACCAACAAGCGCAAGAGAGACGAAGGTAAGAGA	0	1	-0.0166307	0	0	0	0	0	0	9	37002685
cg01867395	2.8395e-08	0.319359	0.462179	0.14282	NM_001127612	PAX6	TSS200	chr11:31839363-31839813	Island	Maturity onset diabetes of the young	CCGGCCCGCGTGACGTCATGGCGGCTAGAGTTGGGCACAGCTCTGCGCCGACTAGTTTTC[CG]GCCGGGCGGGAGCCTGCTTCTCCCCACCCAGGGTCCGGCCGGCTCCAACCCCTGCTTTGG	ACGTCATGGCGGCTAGAGTTGGGCACAGCTCTGCGCCGACTAGTTTTCCG	0	1	0.0128044	0	0	0	0	0	0	11	31839628
cg09537620	1.02303e-06	0.25243	0.319161	0.0667319	NM_001604	PAX6	Body	chr11:31825743-31826967	Island	Maturity onset diabetes of the young	AGGTTAAGCCTCAATCATTGTGTCCCTTCCCTAGGGACTGCTGGCGCTCTCGCCCACTGG[CG]ATGATTATGCGCCTAGAACTCGACCGCGAAGCAACTAATAGGAAAACATATGGTGTCAAT	TGTTTTCCTATTAGTTGCTTCGCGGTCGAGTTCTAGGCGCATAATCATCG	0	1	0.0173833	0	0	0	0	0	0	11	31826574
cg09537620	1.02303e-06	0.25243	0.319161	0.0667319	NM_000280	PAX6	Body	chr11:31825743-31826967	Island	Maturity onset diabetes of the young	AGGTTAAGCCTCAATCATTGTGTCCCTTCCCTAGGGACTGCTGGCGCTCTCGCCCACTGG[CG]ATGATTATGCGCCTAGAACTCGACCGCGAAGCAACTAATAGGAAAACATATGGTGTCAAT	TGTTTTCCTATTAGTTGCTTCGCGGTCGAGTTCTAGGCGCATAATCATCG	0	1	0.0173833	0	0	0	0	0	0	11	31826574
cg09537620	1.02303e-06	0.25243	0.319161	0.0667319	NM_001127612	PAX6	Body	chr11:31825743-31826967	Island	Maturity onset diabetes of the young	AGGTTAAGCCTCAATCATTGTGTCCCTTCCCTAGGGACTGCTGGCGCTCTCGCCCACTGG[CG]ATGATTATGCGCCTAGAACTCGACCGCGAAGCAACTAATAGGAAAACATATGGTGTCAAT	TGTTTTCCTATTAGTTGCTTCGCGGTCGAGTTCTAGGCGCATAATCATCG	0	1	0.0173833	0	0	0	0	0	0	11	31826574
cg13570972	7.11138e-08	0.344377	0.431331	0.0869537	NM_001127612	PAX6	TSS200	chr11:31839363-31839813	Island	Maturity onset diabetes of the young	CCCGCGTGACGTCATGGCGGCTAGAGTTGGGCACAGCTCTGCGCCGACTAGTTTTCCGGC[CG]GGCGGGAGCCTGCTTCTCCCCACCCAGGGTCCGGCCGGCTCCAACCCCTGCTTTGGCCTT	CATGGCGGCTAGAGTTGGGCACAGCTCTGCGCCGACTAGTTTTCCGGCCG	0	1	0.00367145	0	0	0	0	0	0	11	31839632
cg15778437	2.04875e-08	0.324335	0.393	0.0686648	NM_001127612	PAX6	TSS200	chr11:31839363-31839813	Island	Maturity onset diabetes of the young	CGCGAGGACCTGCCCCAGAGTTTAAATGTCAATGATAAGAAAAGAGGGTGCTCAGGCAGG[CG]CTAACTTTCCTTAATATCCACGCCAGCGCCGTCCTCATTGGCTGCCCGGCCCGCGTGACG	CGGGCAGCCAATGAGGACGGCGCTGGCGTGGATATTAAGGAAAGTTAGCG	0	1	0.0108246	0	0	0	0	0	0	11	31839521
cg26315277	2.8395e-08	0.291847	0.439838	0.147991	NM_001127612	PAX6	TSS200	chr11:31839363-31839813	Island	Maturity onset diabetes of the young	TCAATGATAAGAAAAGAGGGTGCTCAGGCAGGCGCTAACTTTCCTTAATATCCACGCCAG[CG]CCGTCCTCATTGGCTGCCCGGCCCGCGTGACGTCATGGCGGCTAGAGTTGGGCACAGCTC	AAAGAGGGTGCTCAGGCAGGCGCTAACTTTCCTTAATATCCACGCCAGCG	0	1	0.0231604	0	0	0	0	0	0	11	31839549
cg26444528	2.57315e-06	0.269188	0.385361	0.116173	NM_001040429	PCDH17	1stExon	chr13:58206526-58208930	Island	NA	GGTGCGGGTCACTGACCGGGACTCTGGCAAGAACGGACAGCTGCAGTGTCGGGTCCTAGG[CG]GAGGAGGGACGGGCGGCGGCGGGGGCCTGGGCGGGCCCGGGGGTTCCGTCCCCTTCAAGC	CGCCTAGGACCCGACACTGCAGCTGTCCGTTCTTGCCAGAGTCCCGGTCA	0	1	-0.111886	0	0	0	0	0	4	13	58207859
cg05336395	6.30551e-07	0.311364	0.496431	0.185068	NM_032949	PCDH8	1stExon	chr13:53419897-53422872	Island	NA	TCGTAGTCCACGGGCCCGGCCAGGGTGAGGCGGCCTGATCGCGGGTCAAGCCGAAAGAGG[CG]GCGCGCCTCCGGCGGGGTGCGGGCGCCAAATGCGAACACCACGTCGCCGTTAGGTCCCTC	GGCCCGGCCAGGGTGAGGCGGCCTGATCGCGGGTCAAGCCGAAAGAGGCG	0	1	-0.0416468	0	0	0	0	0	2	13	53421688
cg05336395	6.30551e-07	0.311364	0.496431	0.185068	NM_002590	PCDH8	1stExon	chr13:53419897-53422872	Island	NA	TCGTAGTCCACGGGCCCGGCCAGGGTGAGGCGGCCTGATCGCGGGTCAAGCCGAAAGAGG[CG]GCGCGCCTCCGGCGGGGTGCGGGCGCCAAATGCGAACACCACGTCGCCGTTAGGTCCCTC	GGCCCGGCCAGGGTGAGGCGGCCTGATCGCGGGTCAAGCCGAAAGAGGCG	0	1	-0.0416468	0	0	0	0	0	2	13	53421688
cg02629106	7.1522e-07	0.29872	0.416051	0.117331	NM_001029996	PCDP1	5UTR	chr2:120301702-120302455	Island	NA	AGAGAATGGGGCGAGGGAACGAGGGTGCGGCGGTGAGACCCGGAGCCAGGCCTACCGGGG[CG]GTGGGCGAGCCGGCGTGTGGGCGGCGTGGAGACCGCCTGGCTCCTGGGCCTGCCTGAAGC	CGCCCCGGTAGGCCTGGCTCCGGGTCTCACCGCCGCACCCTCGTTCCCTC	0	1	0.0274499	0	0	0	0	0	0	2	120302419
cg17167852	8.10783e-06	0.26473	0.311124	0.0463934	NM_174936	PCSK9	TSS200	chr1:55505060-55506015	Island	NA	ATGTTTAATCAGATAGGATCGTCCGATGGGGCTCTGGTGGCGTGATCTGCGCGCCCCAGG[CG]TCAAGCACCCACACCCTAGAAGGTTTCCGCAGCGACGTCGAGGCGCTCATGGTTGCAGGC	GAGCGCCTCGACGTCGCTGCGGAAACCTTCTAGGGTGTGGGTGCTTGACG	0	1	0.482732	0	0	0	0	0	0	1	55505189
cg15215348	2.41028e-07	0.312292	0.557634	0.245342	NM_000923	PDE4C	5UTR	chr19:18343496-18344196	S_Shore	Purine metabolism	TGAAAGAGAAAAAGGTAGCTTTGGGTTCTCCGGGTGGATGAGACAGCGAAGAGCTGTCCG[CG]ACCTGATGGTGCTGAAGGCAGGGGAGGGAGACCGGGGTTCAGGTGCACCCCCAGACCAGG	CGCGGACAGCTCTTCGCTGTCTCATCCACCCGGAGAACCCAAAGCTACCT	0	1	-0.0182428	0	0	0	0	0	3	19	18344520
cg11935147	1.58145e-07	0.281264	0.503289	0.222025	NM_022359	PDE4DIP	1stExon	chr1:145075483-145075845	Island	NA	TAAGGCGTGTAGTGAGCCCGGCGGGACGCGCGACAGCAGCAGCCAAAGTCGCATCGGCGG[CG]GCAGCAGGACCCGCTGTCTGTGCCCTTCATGGATTTCCTGGGCCTGGCCACCCCAGTCCT	GCCAGGCCCAGGAAATCCATGAAGGGCACAGACAGCGGGTCCTGCTGCCG	0	1	0.0103441	0	0	0	0	0	4	1	145075831
cg04552531	0.000233688	0.327208	0.387409	0.0602008	NM_033016	PDGFB	TSS1500	chr22:39638219-39640966	Island	MAPK signaling pathway	GGTGAGTGAGCGAGTCGGGGGCCCGGGCGGGGTGGGCTGCGGAGAGCAGCCACGGGGCGC[CG]CCGTTCCCAGGACGCCCTGGCACCGGGCCCAGCCCCCAGGTCCCACGGCGAGGCGAGGCG	CCGTGGGACCTGGGGGCTGGGCCCGGTGCCAGGGCGTCCTGGGAACGGCG	0	0	-0.0747032	0	0	0	0	0	0	22	39638361
cg04552531	0.000233688	0.327208	0.387409	0.0602008	NM_002608	PDGFB	Body	chr22:39638219-39640966	Island	MAPK signaling pathway	GGTGAGTGAGCGAGTCGGGGGCCCGGGCGGGGTGGGCTGCGGAGAGCAGCCACGGGGCGC[CG]CCGTTCCCAGGACGCCCTGGCACCGGGCCCAGCCCCCAGGTCCCACGGCGAGGCGAGGCG	CCGTGGGACCTGGGGGCTGGGCCCGGTGCCAGGGCGTCCTGGGAACGGCG	0	0	-0.0747032	0	0	0	0	0	0	22	39638361
cg05238517	1.20647e-07	0.263943	0.427014	0.163071	NM_025208	PDGFD	Body	chr11:104034536-104035058	N_Shore	Focal adhesion	TTGCCTAAGAAAGGTTGAGTCTGACCAAGGGGCGGCGCAGCTTGCAACTTTCGCCAACTC[CG]GGATGAGGCACCGCATCCTGGTACCAGAGGCTTGGACACCAAAATGACTTCTCTAGGGTG	CGGGATGAGGCACCGCATCCTGGTACCAGAGGCTTGGACACCAAAATGAC	0	0	0.0279129	0	0	0	0	0	3	11	104034227
cg05238517	1.20647e-07	0.263943	0.427014	0.163071	NM_033135	PDGFD	Body	chr11:104034536-104035058	N_Shore	Focal adhesion	TTGCCTAAGAAAGGTTGAGTCTGACCAAGGGGCGGCGCAGCTTGCAACTTTCGCCAACTC[CG]GGATGAGGCACCGCATCCTGGTACCAGAGGCTTGGACACCAAAATGACTTCTCTAGGGTG	CGGGATGAGGCACCGCATCCTGGTACCAGAGGCTTGGACACCAAAATGAC	0	0	0.0279129	0	0	0	0	0	3	11	104034227
cg09112514	0.000464272	0.286789	0.408734	0.121945	NM_006206	PDGFRA	5UTR	chr4:55096185-55100331	Island	MAPK signaling pathway	GGAGGCGGGCTGGGCTCGGCTGGAGACCGGACCTCGGTGTTGGCCTACAGCACAGGGAGC[CG]GCCGAATGCGCGTGATTACTGGACGGCGCTGCTCTGGGAGAGAGTCGGGGCCAGATTTGG	GGCTCGGCTGGAGACCGGACCTCGGTGTTGGCCTACAGCACAGGGAGCCG	0	1	0.0309254	0	0	0	0	0	0	4	55096230
cg05774978	4.09868e-06	0.273106	0.547116	0.27401	NR_002305	PDIA3P	Body	chr1:146649622-146649852	Island	NA	CAGGGACGACAACTTGGAGAGTCGCATCTCCGACACGGGCTCTGCGGGCCTCATGCTCGT[CG]AGTTCTTCGCCCCCTGGTGTGGACACTGCAAGAGACTTGCTCCTGAGTATGAAGCTGCAG	ACTCAGGAGCAAGTCTCTTGCAGTGTCCACACCAGGGGGCGAAGAACTCG	0	1	0.0093773	0	0	0	0	0	0	1	146649842
cg09510202	2.58789e-05	0.3438	0.601378	0.257578	NM_030948	PHACTR1	Body	chr6:13014973-13015203	N_Shore	NA	TGGAGAGGCGGTTTGGCTGCGGCGCCCAGAGCCCTAGAGACTTGTGGAGTTGTTGAATGA[CG]CCTGTTTAGAGTAAAACATGGCTGTGATTTTTGGAGTGCCGCTGCTGGTCCCTGCTGGAA	TTGGCTGCGGCGCCCAGAGCCCTAGAGACTTGTGGAGTTGTTGAATGACG	0	1	-0.501552	0	0	0	0	0	0	6	13014871
cg13246235	1.644e-06	0.33561	0.415726	0.0801162	NM_030948	PHACTR1	Body	chr6:12749877-12750499	Island	NA	CATCCTCGGAGGATGATATAGACCGGCGGCCCATCCGGAGAGTGCGCTCCAAGAGCGACA[CG]CCGTACCTCGCAGAGGCCAGGATCTCCTTTAACCTGGGGGCAGGTAAGAACGCCCCTGGC	CGCCGTACCTCGCAGAGGCCAGGATCTCCTTTAACCTGGGGGCAGGTAAG	0	1	0.0710811	0	0	0	0	0	0	6	12749978
cg04074945	1.54244e-05	0.288302	0.625543	0.33724	NM_001101802	PHF21A	Body	0	0	NA	ATAAGCAGCTTTTTTACACACAGACTAATGTTGCCAGCAGCATTCCAGTGTCCTTGCTCA[CG]GCAGGAGAAAGGCATAGGGACTAATACCACTGGGTCTTGTTGAAGAAAAGTGGCCGGCTT	CGGCAGGAGAAAGGCATAGGGACTAATACCACTGGGTCTTGTTGAAGAAA	0	1	-0.0943313	0	0	0	0	0	0	11	46071833
cg04074945	1.54244e-05	0.288302	0.625543	0.33724	NM_016621	PHF21A	Body	0	0	NA	ATAAGCAGCTTTTTTACACACAGACTAATGTTGCCAGCAGCATTCCAGTGTCCTTGCTCA[CG]GCAGGAGAAAGGCATAGGGACTAATACCACTGGGTCTTGTTGAAGAAAAGTGGCCGGCTT	CGGCAGGAGAAAGGCATAGGGACTAATACCACTGGGTCTTGTTGAAGAAA	0	1	-0.0943313	0	0	0	0	0	0	11	46071833
cg13093774	7.1522e-07	0.305503	0.519013	0.21351	NM_014759	PHYHIP	5UTR	chr8:22089367-22089668	Island	NA	TCGCAGGGAGGACAGGGAGAGACCTCTGCGTGGATGAGCTCCCCGGCAGGGGACAGCAGC[CG]GACGCCTGGGTCACGGGCAGTGGCGTGCGCTTGCTCCTCTCCCGGCTGCCAAGGAGGCTG	CGGCTGCTGTCCCCTGCCGGGGAGCTCATCCACGCAGAGGTCTCTCCCTG	0	1	0.0150269	0	0	0	0	0	1	8	22089400
cg13093774	7.1522e-07	0.305503	0.519013	0.21351	NM_001099335	PHYHIP	1stExon	chr8:22089367-22089668	Island	NA	TCGCAGGGAGGACAGGGAGAGACCTCTGCGTGGATGAGCTCCCCGGCAGGGGACAGCAGC[CG]GACGCCTGGGTCACGGGCAGTGGCGTGCGCTTGCTCCTCTCCCGGCTGCCAAGGAGGCTG	CGGCTGCTGTCCCCTGCCGGGGAGCTCATCCACGCAGAGGTCTCTCCCTG	0	1	0.0150269	0	0	0	0	0	1	8	22089400
cg13093774	7.1522e-07	0.305503	0.519013	0.21351	NM_001099335	PHYHIP	5UTR	chr8:22089367-22089668	Island	NA	TCGCAGGGAGGACAGGGAGAGACCTCTGCGTGGATGAGCTCCCCGGCAGGGGACAGCAGC[CG]GACGCCTGGGTCACGGGCAGTGGCGTGCGCTTGCTCCTCTCCCGGCTGCCAAGGAGGCTG	CGGCTGCTGTCCCCTGCCGGGGAGCTCATCCACGCAGAGGTCTCTCCCTG	0	1	0.0150269	0	0	0	0	0	1	8	22089400
cg13093774	7.1522e-07	0.305503	0.519013	0.21351	NM_014759	PHYHIP	1stExon	chr8:22089367-22089668	Island	NA	TCGCAGGGAGGACAGGGAGAGACCTCTGCGTGGATGAGCTCCCCGGCAGGGGACAGCAGC[CG]GACGCCTGGGTCACGGGCAGTGGCGTGCGCTTGCTCCTCTCCCGGCTGCCAAGGAGGCTG	CGGCTGCTGTCCCCTGCCGGGGAGCTCATCCACGCAGAGGTCTCTCCCTG	0	1	0.0150269	0	0	0	0	0	1	8	22089400
cg00396667	9.12431e-08	0.30492	0.413533	0.108613	NM_002653	PITX1	3UTR	chr5:134363092-134365146	Island	NA	TGGGAGGAGGGGGCTGCGCAGGTGTGAGGTCCGCGGCGCGGTGAGCTGGGGCTTGCGAGC[CG]GGGCCCCGCGTGCGTCCTCCGCGCCCGCGCCCGCGCCCTTCCCCGCTCCGGCCGCCGGCC	GCTGCGCAGGTGTGAGGTCCGCGGCGCGGTGAGCTGGGGCTTGCGAGCCG	0	1	0.00214875	0	0	0	0	0	0	5	134364387
cg07274716	2.11659e-07	0.272281	0.47029	0.198009	NM_002653	PITX1	3UTR	chr5:134363092-134365146	Island	NA	CCGACTCGAGCTAAGGCGCTCTCGGCCGGGCCTAGCTCGGAGAGGGCAACTTGGTTTGTA[CG]GGGTCGGGAAATCCTAGGCAAGTCCAGGCCCCGCACATCCAGTCCGCAGGCCCGGCCACT	CGGGGTCGGGAAATCCTAGGCAAGTCCAGGCCCCGCACATCCAGTCCGCA	0	1	-0.009134	0	0	0	0	0	0	5	134363973
cg06947082	3.08722e-07	0.342313	0.392049	0.0497362	NM_001144856	PLEKHG6	TSS1500	chr12:6419603-6420024	Island	NA	GAAAAGGGGAAAGGAGGGCACCGCCACGTGAGCTGTCCTCTCCGGGGAAGGCGGTGGCTG[CG]TGAGGGCGGGGGCTGCTCGGTCCCCAGGGCCCCGCCCCTCTGCCCCTCTGCCCCGAGCGG	CGCAGCCACCGCCTTCCCCGGAGAGGACAGCTCACGTGGCGGTGCCCTCC	0	1	0.00781755	0	0	0	0	0	0	12	6419750
cg06947082	3.08722e-07	0.342313	0.392049	0.0497362	NM_018173	PLEKHG6	5UTR	chr12:6419603-6420024	Island	NA	GAAAAGGGGAAAGGAGGGCACCGCCACGTGAGCTGTCCTCTCCGGGGAAGGCGGTGGCTG[CG]TGAGGGCGGGGGCTGCTCGGTCCCCAGGGCCCCGCCCCTCTGCCCCTCTGCCCCGAGCGG	CGCAGCCACCGCCTTCCCCGGAGAGGACAGCTCACGTGGCGGTGCCCTCC	0	1	0.00781755	0	0	0	0	0	0	12	6419750
cg25268678	1.15083e-06	0.317086	0.361926	0.0448402	NM_001144856	PLEKHG6	TSS200	chr12:6419603-6420024	Island	NA	CGCGGGCGGGGAGGGCGGCGCAGGGCAGCGGGTGCGGTGACACCTGTGGGCACAGGTGAG[CG]GCGGGAGGGCTACGCGGCCCGGGGGCGGGGCGGCCGGGACCCGGGGCCTGGAAGCCGGGG	GGGCGGCGCAGGGCAGCGGGTGCGGTGACACCTGTGGGCACAGGTGAGCG	0	1	0.002389	0	0	0	0	0	0	12	6420020
cg25268678	1.15083e-06	0.317086	0.361926	0.0448402	NM_018173	PLEKHG6	5UTR	chr12:6419603-6420024	Island	NA	CGCGGGCGGGGAGGGCGGCGCAGGGCAGCGGGTGCGGTGACACCTGTGGGCACAGGTGAG[CG]GCGGGAGGGCTACGCGGCCCGGGGGCGGGGCGGCCGGGACCCGGGGCCTGGAAGCCGGGG	GGGCGGCGCAGGGCAGCGGGTGCGGTGACACCTGTGGGCACAGGTGAGCG	0	1	0.002389	0	0	0	0	0	0	12	6420020
cg03301582	1.11574e-05	0.265991	0.367601	0.10161	NM_000940	PON3	TSS1500	chr7:95025559-95026122	Island	Metabolic pathways	AGCCGGAACTCCGGACTTCTGCAAGGCCAGACGTGAGGCGACACTGAATTGCTCCCGAGA[CG]CGGGAAGGGCGAAGGCAATCGAAGCGAAGAGCTTTAACTCATCTTCTCCAGGATTTGGGG	GGACTTCTGCAAGGCCAGACGTGAGGCGACACTGAATTGCTCCCGAGACG	0	1	0.00101105	0	0	0	0	0	0	7	95026095
cg04080282	1.644e-06	0.280804	0.450441	0.169637	NM_000940	PON3	TSS1500	chr7:95025559-95026122	Island	Metabolic pathways	CGGACTTCTGCAAGGCCAGACGTGAGGCGACACTGAATTGCTCCCGAGACGCGGGAAGGG[CG]AAGGCAATCGAAGCGAAGAGCTTTAACTCATCTTCTCCAGGATTTGGGGCACGGGAACCT	CGCCCTTCCCGCGTCTCGGGAGCAATTCAGTGTCGCCTCACGTCTGGCCT	0	1	0.023082	0	0	0	0	0	0	7	95026106
cg08898155	1.24364e-05	0.266931	0.361898	0.0949677	NM_000940	PON3	TSS1500	chr7:95025559-95026122	Island	Metabolic pathways	CCGGAACTCCGGACTTCTGCAAGGCCAGACGTGAGGCGACACTGAATTGCTCCCGAGACG[CG]GGAAGGGCGAAGGCAATCGAAGCGAAGAGCTTTAACTCATCTTCTCCAGGATTTGGGGCA	CGCGTCTCGGGAGCAATTCAGTGTCGCCTCACGTCTGGCCTTGCAGAAGT	0	1	0.00700535	0	0	0	0	0	0	7	95026097
cg06675375	3.65108e-06	0.253912	0.490812	0.2369	NM_006237	POU4F1	3UTR	chr13:79175610-79177985	N_Shore	NA	TCAGCTGTGCTCCCACTCACTTCCCGGGATTGGAGAGCAGCCATAGGCCTCTCATTGGAA[CG]GAGGAAATAAAGAGGATATGGATGGGGTGGAGGTGAGAGAGGGAAAAATTAAACACGCAG	CCACTCACTTCCCGGGATTGGAGAGCAGCCATAGGCCTCTCATTGGAACG	0	0	-0.0189526	0	0	0	0	0	3	13	79174811
cg18644675	9.0511e-06	0.252953	0.37878	0.125826	NM_005398	PPP1R3C	TSS200	chr10:93392667-93393147	Island	Insulin signaling pathway	TCGCCCCGGGGCGAGACGTGCAGAGAGCTATCTGGGCATCGCGGGGAGGTTCTGGGACTC[CG]CGGCCAGCTGGAACCAGCCGCGTAACGGGAACCCTGGGCTAGGGGCCGGGCAGGCACGTA	GAGACGTGCAGAGAGCTATCTGGGCATCGCGGGGAGGTTCTGGGACTCCG	0	1	-0.0096159	0	0	0	0	1	2	10	93393028
cg12374721	3.87982e-05	0.279147	0.451523	0.172376	NM_032391	PRAC	Body	chr17:46800533-46800746	N_Shore	NA	GGCTCCCAAATTCCTGGGAGACCCTCTCCCAGGGCCTCCTGATGCAGCTACCATACTGAG[CG]ATCCGTCGATAACGCCCTTGGCCCACCGATCAGTTTACCTTATTAGAGAGAAAAGCACTC	CTCTAATAAGGTAAACTGATCGGTGGGCCAAGGGCGTTATCGACGGATCG	1	1	0.0102235	0	0	0	0	0	5	17	46799640
cg07860213	1.58145e-07	0.322677	0.429686	0.107009	NM_024504	PRDM14	Body	chr8:70981873-70984888	Island	NA	GTAGTGTCCATAGGACGGGAAAGGCGTGTAGTACGCGGCCAGGTTCTGCGGGCTGCTCTC[CG]GCGGGTAGCACACCTTGTCCTGAGGCACGGCCTCACTTGGCCGGGGTAGAGCCATCCCGG	GGACGGGAAAGGCGTGTAGTACGCGGCCAGGTTCTGCGGGCTGCTCTCCG	0	1	-0.0049824	0	0	0	0	0	6	8	70982039
cg11229513	3.51546e-07	0.343616	0.478479	0.134864	NM_024504	PRDM14	TSS1500	chr8:70981873-70984888	Island	NA	GAGAGGGAAAGGAGGAACATCTACCCGGCTAAGAGACGCCGCCAGAGTCCCTAAAGCTGG[CG]GGGGACGGAGGCCGGGGTCCCGGATCTTCAGAGCGCCCGCAGCCGGGCTTCTGGGCTCCT	AGGAACATCTACCCGGCTAAGAGACGCCGCCAGAGTCCCTAAAGCTGGCG	0	1	-0.0171967	0	0	0	0	0	6	8	70984559
cg05522011	0.000361173	0.263022	0.666827	0.403805	NM_001099403	PRDM8	Body	chr4:81123508-81124318	N_Shore	NA	AAAATGAATGGTAGGTTGGCTCGCGACCGGCGTGTGGGCCCTTAACTAGCGGGGGAGAGA[CG]CAGGGAGCGGCAGGGGCTCACCCGGCGCGTTGGCGCGCCTTTCTTCCCTTCGGGTGTCTC	AGGTTGGCTCGCGACCGGCGTGTGGGCCCTTAACTAGCGGGGGAGAGACG	0	1	-0.291911	0	0	0	0	0	0	4	81122726
cg05522011	0.000361173	0.263022	0.666827	0.403805	NM_020226	PRDM8	Body	chr4:81123508-81124318	N_Shore	NA	AAAATGAATGGTAGGTTGGCTCGCGACCGGCGTGTGGGCCCTTAACTAGCGGGGGAGAGA[CG]CAGGGAGCGGCAGGGGCTCACCCGGCGCGTTGGCGCGCCTTTCTTCCCTTCGGGTGTCTC	AGGTTGGCTCGCGACCGGCGTGTGGGCCCTTAACTAGCGGGGGAGAGACG	0	1	-0.291911	0	0	0	0	0	0	4	81122726
cg07817686	1.58145e-07	0.328139	0.495369	0.16723	NM_001145847	PROM1	1stExon	chr4:16084195-16085735	Island	NA	TTCCCTTAGCTCGCCAGACCCTGGCTCGTGAATTATTTATGACCCGGCTTCTGGGACCAC[CG]CGACGGCTTTCGGAGAGCCCGCCTCCCACTGCCGGCCGCGGAGGGGCTCAGGCGGCGCTG	GCCAGACCCTGGCTCGTGAATTATTTATGACCCGGCTTCTGGGACCACCG	0	1	-0.0058246	0	0	0	0	0	0	4	16085401
cg07817686	1.58145e-07	0.328139	0.495369	0.16723	NM_001145847	PROM1	5UTR	chr4:16084195-16085735	Island	NA	TTCCCTTAGCTCGCCAGACCCTGGCTCGTGAATTATTTATGACCCGGCTTCTGGGACCAC[CG]CGACGGCTTTCGGAGAGCCCGCCTCCCACTGCCGGCCGCGGAGGGGCTCAGGCGGCGCTG	GCCAGACCCTGGCTCGTGAATTATTTATGACCCGGCTTCTGGGACCACCG	0	1	-0.0058246	0	0	0	0	0	0	4	16085401
cg07817686	1.58145e-07	0.328139	0.495369	0.16723	NM_001145848	PROM1	5UTR	chr4:16084195-16085735	Island	NA	TTCCCTTAGCTCGCCAGACCCTGGCTCGTGAATTATTTATGACCCGGCTTCTGGGACCAC[CG]CGACGGCTTTCGGAGAGCCCGCCTCCCACTGCCGGCCGCGGAGGGGCTCAGGCGGCGCTG	GCCAGACCCTGGCTCGTGAATTATTTATGACCCGGCTTCTGGGACCACCG	0	1	-0.0058246	0	0	0	0	0	0	4	16085401
cg09024126	5.03526e-07	0.313754	0.487067	0.173313	NM_001145847	PROM1	TSS200	chr4:16084195-16085735	Island	NA	GGACGGGGACCTAGGTATGGGGCCGCCGTAATGGAAAGGATTCCTTAAACATACTCACCG[CG]GCGGGAGAGCTGAGAGCATGGCCAGGTGCCGCGTGGGGATCTGCCTCAGTCACTTAAAGA	AGGTATGGGGCCGCCGTAATGGAAAGGATTCCTTAAACATACTCACCGCG	0	1	0.0206613	0	0	0	0	0	0	4	16085603
cg09024126	5.03526e-07	0.313754	0.487067	0.173313	NM_001145848	PROM1	1stExon	chr4:16084195-16085735	Island	NA	GGACGGGGACCTAGGTATGGGGCCGCCGTAATGGAAAGGATTCCTTAAACATACTCACCG[CG]GCGGGAGAGCTGAGAGCATGGCCAGGTGCCGCGTGGGGATCTGCCTCAGTCACTTAAAGA	AGGTATGGGGCCGCCGTAATGGAAAGGATTCCTTAAACATACTCACCGCG	0	1	0.0206613	0	0	0	0	0	0	4	16085603
cg09024126	5.03526e-07	0.313754	0.487067	0.173313	NM_001145848	PROM1	5UTR	chr4:16084195-16085735	Island	NA	GGACGGGGACCTAGGTATGGGGCCGCCGTAATGGAAAGGATTCCTTAAACATACTCACCG[CG]GCGGGAGAGCTGAGAGCATGGCCAGGTGCCGCGTGGGGATCTGCCTCAGTCACTTAAAGA	AGGTATGGGGCCGCCGTAATGGAAAGGATTCCTTAAACATACTCACCGCG	0	1	0.0206613	0	0	0	0	0	0	4	16085603
cg13164157	4.34335e-08	0.265701	0.335228	0.0695268	NM_001145847	PROM1	5UTR	chr4:16084195-16085735	Island	NA	CTGCTGAGGGGCCAGGGAGGCGGCGCAGATGGCTAGGGTAAGGGGGGCGCAGAGCGAACC[CG]TCCACTCCTCACTGTACACCCCCAGTACAGTGGAAGGAGTGCGCTCAGCCCCGCGCCTGG	CTGAGCGCACTCCTTCCACTGTACTGGGGGTGTACAGTGAGGAGTGGACG	0	1	0.121891	0	0	0	0	0	0	4	16085180
cg13164157	4.34335e-08	0.265701	0.335228	0.0695268	NM_001145848	PROM1	5UTR	chr4:16084195-16085735	Island	NA	CTGCTGAGGGGCCAGGGAGGCGGCGCAGATGGCTAGGGTAAGGGGGGCGCAGAGCGAACC[CG]TCCACTCCTCACTGTACACCCCCAGTACAGTGGAAGGAGTGCGCTCAGCCCCGCGCCTGG	CTGAGCGCACTCCTTCCACTGTACTGGGGGTGTACAGTGAGGAGTGGACG	0	1	0.121891	0	0	0	0	0	0	4	16085180
cg05971966	9.07164e-07	0.320288	0.379619	0.0593314	NM_000958	PTGER4	Body	chr5:40679502-40682081	Island	Neuroactive ligand-receptor interaction	CGCACCGCCAGCCACTATCATGTCCACTCCCGGGGTCAATTCGTCCGCCTCCTTGAGCCC[CG]ACCGGCTGAACAGCCCAGTGACCATCCCGGCGGTGATGTTCATCTTCGGGGTGGTGGGCA	CGAAGATGAACATCACCGCCGGGATGGTCACTGGGCTGTTCAGCCGGTCG	0	1	-0.00097835	1	1	0	0	0	0	5	40681137
cg23693289	2.58789e-05	0.372469	0.452359	0.0798902	NM_173175	PTK2B	5UTR	chr8:27183090-27183390	Island	Calcium signaling pathway	TCAGAGGAGGAGGGAGAATCTAACCTGTCAGCCCTTTTACTCAGCCACAGCCTCCGGAGC[CG]TTGCACACCTACCTGCCCGGCCGACTTACCTGTACTTGCCGCCGTCCCGGCTCACCTGGC	GGGACGGCGGCAAGTACAGGTAAGTCGGCCGGGCAGGTAGGTGTGCAACG	0	1	-0.0037758	0	0	0	0	0	0	8	27183097
cg23693289	2.58789e-05	0.372469	0.452359	0.0798902	NM_173174	PTK2B	5UTR	chr8:27183090-27183390	Island	Calcium signaling pathway	TCAGAGGAGGAGGGAGAATCTAACCTGTCAGCCCTTTTACTCAGCCACAGCCTCCGGAGC[CG]TTGCACACCTACCTGCCCGGCCGACTTACCTGTACTTGCCGCCGTCCCGGCTCACCTGGC	GGGACGGCGGCAAGTACAGGTAAGTCGGCCGGGCAGGTAGGTGTGCAACG	0	1	-0.0037758	0	0	0	0	0	0	8	27183097
cg23693289	2.58789e-05	0.372469	0.452359	0.0798902	NM_173175	PTK2B	1stExon	chr8:27183090-27183390	Island	Calcium signaling pathway	TCAGAGGAGGAGGGAGAATCTAACCTGTCAGCCCTTTTACTCAGCCACAGCCTCCGGAGC[CG]TTGCACACCTACCTGCCCGGCCGACTTACCTGTACTTGCCGCCGTCCCGGCTCACCTGGC	GGGACGGCGGCAAGTACAGGTAAGTCGGCCGGGCAGGTAGGTGTGCAACG	0	1	-0.0037758	0	0	0	0	0	0	8	27183097
cg23693289	2.58789e-05	0.372469	0.452359	0.0798902	NM_173176	PTK2B	1stExon	chr8:27183090-27183390	Island	Calcium signaling pathway	TCAGAGGAGGAGGGAGAATCTAACCTGTCAGCCCTTTTACTCAGCCACAGCCTCCGGAGC[CG]TTGCACACCTACCTGCCCGGCCGACTTACCTGTACTTGCCGCCGTCCCGGCTCACCTGGC	GGGACGGCGGCAAGTACAGGTAAGTCGGCCGGGCAGGTAGGTGTGCAACG	0	1	-0.0037758	0	0	0	0	0	0	8	27183097
cg23693289	2.58789e-05	0.372469	0.452359	0.0798902	NM_173176	PTK2B	5UTR	chr8:27183090-27183390	Island	Calcium signaling pathway	TCAGAGGAGGAGGGAGAATCTAACCTGTCAGCCCTTTTACTCAGCCACAGCCTCCGGAGC[CG]TTGCACACCTACCTGCCCGGCCGACTTACCTGTACTTGCCGCCGTCCCGGCTCACCTGGC	GGGACGGCGGCAAGTACAGGTAAGTCGGCCGGGCAGGTAGGTGTGCAACG	0	1	-0.0037758	0	0	0	0	0	0	8	27183097
cg23693289	2.58789e-05	0.372469	0.452359	0.0798902	NM_004103	PTK2B	5UTR	chr8:27183090-27183390	Island	Calcium signaling pathway	TCAGAGGAGGAGGGAGAATCTAACCTGTCAGCCCTTTTACTCAGCCACAGCCTCCGGAGC[CG]TTGCACACCTACCTGCCCGGCCGACTTACCTGTACTTGCCGCCGTCCCGGCTCACCTGGC	GGGACGGCGGCAAGTACAGGTAAGTCGGCCGGGCAGGTAGGTGTGCAACG	0	1	-0.0037758	0	0	0	0	0	0	8	27183097
cg00133595	8.45843e-05	0.386779	0.472865	0.0860867	NM_152901	PYDC1	3UTR	chr16:31225956-31228264	Island	NOD-like receptor signaling pathway	TCTGGGCGGGACCTGACGCGTGGGTCCTTGGCGAGGAAGCGGGGTTGGGTCCCGAGATCA[CG]TACCAGCTCAGAGTGGCCCTCACGCAGCCCGCTGCAGCCGTGCGGCCTCCTCCAACATGC	CGTGATCTCGGGACCCAACCCCGCTTCCTCGCCAAGGACCCACGCGTCAG	0	1	0.00280055	0	0	0	0	0	0	16	31228059
cg10038009	5.24548e-05	0.328188	0.463846	0.135658	NM_152901	PYDC1	1stExon	chr16:31225956-31228264	Island	NOD-like receptor signaling pathway	CGACGAGCTCGGCTGCGTAGTCCTCGTAGTAGGAGGCGACCAGCTTGTCGGTGAGGTCCA[CG]ATATCTAGCTGCCCGAGCGCGCCCCGCGGGATGCGCTCAAAGCCCTCGCGCAGCGGCACC	CGTGGACCTCACCGACAAGCTGGTCGCCTCCTACTACGAGGACTACGCAG	0	1	0.0048643	0	0	0	0	0	0	16	31228202
cg23675587	0.000195681	0.264185	0.63725	0.373065	NM_133509	RAD51L1	Body	0	0	Homologous recombination	CAAGCTCCCCTGATCCTATGGCCTCATTCCAGTCACAGATCTTCCTGTCTGGAGCATTTC[CG]GCCCTTCTGTCCTTTGGCTTGGAGAGTTCAGCTCAACCTGGGAAGGGACAGAAGACTTTG	ATCCTATGGCCTCATTCCAGTCACAGATCTTCCTGTCTGGAGCATTTCCG	0	1	-0.0344694	0	0	0	0	0	0	14	68925902
cg23675587	0.000195681	0.264185	0.63725	0.373065	NM_133510	RAD51L1	Body	0	0	Homologous recombination	CAAGCTCCCCTGATCCTATGGCCTCATTCCAGTCACAGATCTTCCTGTCTGGAGCATTTC[CG]GCCCTTCTGTCCTTTGGCTTGGAGAGTTCAGCTCAACCTGGGAAGGGACAGAAGACTTTG	ATCCTATGGCCTCATTCCAGTCACAGATCTTCCTGTCTGGAGCATTTCCG	0	1	-0.0344694	0	0	0	0	0	0	14	68925902
cg23675587	0.000195681	0.264185	0.63725	0.373065	NM_002877	RAD51L1	Body	0	0	Homologous recombination	CAAGCTCCCCTGATCCTATGGCCTCATTCCAGTCACAGATCTTCCTGTCTGGAGCATTTC[CG]GCCCTTCTGTCCTTTGGCTTGGAGAGTTCAGCTCAACCTGGGAAGGGACAGAAGACTTTG	ATCCTATGGCCTCATTCCAGTCACAGATCTTCCTGTCTGGAGCATTTCCG	0	1	-0.0344694	0	0	0	0	0	0	14	68925902
cg23649708	2.57315e-06	0.315309	0.384449	0.0691403	NM_173848	RALYL	5UTR	chr8:85096759-85097247	Island	NA	GCCCTGTAAGTTCTCCGAGGGCCACTTGCACAGCAGGAGGGGCGAGGGCCGTGTACGTGG[CG]CTGGCCGTCGGGCGGGCTAGAGGGGACCCTCAGAGCACCCGGGAGATGGGGGTAGAAGCG	CGCCACGTACACGGCCCTCGCCCCTCCTGCTGTGCAAGTGGCCCTCGGAG	0	0	-0.21652	0	0	0	0	0	0	8	85097049
cg23649708	2.57315e-06	0.315309	0.384449	0.0691403	NM_001100391	RALYL	TSS200	chr8:85096759-85097247	Island	NA	GCCCTGTAAGTTCTCCGAGGGCCACTTGCACAGCAGGAGGGGCGAGGGCCGTGTACGTGG[CG]CTGGCCGTCGGGCGGGCTAGAGGGGACCCTCAGAGCACCCGGGAGATGGGGGTAGAAGCG	CGCCACGTACACGGCCCTCGCCCCTCCTGCTGTGCAAGTGGCCCTCGGAG	0	0	-0.21652	0	0	0	0	0	0	8	85097049
cg23649708	2.57315e-06	0.315309	0.384449	0.0691403	NM_001100393	RALYL	5UTR	chr8:85096759-85097247	Island	NA	GCCCTGTAAGTTCTCCGAGGGCCACTTGCACAGCAGGAGGGGCGAGGGCCGTGTACGTGG[CG]CTGGCCGTCGGGCGGGCTAGAGGGGACCCTCAGAGCACCCGGGAGATGGGGGTAGAAGCG	CGCCACGTACACGGCCCTCGCCCCTCCTGCTGTGCAAGTGGCCCTCGGAG	0	0	-0.21652	0	0	0	0	0	0	8	85097049
cg23649708	2.57315e-06	0.315309	0.384449	0.0691403	NM_001100392	RALYL	5UTR	chr8:85096759-85097247	Island	NA	GCCCTGTAAGTTCTCCGAGGGCCACTTGCACAGCAGGAGGGGCGAGGGCCGTGTACGTGG[CG]CTGGCCGTCGGGCGGGCTAGAGGGGACCCTCAGAGCACCCGGGAGATGGGGGTAGAAGCG	CGCCACGTACACGGCCCTCGCCCCTCCTGCTGTGCAAGTGGCCCTCGGAG	0	0	-0.21652	0	0	0	0	0	0	8	85097049
cg00631482	3.17903e-05	0.318223	0.466721	0.148498	NM_001145658	RAP1GAP	Body	chr1:21948674-21949263	Island	NA	GCGGCCCCGGGACACCGCGCCTGCGCGTTCCGGCCCGAGCGCTAGAAGCTTTGGGTGCGT[CG]GGCTCCCCGAGGGGGCCCCCCACTCGGTTCTCCCCAGCGCGCCCCCACCTCACTTTCTCC	CGGGCTCCCCGAGGGGGCCCCCCACTCGGTTCTCCCCAGCGCGCCCCCAC	0	1	-0.0122866	0	0	0	0	0	0	1	21949221
cg00631482	3.17903e-05	0.318223	0.466721	0.148498	NM_001145657	RAP1GAP	5UTR	chr1:21948674-21949263	Island	NA	GCGGCCCCGGGACACCGCGCCTGCGCGTTCCGGCCCGAGCGCTAGAAGCTTTGGGTGCGT[CG]GGCTCCCCGAGGGGGCCCCCCACTCGGTTCTCCCCAGCGCGCCCCCACCTCACTTTCTCC	CGGGCTCCCCGAGGGGGCCCCCCACTCGGTTCTCCCCAGCGCGCCCCCAC	0	1	-0.0122866	0	0	0	0	0	0	1	21949221
cg00631482	3.17903e-05	0.318223	0.466721	0.148498	NM_002885	RAP1GAP	5UTR	chr1:21948674-21949263	Island	NA	GCGGCCCCGGGACACCGCGCCTGCGCGTTCCGGCCCGAGCGCTAGAAGCTTTGGGTGCGT[CG]GGCTCCCCGAGGGGGCCCCCCACTCGGTTCTCCCCAGCGCGCCCCCACCTCACTTTCTCC	CGGGCTCCCCGAGGGGGCCCCCCACTCGGTTCTCCCCAGCGCGCCCCCAC	0	1	-0.0122866	0	0	0	0	0	0	1	21949221
cg00713400	1.91409e-05	0.321438	0.625062	0.303624	NM_012294	RAPGEF5	Body	0	0	NA	TCATCCTCCTCGTCGATGTATTTGAAATAAGGCACATCGAAGGTAGGCAAGGGCAGCTCT[CG]GTCTGAGAGCGCCGCGGCGGAATCTTTCCTCTCCAAATGAGGGTCAAAGACCCTCAGCCG	TCGATGTATTTGAAATAAGGCACATCGAAGGTAGGCAAGGGCAGCTCTCG	0	1	0.0453879	0	0	0	0	0	0	7	22233206
cg12593515	1.11574e-05	0.261549	0.517724	0.256175	NM_012294	RAPGEF5	Body	0	0	NA	AGTCATCCTCGGTGGAAGACTGCGAGCGGCTGCTCCATTCATCGTCCTCATCCTCCTCGT[CG]ATGTATTTGAAATAAGGCACATCGAAGGTAGGCAAGGGCAGCTCTCGGTCTGAGAGCGCC	CCGAGAGCTGCCCTTGCCTACCTTCGATGTGCCTTATTTCAAATACATCG	0	1	0.0022175	0	0	0	0	0	0	7	22233159
cg08332908	2.72712e-07	0.251993	0.505298	0.253304	NM_000964	RARA	TSS200	0	0	Pathways in cancer	CAGCCGATGACCAGACGCCCATCTTTCTTCCAGTGGGTTACTTCTCCCCCATCAGTCCTT[CG]CTCTGCGCCCGCTGACCCAGTCGGGGCTGGCTGGTGGAAGAGGGCGGGGAGAGCCTTCTA	AGACGCCCATCTTTCTTCCAGTGGGTTACTTCTCCCCCATCAGTCCTTCG	0	1	0.0061355	0	0	0	0	0	0	17	38465326
cg19458020	0.000123062	0.281223	0.472534	0.191311	NM_001145302	RARA	TSS1500	chr17:38472958-38473201	Island	Pathways in cancer	GACAGGGCGGGAGGGGCTGGGCGGGAGGTTCGCACCGGCGGACGGAAATCCAGACGGGAG[CG]GGAGACAGCTCCGGCCCAGCAGGCGGGAAGGGGCCTGGGGAAGCGCGGCCCAGCACTGCT	GGGGCTGGGCGGGAGGTTCGCACCGGCGGACGGAAATCCAGACGGGAGCG	0	0	0.0210085	0	0	0	0	0	0	17	38473119
cg19458020	0.000123062	0.281223	0.472534	0.191311	NM_000964	RARA	5UTR	chr17:38472958-38473201	Island	Pathways in cancer	GACAGGGCGGGAGGGGCTGGGCGGGAGGTTCGCACCGGCGGACGGAAATCCAGACGGGAG[CG]GGAGACAGCTCCGGCCCAGCAGGCGGGAAGGGGCCTGGGGAAGCGCGGCCCAGCACTGCT	GGGGCTGGGCGGGAGGTTCGCACCGGCGGACGGAAATCCAGACGGGAGCG	0	0	0.0210085	0	0	0	0	0	0	17	38473119
cg19458020	0.000123062	0.281223	0.472534	0.191311	NM_001145301	RARA	TSS1500	chr17:38472958-38473201	Island	Pathways in cancer	GACAGGGCGGGAGGGGCTGGGCGGGAGGTTCGCACCGGCGGACGGAAATCCAGACGGGAG[CG]GGAGACAGCTCCGGCCCAGCAGGCGGGAAGGGGCCTGGGGAAGCGCGGCCCAGCACTGCT	GGGGCTGGGCGGGAGGTTCGCACCGGCGGACGGAAATCCAGACGGGAGCG	0	0	0.0210085	0	0	0	0	0	0	17	38473119
cg21238609	4.76021e-05	0.299586	0.540411	0.240825	NM_000964	RARA	5UTR	chr17:38472958-38473201	Island	Pathways in cancer	CACCTGGGCAGAGCTCCCTGCTGTTGGCGGGGCTCAGGCTGGAAGGCCCTTGGGGGAGCG[CG]GCTGGGGGGTAAGGGGTTAAGCGGTGGCGTCCACATCTGGGAGCCATTGGCGCATTCCTG	CGCGCTCCCCCAAGGGCCTTCCAGCCTGAGCCCCGCCAACAGCAGGGAGC	0	0	-0.0439159	0	0	0	0	0	0	17	38472961
cg24396624	0.000102372	0.250074	0.449801	0.199727	NM_016152	RARB	1stExon	0	0	Pathways in cancer	ATTCTTTGCCAAAGGGGGGACCAGAATTCCCCCATGCGAGCTGTTTGAGGACTGGGATGC[CG]AGAACGCGAGCGATCCGAGCAGGGTTTGTCTGGGCACCGTCGGGGTAGGATCCGGAACGC	CGGCATCCCAGTCCTCAAACAGCTCGCATGGGGGAATTCTGGTCCCCCCT	0	0	0.0399327	0	0	0	0	0	0	3	25469860
cg24396624	0.000102372	0.250074	0.449801	0.199727	NM_016152	RARB	5UTR	0	0	Pathways in cancer	ATTCTTTGCCAAAGGGGGGACCAGAATTCCCCCATGCGAGCTGTTTGAGGACTGGGATGC[CG]AGAACGCGAGCGATCCGAGCAGGGTTTGTCTGGGCACCGTCGGGGTAGGATCCGGAACGC	CGGCATCCCAGTCCTCAAACAGCTCGCATGGGGGAATTCTGGTCCCCCCT	0	0	0.0399327	0	0	0	0	0	0	3	25469860
cg24396624	0.000102372	0.250074	0.449801	0.199727	NM_000965	RARB	1stExon	0	0	Pathways in cancer	ATTCTTTGCCAAAGGGGGGACCAGAATTCCCCCATGCGAGCTGTTTGAGGACTGGGATGC[CG]AGAACGCGAGCGATCCGAGCAGGGTTTGTCTGGGCACCGTCGGGGTAGGATCCGGAACGC	CGGCATCCCAGTCCTCAAACAGCTCGCATGGGGGAATTCTGGTCCCCCCT	0	0	0.0399327	0	0	0	0	0	0	3	25469860
cg24396624	0.000102372	0.250074	0.449801	0.199727	NM_000965	RARB	5UTR	0	0	Pathways in cancer	ATTCTTTGCCAAAGGGGGGACCAGAATTCCCCCATGCGAGCTGTTTGAGGACTGGGATGC[CG]AGAACGCGAGCGATCCGAGCAGGGTTTGTCTGGGCACCGTCGGGGTAGGATCCGGAACGC	CGGCATCCCAGTCCTCAAACAGCTCGCATGGGGGAATTCTGGTCCCCCCT	0	0	0.0399327	0	0	0	0	0	0	3	25469860
cg10592478	0.000330611	0.277105	0.570614	0.293509	NM_000966	RARG	Body	chr12:53613716-53615103	N_Shore	NA	GCCCGCTGCCCGCCCCTTCCCACCCTTCCCAGCGTGCCCCCAAGCCCCTCATCCCCGGGC[CG]TCCGCACCCAGGCAGCGAGCACATCCCAGCCCAGGGTAAATTTGGGGGGTGTTCCAGGCT	CCCCCAAATTTACCCTGGGCTGGGATGTGCTCGCTGCCTGGGTGCGGACG	0	0	0.252341	0	0	0	0	0	0	12	53612641
cg10592478	0.000330611	0.277105	0.570614	0.293509	NM_001042728	RARG	Body	chr12:53613716-53615103	N_Shore	NA	GCCCGCTGCCCGCCCCTTCCCACCCTTCCCAGCGTGCCCCCAAGCCCCTCATCCCCGGGC[CG]TCCGCACCCAGGCAGCGAGCACATCCCAGCCCAGGGTAAATTTGGGGGGTGTTCCAGGCT	CCCCCAAATTTACCCTGGGCTGGGATGTGCTCGCTGCCTGGGTGCGGACG	0	0	0.252341	0	0	0	0	0	0	12	53612641
cg21002957	0.000123062	0.270472	0.550979	0.280507	NM_022904	RASAL3	Body	chr19:15568027-15569227	Island	NA	GGCTCTCCGGGAGAGTTGGGGGCTCCAGGGCATACAAGAGTAGTACTGGAGTAAAGACTT[CG]CGATTGCCTGGCAGGCAGGGCTTTGGGTGCATATGGGGCCGGGAGTGGACAGAAGGGGCG	GAGTTGGGGGCTCCAGGGCATACAAGAGTAGTACTGGAGTAAAGACTTCG	0	0	-0.128508	0	0	0	0	0	0	19	15568894
cg25252197	2.87249e-05	0.336657	0.617813	0.281156	NM_001134363	RBM20	Body	0	0	NA	TCCATGAATGAACCAGTCCTCCTAGCGCTACTTTGGAGGAGTGGCTGTGCCTGGAATCTT[CG]GACAGTTTTTATTGAAGCGATCTTTACCCACATGTCTGGGCTCTGCTCACTCTCCAGCAA	CGGACAGTTTTTATTGAAGCGATCTTTACCCACATGTCTGGGCTCTGCTC	0	1	0.0121619	0	0	0	0	0	0	10	112580109
cg25302957	0.000330611	0.284771	0.453371	0.1686	NM_153020	RBM24	TSS1500	chr6:17280739-17282334	Island	NA	GAAAGGAGAGACCTGTAATGACGGCGGGATTTGGGGTGCGGAGGGTTGCGAGGGAGGGGC[CG]CAACCCTGAACAATTGCATTCCCGGGCTGGATGCCGGTTGTTAAGCGCGCTGTTGCTTTG	GCGCTTAACAACCGGCATCCAGCCCGGGAATGCAATTGTTCAGGGTTGCG	0	1	0.00280265	0	0	0	0	0	0	6	17282284
cg25302957	0.000330611	0.284771	0.453371	0.1686	NM_001143941	RBM24	TSS200	chr6:17280739-17282334	Island	NA	GAAAGGAGAGACCTGTAATGACGGCGGGATTTGGGGTGCGGAGGGTTGCGAGGGAGGGGC[CG]CAACCCTGAACAATTGCATTCCCGGGCTGGATGCCGGTTGTTAAGCGCGCTGTTGCTTTG	GCGCTTAACAACCGGCATCCAGCCCGGGAATGCAATTGTTCAGGGTTGCG	0	1	0.00280265	0	0	0	0	0	0	6	17282284
cg25302957	0.000330611	0.284771	0.453371	0.1686	NM_001143942	RBM24	Body	chr6:17280739-17282334	Island	NA	GAAAGGAGAGACCTGTAATGACGGCGGGATTTGGGGTGCGGAGGGTTGCGAGGGAGGGGC[CG]CAACCCTGAACAATTGCATTCCCGGGCTGGATGCCGGTTGTTAAGCGCGCTGTTGCTTTG	GCGCTTAACAACCGGCATCCAGCCCGGGAATGCAATTGTTCAGGGTTGCG	0	1	0.00280265	0	0	0	0	0	0	6	17282284
cg24937727	2.87249e-05	0.274161	0.517231	0.243069	NM_001161616	RGL3	Body	chr19:11517059-11517284	Island	NA	CTCTCTCCGGAGCCCTCATTTTTTCCCCTTGCCCCAGGGCCCGCCCCCGCATCCCCTCTC[CG]CGCCCGCAACACACCTGGGCGATGCGGATCCACTTCTCCAGCCGCTGCGCCCTCTGCGGG	CGCGCCCGCAACACACCTGGGCGATGCGGATCCACTTCTCCAGCCGCTGC	0	1	0.0198819	0	0	0	0	0	0	19	11517079
cg24937727	2.87249e-05	0.274161	0.517231	0.243069	NM_001035223	RGL3	Body	chr19:11517059-11517284	Island	NA	CTCTCTCCGGAGCCCTCATTTTTTCCCCTTGCCCCAGGGCCCGCCCCCGCATCCCCTCTC[CG]CGCCCGCAACACACCTGGGCGATGCGGATCCACTTCTCCAGCCGCTGCGCCCTCTGCGGG	CGCGCCCGCAACACACCTGGGCGATGCGGATCCACTTCTCCAGCCGCTGC	0	1	0.0198819	0	0	0	0	0	0	19	11517079
cg00644351	0.000163076	0.275496	0.806582	0.531086	NM_002925	RGS10	Body	0	0	NA	TGTGGCTCCAAACATGTTCCCCTCAGCTTCAATCTCCTTCACTTAGGAAAACAGAGCTCT[CG]AGGGAGCCTTTGCAAGAAAAAAACCGGGGCTAATGCTGAGCACGCATTTTGACAGTTACA	CGAGGGAGCCTTTGCAAGAAAAAAACCGGGGCTAATGCTGAGCACGCATT	0	1	-0.00839055	0	0	0	0	0	0	10	121271840
cg00644351	0.000163076	0.275496	0.806582	0.531086	NM_001005339	RGS10	Body	0	0	NA	TGTGGCTCCAAACATGTTCCCCTCAGCTTCAATCTCCTTCACTTAGGAAAACAGAGCTCT[CG]AGGGAGCCTTTGCAAGAAAAAAACCGGGGCTAATGCTGAGCACGCATTTTGACAGTTACA	CGAGGGAGCCTTTGCAAGAAAAAAACCGGGGCTAATGCTGAGCACGCATT	0	1	-0.00839055	0	0	0	0	0	0	10	121271840
cg16596052	2.63713e-05	0.387157	0.760182	0.373025	NM_002925	RGS10	Body	0	0	NA	GGAAAGCGGCTGCTCTGCGGCTCCACCATGAAGCCCAGCAGTGCTCAGCAAAGCCAAAGC[CG]CGGGAGAGGCTTTTGAAAGTTCCGTGAAATCTTGTGGCTCCAAACATGTTCCCCTCAGCT	CGCGGGAGAGGCTTTTGAAAGTTCCGTGAAATCTTGTGGCTCCAAACATG	0	1	0.0484838	0	0	0	0	0	0	10	121271746
cg16596052	2.63713e-05	0.387157	0.760182	0.373025	NM_001005339	RGS10	Body	0	0	NA	GGAAAGCGGCTGCTCTGCGGCTCCACCATGAAGCCCAGCAGTGCTCAGCAAAGCCAAAGC[CG]CGGGAGAGGCTTTTGAAAGTTCCGTGAAATCTTGTGGCTCCAAACATGTTCCCCTCAGCT	CGCGGGAGAGGCTTTTGAAAGTTCCGTGAAATCTTGTGGCTCCAAACATG	0	1	0.0484838	0	0	0	0	0	0	10	121271746
cg23417203	4.3947e-09	0.413141	0.472753	0.0596111	NM_006480	RGS14	Body	chr5:176789978-176790296	Island	NA	CGGGCAGGTAGGTGCAGGCTGCAGAGGAACCTTGCGGCCGCGCAGGGAAAGGCTTCGTCC[CG]TCCCTCCTCGCAGCCCTCTGCCGCCCTCGGAGTGGGGACTTTCTCCTGTCGCCGTGGGAA	CAGGAGAAAGTCCCCACTCCGAGGGCGGCAGAGGGCTGCGAGGAGGGACG	0	1	0.0571914	0	0	0	0	0	0	5	176790179
cg25367905	2.8395e-08	0.258366	0.285576	0.0272098	NM_006480	RGS14	Body	chr5:176789978-176790296	S_Shore	NA	GAGCACGAGAGCAGGGCCAGGAGGGGCGGGGCCGGAGACGGGGGCGGGGCGCGCTGGGCC[CG]ACGCCCCGCCCAGCGCGCTCTGCACTAACTCGCTGCCCTCCACTGCAACTTCTTATTCCC	TTGCAGTGGAGGGCAGCGAGTTAGTGCAGAGCGCGCTGGGCGGGGCGTCG	0	0	0.0348694	0	0	0	0	0	0	5	176790350
cg01428589	1.00946e-05	0.277093	0.520234	0.243141	NM_207391	RGS9BP	1stExon	chr19:33165266-33168099	Island	NA	CATGGAGATGAAGGTCAACGTGCCCCGCTGGACCGTGCAAGCCCGGCAGGCGGCGGGCGC[CG]AGCTCCTGTCCACGGTCAGCGCCGGCCCCTCCTCGGTCGTGTCCTTGCAGGAGCGCGGGG	GCAAGGACACGACCGAGGAGGGGCCGGCGCTGACCGTGGACAGGAGCTCG	0	1	0.01816	0	0	0	0	0	0	19	33167718
cg04084088	1.30329e-06	0.250893	0.443489	0.192596	NM_207391	RGS9BP	1stExon	chr19:33165266-33168099	Island	NA	CAGCCTGCGGCTCGAGGCGGAGGGCGACTTCGACGTCGCGGACCTGCGGGAGCTGGAGCG[CG]AGGTCCTTCAGGTGGGCGAGATGATCGACAACATGGAGATGAAGGTCAACGTGCCCCGCT	TGACCTTCATCTCCATGTTGTCGATCATCTCGCCCACCTGAAGGACCTCG	0	0	-0.0146	0	0	0	0	0	0	19	33167625
cg04420309	4.76021e-05	0.272217	0.311034	0.0388169	NM_014578	RHOD	1stExon	chr11:66824118-66824621	Island	Axon guidance	CCAGGCCGCGGGTGAGGAGGCGCCACCAGGCGTGCGGTCCGTCAAGGTGGTCCTGGTGGG[CG]ACGGCGGCTGCGGGAAGACGTCGCTGCTGATGGTCTTCGCCGATGGGGCCTTCCCCGAGG	CGCCCACCAGGACCACCTTGACGGACCGCACGCCTGGTGGCGCCTCCTCA	0	0	0.0279093	0	0	0	0	0	0	11	66824445
cg18180569	7.99045e-07	0.281598	0.477822	0.196225	NM_018150	RNF220	Body	chr1:44883136-44884272	Island	NA	CGCCCCGCGCCCTCCCTCCCATCAATTGTCATGCAGAAGTGATCCGGGCTGCCGTTTTCT[CG]CGGCCGCCCGCCAGCCCCTCGCCGCTGCCGGCAGAAGGGTGGCTGGTAATTGATCTTCTG	TCCCTCCCATCAATTGTCATGCAGAAGTGATCCGGGCTGCCGTTTTCTCG	0	1	-0.0746098	0	0	0	0	0	0	1	44883362
cg14468692	0.000426944	0.25884	0.498267	0.239427	NM_203384	RNH1	5UTR	chr11:506353-508009	N_Shore	NA	AGCTCTGGCAGCTCCCACCACCCTCGAGGGACCGGCCCCTGCCTCCTCCCACAAGCAGGC[CG]GATTCCAGGAATTGCCCAAACAATAAAATAAAGCAAACCTGAGACACCCCTTTTTGCTAC	GGTGTCTCAGGTTTGCTTTATTTTATTGTTTGGGCAATTCCTGGAATCCG	0	1	-0.00303995	0	0	0	0	0	1	11	504784
cg14468692	0.000426944	0.25884	0.498267	0.239427	NM_203387	RNH1	5UTR	chr11:506353-508009	N_Shore	NA	AGCTCTGGCAGCTCCCACCACCCTCGAGGGACCGGCCCCTGCCTCCTCCCACAAGCAGGC[CG]GATTCCAGGAATTGCCCAAACAATAAAATAAAGCAAACCTGAGACACCCCTTTTTGCTAC	GGTGTCTCAGGTTTGCTTTATTTTATTGTTTGGGCAATTCCTGGAATCCG	0	1	-0.00303995	0	0	0	0	0	1	11	504784
cg14468692	0.000426944	0.25884	0.498267	0.239427	NM_203385	RNH1	5UTR	chr11:506353-508009	N_Shore	NA	AGCTCTGGCAGCTCCCACCACCCTCGAGGGACCGGCCCCTGCCTCCTCCCACAAGCAGGC[CG]GATTCCAGGAATTGCCCAAACAATAAAATAAAGCAAACCTGAGACACCCCTTTTTGCTAC	GGTGTCTCAGGTTTGCTTTATTTTATTGTTTGGGCAATTCCTGGAATCCG	0	1	-0.00303995	0	0	0	0	0	1	11	504784
cg14468692	0.000426944	0.25884	0.498267	0.239427	NM_203389	RNH1	5UTR	chr11:506353-508009	N_Shore	NA	AGCTCTGGCAGCTCCCACCACCCTCGAGGGACCGGCCCCTGCCTCCTCCCACAAGCAGGC[CG]GATTCCAGGAATTGCCCAAACAATAAAATAAAGCAAACCTGAGACACCCCTTTTTGCTAC	GGTGTCTCAGGTTTGCTTTATTTTATTGTTTGGGCAATTCCTGGAATCCG	0	1	-0.00303995	0	0	0	0	0	1	11	504784
cg14468692	0.000426944	0.25884	0.498267	0.239427	NM_203386	RNH1	5UTR	chr11:506353-508009	N_Shore	NA	AGCTCTGGCAGCTCCCACCACCCTCGAGGGACCGGCCCCTGCCTCCTCCCACAAGCAGGC[CG]GATTCCAGGAATTGCCCAAACAATAAAATAAAGCAAACCTGAGACACCCCTTTTTGCTAC	GGTGTCTCAGGTTTGCTTTATTTTATTGTTTGGGCAATTCCTGGAATCCG	0	1	-0.00303995	0	0	0	0	0	1	11	504784
cg14468692	0.000426944	0.25884	0.498267	0.239427	NM_203388	RNH1	5UTR	chr11:506353-508009	N_Shore	NA	AGCTCTGGCAGCTCCCACCACCCTCGAGGGACCGGCCCCTGCCTCCTCCCACAAGCAGGC[CG]GATTCCAGGAATTGCCCAAACAATAAAATAAAGCAAACCTGAGACACCCCTTTTTGCTAC	GGTGTCTCAGGTTTGCTTTATTTTATTGTTTGGGCAATTCCTGGAATCCG	0	1	-0.00303995	0	0	0	0	0	1	11	504784
cg14468692	0.000426944	0.25884	0.498267	0.239427	NM_002939	RNH1	5UTR	chr11:506353-508009	N_Shore	NA	AGCTCTGGCAGCTCCCACCACCCTCGAGGGACCGGCCCCTGCCTCCTCCCACAAGCAGGC[CG]GATTCCAGGAATTGCCCAAACAATAAAATAAAGCAAACCTGAGACACCCCTTTTTGCTAC	GGTGTCTCAGGTTTGCTTTATTTTATTGTTTGGGCAATTCCTGGAATCCG	0	1	-0.00303995	0	0	0	0	0	1	11	504784
cg14468692	0.000426944	0.25884	0.498267	0.239427	NM_203383	RNH1	5UTR	chr11:506353-508009	N_Shore	NA	AGCTCTGGCAGCTCCCACCACCCTCGAGGGACCGGCCCCTGCCTCCTCCCACAAGCAGGC[CG]GATTCCAGGAATTGCCCAAACAATAAAATAAAGCAAACCTGAGACACCCCTTTTTGCTAC	GGTGTCTCAGGTTTGCTTTATTTTATTGTTTGGGCAATTCCTGGAATCCG	0	1	-0.00303995	0	0	0	0	0	1	11	504784
cg23687466	0.000303411	0.252174	0.490668	0.238494	NM_203384	RNH1	5UTR	chr11:506353-508009	N_Shore	NA	GATTTGTTGTAGCTGAGGCGAACGGGGCGAGGCTGTGAGGACGGGTTTTGGAGCGCCGCT[CG]GCCGTCCTCAAAACTTTGGACACACCCTCCGTTTCTGTCAGTCAAGAGTTCTTCATGCCT	CTGAGGCGAACGGGGCGAGGCTGTGAGGACGGGTTTTGGAGCGCCGCTCG	0	1	0.02129	0	0	0	0	0	1	11	504937
cg23687466	0.000303411	0.252174	0.490668	0.238494	NM_203386	RNH1	5UTR	chr11:506353-508009	N_Shore	NA	GATTTGTTGTAGCTGAGGCGAACGGGGCGAGGCTGTGAGGACGGGTTTTGGAGCGCCGCT[CG]GCCGTCCTCAAAACTTTGGACACACCCTCCGTTTCTGTCAGTCAAGAGTTCTTCATGCCT	CTGAGGCGAACGGGGCGAGGCTGTGAGGACGGGTTTTGGAGCGCCGCTCG	0	1	0.02129	0	0	0	0	0	1	11	504937
cg23687466	0.000303411	0.252174	0.490668	0.238494	NM_203387	RNH1	5UTR	chr11:506353-508009	N_Shore	NA	GATTTGTTGTAGCTGAGGCGAACGGGGCGAGGCTGTGAGGACGGGTTTTGGAGCGCCGCT[CG]GCCGTCCTCAAAACTTTGGACACACCCTCCGTTTCTGTCAGTCAAGAGTTCTTCATGCCT	CTGAGGCGAACGGGGCGAGGCTGTGAGGACGGGTTTTGGAGCGCCGCTCG	0	1	0.02129	0	0	0	0	0	1	11	504937
cg23687466	0.000303411	0.252174	0.490668	0.238494	NM_203383	RNH1	5UTR	chr11:506353-508009	N_Shore	NA	GATTTGTTGTAGCTGAGGCGAACGGGGCGAGGCTGTGAGGACGGGTTTTGGAGCGCCGCT[CG]GCCGTCCTCAAAACTTTGGACACACCCTCCGTTTCTGTCAGTCAAGAGTTCTTCATGCCT	CTGAGGCGAACGGGGCGAGGCTGTGAGGACGGGTTTTGGAGCGCCGCTCG	0	1	0.02129	0	0	0	0	0	1	11	504937
cg23687466	0.000303411	0.252174	0.490668	0.238494	NM_002939	RNH1	5UTR	chr11:506353-508009	N_Shore	NA	GATTTGTTGTAGCTGAGGCGAACGGGGCGAGGCTGTGAGGACGGGTTTTGGAGCGCCGCT[CG]GCCGTCCTCAAAACTTTGGACACACCCTCCGTTTCTGTCAGTCAAGAGTTCTTCATGCCT	CTGAGGCGAACGGGGCGAGGCTGTGAGGACGGGTTTTGGAGCGCCGCTCG	0	1	0.02129	0	0	0	0	0	1	11	504937
cg23687466	0.000303411	0.252174	0.490668	0.238494	NM_203385	RNH1	5UTR	chr11:506353-508009	N_Shore	NA	GATTTGTTGTAGCTGAGGCGAACGGGGCGAGGCTGTGAGGACGGGTTTTGGAGCGCCGCT[CG]GCCGTCCTCAAAACTTTGGACACACCCTCCGTTTCTGTCAGTCAAGAGTTCTTCATGCCT	CTGAGGCGAACGGGGCGAGGCTGTGAGGACGGGTTTTGGAGCGCCGCTCG	0	1	0.02129	0	0	0	0	0	1	11	504937
cg23687466	0.000303411	0.252174	0.490668	0.238494	NM_203388	RNH1	5UTR	chr11:506353-508009	N_Shore	NA	GATTTGTTGTAGCTGAGGCGAACGGGGCGAGGCTGTGAGGACGGGTTTTGGAGCGCCGCT[CG]GCCGTCCTCAAAACTTTGGACACACCCTCCGTTTCTGTCAGTCAAGAGTTCTTCATGCCT	CTGAGGCGAACGGGGCGAGGCTGTGAGGACGGGTTTTGGAGCGCCGCTCG	0	1	0.02129	0	0	0	0	0	1	11	504937
cg23687466	0.000303411	0.252174	0.490668	0.238494	NM_203389	RNH1	5UTR	chr11:506353-508009	N_Shore	NA	GATTTGTTGTAGCTGAGGCGAACGGGGCGAGGCTGTGAGGACGGGTTTTGGAGCGCCGCT[CG]GCCGTCCTCAAAACTTTGGACACACCCTCCGTTTCTGTCAGTCAAGAGTTCTTCATGCCT	CTGAGGCGAACGGGGCGAGGCTGTGAGGACGGGTTTTGGAGCGCCGCTCG	0	1	0.02129	0	0	0	0	0	1	11	504937
cg04191427	4.09868e-06	0.334784	0.625548	0.290764	NM_020761	RPTOR	Body	chr17:78831505-78831864	S_Shore	mTOR signaling pathway	GCCCTCTGCAGGGTTGTTGGGGACAAAGATTTCCCAGAGATGCCTTTGCCTTTAGCTGTC[CG]TGTGCGGAGGGGCACACGTGTGTGATACAGAGCTGGGCTCGGAGCCAGGTTGGCAGGGAG	CGGACAGCTAAAGGCAAAGGCATCTCTGGGAAATCTTTGTCCCCAACAAC	0	1	0.017367	0	0	0	0	0	0	17	78833259
cg04191427	4.09868e-06	0.334784	0.625548	0.290764	NM_001163034	RPTOR	Body	chr17:78831505-78831864	S_Shore	mTOR signaling pathway	GCCCTCTGCAGGGTTGTTGGGGACAAAGATTTCCCAGAGATGCCTTTGCCTTTAGCTGTC[CG]TGTGCGGAGGGGCACACGTGTGTGATACAGAGCTGGGCTCGGAGCCAGGTTGGCAGGGAG	CGGACAGCTAAAGGCAAAGGCATCTCTGGGAAATCTTTGTCCCCAACAAC	0	1	0.017367	0	0	0	0	0	0	17	78833259
cg17536595	1.02303e-06	0.272188	0.389683	0.117495	NM_152732	RSPH9	1stExon	chr6:43612714-43613366	Island	NA	AGCCTCCTGCTGTCTCTGGAGCTGGCGTCCGGCAGTGGGCAGGGCCTCAGCCCGGACCGT[CG]GGCCTCGCTGCTCACGTCTCTTATGCTGGTTAAGCGCGACTACCGCTATGATCGGGTTCT	CGGGCCTCGCTGCTCACGTCTCTTATGCTGGTTAAGCGCGACTACCGCTA	0	0	-0.0091608	0	0	0	0	0	0	6	43612908
cg07636225	0.000112385	0.265108	0.623897	0.358789	NM_201429	RTN3	Body	0	0	NA	CTCACTGCCTTAGTGCGAGCCCTTATCTCTTGCCAAGATTATGCAGTAGCTTTTCAGTTC[CG]TCCATGCTCTACCCTGCTGCCAGAGTTCTTTCTAAAACACGTGATATTGTCACACCCTTA	CGGAACTGAAAAGCTACTGCATAATCTTGGCAAGAGATAAGGGCTCGCAC	0	1	-0.130252	0	0	0	0	0	0	11	63466987
cg07636225	0.000112385	0.265108	0.623897	0.358789	NM_201430	RTN3	Body	0	0	NA	CTCACTGCCTTAGTGCGAGCCCTTATCTCTTGCCAAGATTATGCAGTAGCTTTTCAGTTC[CG]TCCATGCTCTACCCTGCTGCCAGAGTTCTTTCTAAAACACGTGATATTGTCACACCCTTA	CGGAACTGAAAAGCTACTGCATAATCTTGGCAAGAGATAAGGGCTCGCAC	0	1	-0.130252	0	0	0	0	0	0	11	63466987
cg07636225	0.000112385	0.265108	0.623897	0.358789	NM_006054	RTN3	Body	0	0	NA	CTCACTGCCTTAGTGCGAGCCCTTATCTCTTGCCAAGATTATGCAGTAGCTTTTCAGTTC[CG]TCCATGCTCTACCCTGCTGCCAGAGTTCTTTCTAAAACACGTGATATTGTCACACCCTTA	CGGAACTGAAAAGCTACTGCATAATCTTGGCAAGAGATAAGGGCTCGCAC	0	1	-0.130252	0	0	0	0	0	0	11	63466987
cg07636225	0.000112385	0.265108	0.623897	0.358789	NM_201428	RTN3	Body	0	0	NA	CTCACTGCCTTAGTGCGAGCCCTTATCTCTTGCCAAGATTATGCAGTAGCTTTTCAGTTC[CG]TCCATGCTCTACCCTGCTGCCAGAGTTCTTTCTAAAACACGTGATATTGTCACACCCTTA	CGGAACTGAAAAGCTACTGCATAATCTTGGCAAGAGATAAGGGCTCGCAC	0	1	-0.130252	0	0	0	0	0	0	11	63466987
cg17064250	1.91409e-05	0.262819	0.469899	0.207079	NM_001024630	RUNX2	Body	chr6:45389420-45391646	N_Shore	NA	TACACAACGCCGAGGGTAAAACGGCCCTGTGCCCCCTTCTTGGGGTGTAATAGCCTCAAG[CG]GATTTCCCGGCTTCTGCGGGCGCAGCACATTGTTTTATTTGTTTTGAAGGCTCAGAGTTT	TTCAAAACAAATAAAACAATGTGCTGCGCCCGCAGAAGCCGGGAAATCCG	0	0	-0.0098818	0	1	0	0	0	0	6	45388500
cg17064250	1.91409e-05	0.262819	0.469899	0.207079	NM_001015051	RUNX2	Body	chr6:45389420-45391646	N_Shore	NA	TACACAACGCCGAGGGTAAAACGGCCCTGTGCCCCCTTCTTGGGGTGTAATAGCCTCAAG[CG]GATTTCCCGGCTTCTGCGGGCGCAGCACATTGTTTTATTTGTTTTGAAGGCTCAGAGTTT	TTCAAAACAAATAAAACAATGTGCTGCGCCCGCAGAAGCCGGGAAATCCG	0	0	-0.0098818	0	1	0	0	0	0	6	45388500
cg17064250	1.91409e-05	0.262819	0.469899	0.207079	NM_004348	RUNX2	TSS1500	chr6:45389420-45391646	N_Shore	NA	TACACAACGCCGAGGGTAAAACGGCCCTGTGCCCCCTTCTTGGGGTGTAATAGCCTCAAG[CG]GATTTCCCGGCTTCTGCGGGCGCAGCACATTGTTTTATTTGTTTTGAAGGCTCAGAGTTT	TTCAAAACAAATAAAACAATGTGCTGCGCCCGCAGAAGCCGGGAAATCCG	0	0	-0.0098818	0	1	0	0	0	0	6	45388500
cg25494480	1.38955e-05	0.311405	0.51832	0.206915	NM_001024630	RUNX2	Body	chr6:45387346-45388164	Island	NA	ACACCTGGCTACCCCGCACCCCCACCTCTGCTCCCGCGGTCTGGCAGACCCTCAGTCCCC[CG]CGCATCTCTTCAGCGGGGCGATCCCGAGTCACGCAACCACAGCCCCCCAAGCTCATCTTG	GGGGGGCTGTGGTTGCGTGACTCGGGATCGCCCCGCTGAAGAGATGCGCG	0	1	0.0263703	0	0	0	0	0	0	6	45387917
cg25494480	1.38955e-05	0.311405	0.51832	0.206915	NM_001015051	RUNX2	Body	chr6:45387346-45388164	Island	NA	ACACCTGGCTACCCCGCACCCCCACCTCTGCTCCCGCGGTCTGGCAGACCCTCAGTCCCC[CG]CGCATCTCTTCAGCGGGGCGATCCCGAGTCACGCAACCACAGCCCCCCAAGCTCATCTTG	GGGGGGCTGTGGTTGCGTGACTCGGGATCGCCCCGCTGAAGAGATGCGCG	0	1	0.0263703	0	0	0	0	0	0	6	45387917
cg16238993	0.000392982	0.262945	0.304289	0.0413439	NM_001100122	SBNO2	TSS200	0	0	NA	CCGGGGCTGACTTTCAGGAAATGATGCCGGCCCCGTAAGTCAGGGCAATTACCGGCAGTG[CG]AGGAGAATTACTGTACGGGGCGGATCTCCCACAGGCGCTGTCAACACGCAACCCCACCCG	CGCACTGCCGGTAATTGCCCTGACTTACGGGGCCGGCATCATTTCCTGAA	0	0	0.346511	0	0	0	0	0	0	19	1132372
cg16238993	0.000392982	0.262945	0.304289	0.0413439	NM_014963	SBNO2	Body	0	0	NA	CCGGGGCTGACTTTCAGGAAATGATGCCGGCCCCGTAAGTCAGGGCAATTACCGGCAGTG[CG]AGGAGAATTACTGTACGGGGCGGATCTCCCACAGGCGCTGTCAACACGCAACCCCACCCG	CGCACTGCCGGTAATTGCCCTGACTTACGGGGCCGGCATCATTTCCTGAA	0	0	0.346511	0	0	0	0	0	0	19	1132372
cg25774643	1.24364e-05	0.371448	0.437179	0.065731	NM_021920	SCT	TSS200	chr11:626728-628037	Island	NA	AGCAGCAGCAGGAGGGGCCGGGGGGCCATGGCGGGGTCGGGGCGCAGGAGCTGAGCGCTG[CG]GCCACGGCCCCGGGCCCCCGCAAGGCCCCTTTATGGCGGCGCCCGGAAAGGGGACGGCCC	AGGGGCCGGGGGGCCATGGCGGGGTCGGGGCGCAGGAGCTGAGCGCTGCG	0	1	0.0007183	0	0	0	0	0	0	11	627175
cg12211856	6.51192e-06	0.264972	0.505944	0.240972	NM_006642	SDCCAG8	Body	chr1:243646394-243646888	Island	NA	CCTTTCTCGCAAACAGCGGTGCCCTCTACGTGGGGGATCCTGGAGGCTGCTGAGCACGAG[CG]CCCTCCGCGACCCGCCCCTGCTCCCGCCTCCACTCTTGCCTCGGGGGGAGGGTCTCAGTC	ACAGCGGTGCCCTCTACGTGGGGGATCCTGGAGGCTGCTGAGCACGAGCG	0	1	-0.0029805	0	0	0	0	0	0	1	243646691
cg22699026	2.90122e-06	0.292903	0.515047	0.222145	NM_006642	SDCCAG8	Body	chr1:243646394-243646888	Island	NA	AAGAAAAGGCTAAAAACAAGACACACAGAACAAGAAATTGCACTCTCTCAAAACGACAGT[CG]CCCTGAAACGGACGCTGGAAGAGGTTTCCAGGCCCGTGGCGACGGTGAGGGGGGTGAAGG	AAAACAAGACACACAGAACAAGAAATTGCACTCTCTCAAAACGACAGTCG	0	1	-0.00421265	0	0	0	0	0	0	1	243646402
cg25227866	0.000214377	0.262207	0.60426	0.342053	NM_001144952	SDK2	Body	0	0	NA	TTAAAGGCGGCGGCGAGTGCTTCATTTGCATGTTCTGTGCGGCACATTGGAGAGTCTGGG[CG]GATGTGGCCAGCGGGGCCCCAGGGCTGCCAGGATGGGCCATGGAAAATGCATCCGTTGCT	CGCCCAGACTCTCCAATGTGCCGCACAGAACATGCAAATGAAGCACTCGC	0	0	-0.310469	0	0	0	0	0	0	17	71489530
cg20831708	1.11574e-05	0.255187	0.497563	0.242376	NM_015490	SEC31B	5UTR	chr10:102279162-102279730	Island	Protein processing in endoplasmic reticulum	ATCCGGCTGGGGGTTCCCGTGCGGCAGGGACAGTAGAGCCGGATCCAATTCAAGGGTAGA[CG]TAGTGGAGGCCCCCGAGGCCCGGACCCGCGGGCAGGGCAGGCGCGGGCCGGGGGCTCCGC	CGTCTACCCTTGAATTGGATCCGGCTCTACTGTCCCTGCCGCACGGGAAC	0	0	-0.127896	0	0	0	0	0	0	10	102279373
cg07371589	3.96885e-07	0.349924	0.576651	0.226727	NM_030913	SEMA6C	3UTR	chr1:151103685-151106100	Island	Axon guidance	AGCCTCAACTAAACTTTACCGGGGTCCCCCTGGCCCTGGCTCACCTCGACACCGTTAATT[CG]CTCGTCTCCTTTAGGAAACCTTTCCAGACTGCCCCCCGGCGGGACCGCAGCCATCCCATT	CGCTCGTCTCCTTTAGGAAACCTTTCCAGACTGCCCCCCGGCGGGACCGC	0	1	0.0253259	0	0	0	0	0	0	1	151104367
cg23994112	0.000278247	0.280595	0.709447	0.428853	NM_001113491	SEPT9	Body	chr17:75368688-75370506	S_Shelf	NA	ACGGGGCTGGCGGACGGCATGTGCTTTCGTGAATTCAGGCCAAATCTGTTATCGCAAACA[CG]ATTACAACTCGGGTCTTTGTGTAACAAAAGCCTTTCCAAGTACCAGCTGTTGGCCTGCTT	CGTGTTTGCGATAACAGATTTGGCCTGAATTCACGAAAGCACATGCCGTC	0	1	-0.0108516	0	0	0	0	0	0	17	75373457
cg23994112	0.000278247	0.280595	0.709447	0.428853	NM_001113493	SEPT9	Body	chr17:75368688-75370506	S_Shelf	NA	ACGGGGCTGGCGGACGGCATGTGCTTTCGTGAATTCAGGCCAAATCTGTTATCGCAAACA[CG]ATTACAACTCGGGTCTTTGTGTAACAAAAGCCTTTCCAAGTACCAGCTGTTGGCCTGCTT	CGTGTTTGCGATAACAGATTTGGCCTGAATTCACGAAAGCACATGCCGTC	0	1	-0.0108516	0	0	0	0	0	0	17	75373457
cg23994112	0.000278247	0.280595	0.709447	0.428853	NM_001113494	SEPT9	5UTR	chr17:75368688-75370506	S_Shelf	NA	ACGGGGCTGGCGGACGGCATGTGCTTTCGTGAATTCAGGCCAAATCTGTTATCGCAAACA[CG]ATTACAACTCGGGTCTTTGTGTAACAAAAGCCTTTCCAAGTACCAGCTGTTGGCCTGCTT	CGTGTTTGCGATAACAGATTTGGCCTGAATTCACGAAAGCACATGCCGTC	0	1	-0.0108516	0	0	0	0	0	0	17	75373457
cg23994112	0.000278247	0.280595	0.709447	0.428853	NM_006640	SEPT9	Body	chr17:75368688-75370506	S_Shelf	NA	ACGGGGCTGGCGGACGGCATGTGCTTTCGTGAATTCAGGCCAAATCTGTTATCGCAAACA[CG]ATTACAACTCGGGTCTTTGTGTAACAAAAGCCTTTCCAAGTACCAGCTGTTGGCCTGCTT	CGTGTTTGCGATAACAGATTTGGCCTGAATTCACGAAAGCACATGCCGTC	0	1	-0.0108516	0	0	0	0	0	0	17	75373457
cg23994112	0.000278247	0.280595	0.709447	0.428853	NM_001113492	SEPT9	5UTR	chr17:75368688-75370506	S_Shelf	NA	ACGGGGCTGGCGGACGGCATGTGCTTTCGTGAATTCAGGCCAAATCTGTTATCGCAAACA[CG]ATTACAACTCGGGTCTTTGTGTAACAAAAGCCTTTCCAAGTACCAGCTGTTGGCCTGCTT	CGTGTTTGCGATAACAGATTTGGCCTGAATTCACGAAAGCACATGCCGTC	0	1	-0.0108516	0	0	0	0	0	0	17	75373457
cg07953015	4.2995e-05	0.300599	0.616913	0.316314	NM_003009	SEPW1	3UTR	chr19:48281585-48282351	S_Shelf	NA	CCTAAAACAGCTCTCCTGGTTTGGGAATGAAAAGTGCTAGCAACCCAACGGTTCAGAATC[CG]GAACTCTAGGTCTTTGTCCCATTGCCAAGAAACAGTTCCCAACCCAGCAGGTCATGTGAC	CGGAACTCTAGGTCTTTGTCCCATTGCCAAGAAACAGTTCCCAACCCAGC	0	1	0.00580115	0	0	0	0	0	0	19	48285322
cg05164933	4.2995e-05	0.304647	0.393006	0.0883591	NM_003013	SFRP2	TSS200	chr4:154709512-154710827	Island	Wnt signaling pathway	AGAATGCCCCTCACGCGCTTGCTGGAAGGGAATTCTGGCTGCGCCCCCTCCCCTAGATGC[CG]CCGCTCGCCCGCCCTAGGATTTCTTTAAACAACAAACAGAGAAGCCTGGCCGCTGCGCCC	CGCCGCTCGCCCGCCCTAGGATTTCTTTAAACAACAAACAGAGAAGCCTG	0	1	-0.373649	0	0	0	0	0	6	4	154710418
cg27020216	2.57315e-06	0.265571	0.443543	0.177972	NM_015595	SGEF	Body	chr3:153838787-153840380	Island	Bacterial invasion of epithelial cells	CGGTGCCTTCGCCCACTGCAAATGGCCTTGCCGCTAATAACGACTCTCCTGGGTCAGGTT[CG]CAGTCCGGCCGGAAGGCAAAGGACCCCGAACGGGGGCTCTTTCCTGGGCCCCAGAAAAGT	CCACTGCAAATGGCCTTGCCGCTAATAACGACTCTCCTGGGTCAGGTTCG	0	1	-0.00245675	0	0	0	0	0	0	3	153840347
cg00460049	1.40824e-07	0.271495	0.411275	0.13978	NM_032291	SGIP1	TSS1500	chr1:66998728-66999060	Island	NA	TGTCATTTAGGAGAAAGTTTGTTTCCTACAGAGACTGCAGTTGGCAGCTGCAGCCCCAGT[CG]GTTGCGAGAAAAGCTCCCCACCTGGGGAAGCGAGGCCGCTCCCGTGTGCGCTCGGCGGGG	GAAAGTTTGTTTCCTACAGAGACTGCAGTTGGCAGCTGCAGCCCCAGTCG	0	1	-0.0133227	0	0	0	0	0	0	1	66998806
cg14610403	7.1522e-07	0.262753	0.467573	0.20482	NM_032291	SGIP1	TSS1500	chr1:66998728-66999060	Island	NA	TTAGGAGAAAGTTTGTTTCCTACAGAGACTGCAGTTGGCAGCTGCAGCCCCAGTCGGTTG[CG]AGAAAAGCTCCCCACCTGGGGAAGCGAGGCCGCTCCCGTGTGCGCTCGGCGGGGAGGACG	CGCAACCGACTGGGGCTGCAGCTGCCAACTGCAGTCTCTGTAGGAAACAA	0	1	0.0041452	0	0	0	0	0	0	1	66998812
cg17162576	9.12431e-08	0.26035	0.362101	0.101751	NM_032291	SGIP1	TSS1500	chr1:66998728-66999060	Island	NA	CAGGCTTCCGCTCCCTGCCTGCTCCCCTTTCCAGCCTCCCGCCCCAGAAACGATCTCGAG[CG]TTGCCAGTTTGATTCCAGAGCCCCACTCGGGTGGGTTCTTTTGTTTCTTTGTTTTAATGA	AGAAACAAAAGAACCCACCCGAGTGGGGCTCTGGAATCAAACTGGCAACG	0	1	-0.03253	0	0	0	0	0	0	1	66999059
cg17689707	0.00115805	0.253283	0.359822	0.106539	NM_001143676	SGK1	5UTR	chr6:134638797-134639021	Island	Aldosterone-regulated sodium reabsorption	TCTCCTTCCATCATTGCTCCGAAACATATGCATCACCGCTGCAGGACCCTGGGGGCCGGA[CG]GTGGGATACGGCCAATCTCCGGGGAGATGCTGTGGCTCTTACCGAGCGGGAGAAGGGTAC	ATTGCTCCGAAACATATGCATCACCGCTGCAGGACCCTGGGGGCCGGACG	0	1	0.0479519	0	0	0	0	0	0	6	134638871
cg17689707	0.00115805	0.253283	0.359822	0.106539	NM_001143676	SGK1	1stExon	chr6:134638797-134639021	Island	Aldosterone-regulated sodium reabsorption	TCTCCTTCCATCATTGCTCCGAAACATATGCATCACCGCTGCAGGACCCTGGGGGCCGGA[CG]GTGGGATACGGCCAATCTCCGGGGAGATGCTGTGGCTCTTACCGAGCGGGAGAAGGGTAC	ATTGCTCCGAAACATATGCATCACCGCTGCAGGACCCTGGGGGCCGGACG	0	1	0.0479519	0	0	0	0	0	0	6	134638871
cg04521004	4.3947e-09	0.253315	0.530494	0.277179	NM_006884	SHOX2	Body	chr3:157821232-157821604	Island	NA	ACTTGCTGGTCTAATTTAGGAACAATTGGGCCGAAAGGTATCAGCGAGAGCAACAGACCC[CG]GTGTTGTGCCGCACAGGGAGCCGCATCCGCAGACGCCCCTCGCTGCCCCTGGGCTCGGGC	CGGGGTCTGTTGCTCTCGCTGATACCTTTCGGCCCAATTGTTCCTAAATT	0	1	0.0151049	0	0	0	0	0	0	3	157821262
cg04521004	4.3947e-09	0.253315	0.530494	0.277179	NM_003030	SHOX2	Body	chr3:157821232-157821604	Island	NA	ACTTGCTGGTCTAATTTAGGAACAATTGGGCCGAAAGGTATCAGCGAGAGCAACAGACCC[CG]GTGTTGTGCCGCACAGGGAGCCGCATCCGCAGACGCCCCTCGCTGCCCCTGGGCTCGGGC	CGGGGTCTGTTGCTCTCGCTGATACCTTTCGGCCCAATTGTTCCTAAATT	0	1	0.0151049	0	0	0	0	0	0	3	157821262
cg04521004	4.3947e-09	0.253315	0.530494	0.277179	NM_001163678	SHOX2	Body	chr3:157821232-157821604	Island	NA	ACTTGCTGGTCTAATTTAGGAACAATTGGGCCGAAAGGTATCAGCGAGAGCAACAGACCC[CG]GTGTTGTGCCGCACAGGGAGCCGCATCCGCAGACGCCCCTCGCTGCCCCTGGGCTCGGGC	CGGGGTCTGTTGCTCTCGCTGATACCTTTCGGCCCAATTGTTCCTAAATT	0	1	0.0151049	0	0	0	0	0	0	3	157821262
cg04913979	1.72132e-07	0.252607	0.393792	0.141186	NM_003030	SHOX2	Body	chr3:157822973-157823836	N_Shore	NA	GCAGAGAAATTAATACTTGCCCTGAGCTTGGAAATCAACAATCCCAGGAACTGCGCCCGC[CG]GGGGTTCAGACCTGAACCTCGCCGTCAGGCGCGCTGGCGAACCTGTAGTTCGGGCCTGTA	CGGCGGGCGCAGTTCCTGGGATTGTTGATTTCCAAGCTCAGGGCAAGTAT	1	1	0.0353645	0	0	0	0	0	0	3	157821994
cg04913979	1.72132e-07	0.252607	0.393792	0.141186	NM_001163678	SHOX2	Body	chr3:157822973-157823836	N_Shore	NA	GCAGAGAAATTAATACTTGCCCTGAGCTTGGAAATCAACAATCCCAGGAACTGCGCCCGC[CG]GGGGTTCAGACCTGAACCTCGCCGTCAGGCGCGCTGGCGAACCTGTAGTTCGGGCCTGTA	CGGCGGGCGCAGTTCCTGGGATTGTTGATTTCCAAGCTCAGGGCAAGTAT	1	1	0.0353645	0	0	0	0	0	0	3	157821994
cg04913979	1.72132e-07	0.252607	0.393792	0.141186	NM_006884	SHOX2	Body	chr3:157822973-157823836	N_Shore	NA	GCAGAGAAATTAATACTTGCCCTGAGCTTGGAAATCAACAATCCCAGGAACTGCGCCCGC[CG]GGGGTTCAGACCTGAACCTCGCCGTCAGGCGCGCTGGCGAACCTGTAGTTCGGGCCTGTA	CGGCGGGCGCAGTTCCTGGGATTGTTGATTTCCAAGCTCAGGGCAAGTAT	1	1	0.0353645	0	0	0	0	0	0	3	157821994
cg12993163	4.98404e-08	0.288138	0.36961	0.0814726	NM_001163678	SHOX2	Body	chr3:157821232-157821604	Island	NA	GACAGCCAGGTAATCTCCGTCCCGCCTGCCCGACCGGGGTCGCACGAGCACAGGCGCCCA[CG]CCATGTTGGCTGCCCAAAGGGCTCGCCGCCCAAGCCGGGCCAGAAGGCAGGAGGCGGAAA	CGCCATGTTGGCTGCCCAAAGGGCTCGCCGCCCAAGCCGGGCCAGAAGGC	0	1	0.0299937	0	0	0	0	0	0	3	157821407
cg12993163	4.98404e-08	0.288138	0.36961	0.0814726	NM_003030	SHOX2	Body	chr3:157821232-157821604	Island	NA	GACAGCCAGGTAATCTCCGTCCCGCCTGCCCGACCGGGGTCGCACGAGCACAGGCGCCCA[CG]CCATGTTGGCTGCCCAAAGGGCTCGCCGCCCAAGCCGGGCCAGAAGGCAGGAGGCGGAAA	CGCCATGTTGGCTGCCCAAAGGGCTCGCCGCCCAAGCCGGGCCAGAAGGC	0	1	0.0299937	0	0	0	0	0	0	3	157821407
cg12993163	4.98404e-08	0.288138	0.36961	0.0814726	NM_006884	SHOX2	Body	chr3:157821232-157821604	Island	NA	GACAGCCAGGTAATCTCCGTCCCGCCTGCCCGACCGGGGTCGCACGAGCACAGGCGCCCA[CG]CCATGTTGGCTGCCCAAAGGGCTCGCCGCCCAAGCCGGGCCAGAAGGCAGGAGGCGGAAA	CGCCATGTTGGCTGCCCAAAGGGCTCGCCGCCCAAGCCGGGCCAGAAGGC	0	1	0.0299937	0	0	0	0	0	0	3	157821407
cg20501518	1.97287e-08	0.328137	0.485165	0.157028	NM_006884	SHOX2	Body	chr3:157822973-157823836	N_Shore	NA	GCTGTTTGCAGTTCTTCCCAGCGCAGGATCCAGGCCAGCATGGGTGTTAAAAATCATTTC[CG]GAAGAGCCGGTCTGCAGAGAAATTAATACTTGCCCTGAGCTTGGAAATCAACAATCCCAG	TCTTCCCAGCGCAGGATCCAGGCCAGCATGGGTGTTAAAAATCATTTCCG	0	1	0.00821285	0	0	0	0	0	0	3	157821919
cg20501518	1.97287e-08	0.328137	0.485165	0.157028	NM_003030	SHOX2	Body	chr3:157822973-157823836	N_Shore	NA	GCTGTTTGCAGTTCTTCCCAGCGCAGGATCCAGGCCAGCATGGGTGTTAAAAATCATTTC[CG]GAAGAGCCGGTCTGCAGAGAAATTAATACTTGCCCTGAGCTTGGAAATCAACAATCCCAG	TCTTCCCAGCGCAGGATCCAGGCCAGCATGGGTGTTAAAAATCATTTCCG	0	1	0.00821285	0	0	0	0	0	0	3	157821919
cg20501518	1.97287e-08	0.328137	0.485165	0.157028	NM_001163678	SHOX2	Body	chr3:157822973-157823836	N_Shore	NA	GCTGTTTGCAGTTCTTCCCAGCGCAGGATCCAGGCCAGCATGGGTGTTAAAAATCATTTC[CG]GAAGAGCCGGTCTGCAGAGAAATTAATACTTGCCCTGAGCTTGGAAATCAACAATCCCAG	TCTTCCCAGCGCAGGATCCAGGCCAGCATGGGTGTTAAAAATCATTTCCG	0	1	0.00821285	0	0	0	0	0	0	3	157821919
cg26667946	1.46417e-06	0.257854	0.485384	0.227531	NM_198849	SIAH3	TSS200	0	0	NA	GAGTCCTTGGGCCCTGGAAGGAGCGCAGCCTCTGAGACACTCCGCTCCAGCCCGGCTTAG[CG]CGCCTTCATATTCATCATCAAAATAAGACGGTTAGAATCTTGCAGCAGTGAGGCGGCCAA	CGCGCCTTCATATTCATCATCAAAATAAGACGGTTAGAATCTTGCAGCAG	0	1	0.0293164	0	0	0	0	0	0	13	46425874
cg17376853	1.46417e-06	0.269853	0.811421	0.541568	NM_001135054	SIGIRR	Body	chr11:406491-407871	N_Shore	NA	TGGACACCAGGCAGTAGAAGTCTGTGCGGGCACTGTAGTTTCGCGAGCCGAGATCCGAGA[CG]TCCACTTCGCTGCTCCGGCTCTCTCCCAGCGAGACCCCACTGGTGTGCGGTGGAGCTGAT	AGTAGAAGTCTGTGCGGGCACTGTAGTTTCGCGAGCCGAGATCCGAGACG	0	0	0.0331193	0	0	0	0	0	0	11	405970
cg17376853	1.46417e-06	0.269853	0.811421	0.541568	NM_021805	SIGIRR	Body	chr11:406491-407871	N_Shore	NA	TGGACACCAGGCAGTAGAAGTCTGTGCGGGCACTGTAGTTTCGCGAGCCGAGATCCGAGA[CG]TCCACTTCGCTGCTCCGGCTCTCTCCCAGCGAGACCCCACTGGTGTGCGGTGGAGCTGAT	AGTAGAAGTCTGTGCGGGCACTGTAGTTTCGCGAGCCGAGATCCGAGACG	0	0	0.0331193	0	0	0	0	0	0	11	405970
cg17376853	1.46417e-06	0.269853	0.811421	0.541568	NM_001135053	SIGIRR	Body	chr11:406491-407871	N_Shore	NA	TGGACACCAGGCAGTAGAAGTCTGTGCGGGCACTGTAGTTTCGCGAGCCGAGATCCGAGA[CG]TCCACTTCGCTGCTCCGGCTCTCTCCCAGCGAGACCCCACTGGTGTGCGGTGGAGCTGAT	AGTAGAAGTCTGTGCGGGCACTGTAGTTTCGCGAGCCGAGATCCGAGACG	0	0	0.0331193	0	0	0	0	0	0	11	405970
cg16851417	0.000254769	0.273405	0.394852	0.121447	NM_005069	SIM2	Body	chr21:38076762-38077685	Island	NA	AACTCCCCAGGTCTGCGCACGGCAATGGGGGCACCGGGCCTTCTGTCTGTCCTCAGAATA[CG]TAGGATACCCGCGGGCGACAAGCCGGGCCAGGCTAGGAGCCTCCTTCCCTGCCCCTCCCC	CTGCGCACGGCAATGGGGGCACCGGGCCTTCTGTCTGTCCTCAGAATACG	0	0	0.155108	0	0	0	0	0	0	21	38077042
cg16851417	0.000254769	0.273405	0.394852	0.121447	NM_009586	SIM2	Body	chr21:38076762-38077685	Island	NA	AACTCCCCAGGTCTGCGCACGGCAATGGGGGCACCGGGCCTTCTGTCTGTCCTCAGAATA[CG]TAGGATACCCGCGGGCGACAAGCCGGGCCAGGCTAGGAGCCTCCTTCCCTGCCCCTCCCC	CTGCGCACGGCAATGGGGGCACCGGGCCTTCTGTCTGTCCTCAGAATACG	0	0	0.155108	0	0	0	0	0	0	21	38077042
cg27312652	9.07164e-07	0.270164	0.46406	0.193896	NM_005069	SIM2	Body	chr21:38068193-38073891	Island	NA	GGGCTGCGCCGGCCTCTGGAGCCCCGGGAGCCAGTGCCGAGGTAGGGAGACAACTTCCGC[CG]CAGGGCGCCGGACGGTCGGGGCAGAGCAGGCGACAGGTGTCCCTAGGCCGCAGGGCGCTT	CGGCGGAAGTTGTCTCCCTACCTCGGCACTGGCTCCCGGGGCTCCAGAGG	0	1	0.0050145	0	0	0	0	0	0	21	38073517
cg27312652	9.07164e-07	0.270164	0.46406	0.193896	NM_009586	SIM2	Body	chr21:38068193-38073891	Island	NA	GGGCTGCGCCGGCCTCTGGAGCCCCGGGAGCCAGTGCCGAGGTAGGGAGACAACTTCCGC[CG]CAGGGCGCCGGACGGTCGGGGCAGAGCAGGCGACAGGTGTCCCTAGGCCGCAGGGCGCTT	CGGCGGAAGTTGTCTCCCTACCTCGGCACTGGCTCCCGGGGCTCCAGAGG	0	1	0.0050145	0	0	0	0	0	0	21	38073517
cg00097146	1.88145e-07	0.294693	0.403262	0.10857	NM_005413	SIX3	Body	chr2:45169505-45171884	Island	NA	CGGCTGCCCCACGCACGGCTCGGCAGAGTCGCCGTCCACGGCGGCCAGCCCGACCACCAG[CG]TGTCCAGCCTGACGGAGCGCGCAGACACCGGCACCTCCATCCTCTCGGTAACCTCCAGCG	CCGAGAGGATGGAGGTGCCGGTGTCTGCGCGCTCCGTCAGGCTGGACACG	0	1	0.0283266	0	0	0	0	0	0	2	45171818
cg06622151	3.17903e-05	0.273202	0.474793	0.201591	NM_005413	SIX3	TSS1500	chr2:45169505-45171884	N_Shore	NA	TTGGGCTCAGGCTCCCTGGCGCCAGATACCCTCGGAATCCGGGATCCCCGGCTGGCGCCA[CG]GCCCGCTGGGCCAAGGTCGGTGCTTGGTGGGCCCCATGATCTCATCTCTCCTTTCTTCCT	CGGCCCGCTGGGCCAAGGTCGGTGCTTGGTGGGCCCCATGATCTCATCTC	0	1	-0.0378897	0	0	0	0	0	0	2	45168246
cg07095997	1.72132e-07	0.424216	0.49575	0.0715342	NM_017420	SIX4	Body	chr14:61188116-61190772	Island	NA	AGAAGCCAGCAGTGGAGCGTGGGGGAGTCCCAGGGAGCGTGCCCGGCTCGCGAGCGGAGG[CG]GCGGAGCAGCTGGCCTGCTCGCGGTGCCCCCTTGCCACCCTCTGCCCCGGCCCTGCGGAT	TGGAGCGTGGGGGAGTCCCAGGGAGCGTGCCCGGCTCGCGAGCGGAGGCG	0	1	0.0176729	0	0	0	0	0	0	14	61188431
cg13019491	2.11659e-07	0.400535	0.475428	0.074892	NM_007374	SIX6	Body	chr14:60975732-60978180	Island	NA	CCGTAGACTCCAGCAGCAGGTCCTGTCACAGGGTTCCGGGCGGGCACTACGGGCGGAGGG[CG]ACGGCACGCCAGAGGTGCTGGGCGTCGCCACCAGCCCGGCCGCCAGTCTATCCAGCAAGG	CGCCCTCCGCCCGTAGTGCCCGCCCGGAACCCTGTGACAGGACCTGCTGC	0	1	0.0314247	0	0	0	0	0	7	14	60977856
cg14507337	9.12431e-08	0.31964	0.384638	0.0649987	NM_007374	SIX6	3UTR	chr14:60975732-60978180	Island	NA	TCGGGTTGCCGTTTCCCGCCCCACCCCGCGGCCGGCCTGGCTTCACTGGCGCCCTTTGGC[CG]CGACCACGGGAACCAGCGGTGAGGCCTGACCCAGCACCACGTTCTTCTTGCTTTGCTTTT	AGAAGAACGTGGTGCTGGGTCAGGCCTCACCGCTGGTTCCCGTGGTCGCG	1	1	0.02444	0	0	0	0	0	7	14	60978161
cg08441803	0.000303411	0.27884	0.491353	0.212514	NM_003726	SKAP1	Body	0	0	NA	GATGGTAAACTTGACCTGCCGCTGGTACTATCCGATTGCCATTTTTTATTCCCCCTTCGC[CG]CCCCCCCAGGCTGAGCCACGTTGAGTAAATGCATGTGCACGGTCAGGTCAGACCCCGGGA	CGCCCCCCCAGGCTGAGCCACGTTGAGTAAATGCATGTGCACGGTCAGGT	0	1	-0.246365	0	0	0	0	0	0	17	46388390
cg08441803	0.000303411	0.27884	0.491353	0.212514	NM_001075099	SKAP1	Body	0	0	NA	GATGGTAAACTTGACCTGCCGCTGGTACTATCCGATTGCCATTTTTTATTCCCCCTTCGC[CG]CCCCCCCAGGCTGAGCCACGTTGAGTAAATGCATGTGCACGGTCAGGTCAGACCCCGGGA	CGCCCCCCCAGGCTGAGCCACGTTGAGTAAATGCATGTGCACGGTCAGGT	0	1	-0.246365	0	0	0	0	0	0	17	46388390
cg24636368	0.000195681	0.257793	0.607701	0.349908	NM_003726	SKAP1	Body	0	0	NA	CGCCGCCCCCCCAGGCTGAGCCACGTTGAGTAAATGCATGTGCACGGTCAGGTCAGACCC[CG]GGATCGGGTGAAACTCCGTTCACATTTGCATACAGGCGGAGTCTCACAATGAAAGCCCAT	CGGGGTCTGACCTGACCGTGCACATGCATTTACTCAACGTGGCTCAGCCT	0	0	-0.235536	0	0	0	0	0	0	17	46388447
cg24636368	0.000195681	0.257793	0.607701	0.349908	NM_001075099	SKAP1	Body	0	0	NA	CGCCGCCCCCCCAGGCTGAGCCACGTTGAGTAAATGCATGTGCACGGTCAGGTCAGACCC[CG]GGATCGGGTGAAACTCCGTTCACATTTGCATACAGGCGGAGTCTCACAATGAAAGCCCAT	CGGGGTCTGACCTGACCGTGCACATGCATTTACTCAACGTGGCTCAGCCT	0	0	-0.235536	0	0	0	0	0	0	17	46388447
cg12483545	0.000303411	0.272307	0.750593	0.478286	NM_003036	SKI	Body	0	0	NA	AAGGAAGGGGTGTGTTGACAGGGCCGTTCGGGCCGGAGCAGGTGCGACAGGAATGTCCCA[CG]TCCTCTCGTGTGCTGTCGGGAGACAAACCTCTTCCTGCTTCAATATCCCATTCGTTCCAG	CGTGGGACATTCCTGTCGCACCTGCTCCGGCCCGAACGGCCCTGTCAACA	0	0	0.0212117	0	0	0	0	0	0	1	2198879
cg04098339	2.27639e-08	0.252334	0.447566	0.195232	NM_152679	SLC10A4	1stExon	chr4:48485362-48486473	Island	NA	TGCCGCTGCTGGCCTTCCTGCTGGCCCTCGCCTTCAAGCTGGACGAGGTGGCCGCCGTGG[CG]GTGCTCCTGTGTGGCTGCTGTCCCGGCGGCAATCTCTCCAATCTTATGTCCCTGCTGGTT	CATAAGATTGGAGAGATTGCCGCCGGGACAGCAGCCACACAGGAGCACCG	0	1	0.0268032	0	0	0	0	0	1	4	48486087
cg06263461	6.30551e-07	0.289897	0.382898	0.0930017	NM_022829	SLC13A3	TSS200	chr20:45279781-45280169	S_Shore	NA	CCTGCTCCTCCTGGAGGAAAAGGGTGGTGCCTGCGCCCCTGGGACCGGGTGAAAGAGGCC[CG]GGAACGTTGGAGAAAGTTAGGCACTAGAATTAGCAAACGGGACCCCAGCCGCAGGGCAGT	CTGGGGTCCCGTTTGCTAATTCTAGTGCCTAACTTTCTCCAACGTTCCCG	0	1	0.0821531	0	0	0	0	0	0	20	45280237
cg06263461	6.30551e-07	0.289897	0.382898	0.0930017	NM_001011554	SLC13A3	5UTR	chr20:45279781-45280169	S_Shore	NA	CCTGCTCCTCCTGGAGGAAAAGGGTGGTGCCTGCGCCCCTGGGACCGGGTGAAAGAGGCC[CG]GGAACGTTGGAGAAAGTTAGGCACTAGAATTAGCAAACGGGACCCCAGCCGCAGGGCAGT	CTGGGGTCCCGTTTGCTAATTCTAGTGCCTAACTTTCTCCAACGTTCCCG	0	1	0.0821531	0	0	0	0	0	0	20	45280237
cg05845376	1.88145e-07	0.294311	0.709298	0.414987	NM_031947	SLC25A2	TSS200	chr5:140683195-140683773	Island	NA	CTCACCCCAGTGCGGGGGAAGCCGCTCAACCCTACGCTCCGCCGCGGGCCGCCCCCTCCC[CG]CGCACTAAAATAACCCCCTGCTGCCGGCCCAGCGCGCGGCTCACTAGCGTTCCTGCGGCT	GCTAGTGAGCCGCGCGCTGGGCCGGCAGCAGGGGGTTATTTTAGTGCGCG	0	1	0.0125702	0	0	0	0	0	0	5	140683632
cg04963424	1.54244e-05	0.257986	0.501353	0.243367	NM_133489	SLC26A10	TSS200	chr12:58013171-58013652	Island	NA	CCATTACCGCTGGCGGGCCTGGCTGCTCGGAGATGCGGTGGCCGGAGTGACCGTGGGCAT[CG]TGCACGTGCCCCAGGGTGAGAGGCCCTAACAGCAGCCTGTCGGGAGCACAAGCTCTAGAG	GCGGGCCTGGCTGCTCGGAGATGCGGTGGCCGGAGTGACCGTGGGCATCG	0	1	-0.0118996	0	0	0	0	0	0	12	58013645
cg25288897	3.51546e-07	0.294269	0.474891	0.180622	NM_206884	SLC26A5	5UTR	chr7:103085710-103086132	Island	NA	CCGGGAGGGGGCCAATACCAAATTTTAGGGCTGTTAGGCTCTGAGCAGTCCCTTCGTGAC[CG]GATAAGTCAGAGACCCGGGGTTTGAGCCTTGCCCGGCGCTGAGCGGAGGGCCCAGTTTCG	CGGTCACGAAGGGACTGCTCAGAGCCTAACAGCCCTAAAATTTGGTATTG	0	1	-0.0643001	0	0	0	0	0	0	7	103085984
cg25288897	3.51546e-07	0.294269	0.474891	0.180622	NM_001167962	SLC26A5	5UTR	chr7:103085710-103086132	Island	NA	CCGGGAGGGGGCCAATACCAAATTTTAGGGCTGTTAGGCTCTGAGCAGTCCCTTCGTGAC[CG]GATAAGTCAGAGACCCGGGGTTTGAGCCTTGCCCGGCGCTGAGCGGAGGGCCCAGTTTCG	CGGTCACGAAGGGACTGCTCAGAGCCTAACAGCCCTAAAATTTGGTATTG	0	1	-0.0643001	0	0	0	0	0	0	7	103085984
cg25288897	3.51546e-07	0.294269	0.474891	0.180622	NM_206883	SLC26A5	5UTR	chr7:103085710-103086132	Island	NA	CCGGGAGGGGGCCAATACCAAATTTTAGGGCTGTTAGGCTCTGAGCAGTCCCTTCGTGAC[CG]GATAAGTCAGAGACCCGGGGTTTGAGCCTTGCCCGGCGCTGAGCGGAGGGCCCAGTTTCG	CGGTCACGAAGGGACTGCTCAGAGCCTAACAGCCCTAAAATTTGGTATTG	0	1	-0.0643001	0	0	0	0	0	0	7	103085984
cg25288897	3.51546e-07	0.294269	0.474891	0.180622	NM_198999	SLC26A5	5UTR	chr7:103085710-103086132	Island	NA	CCGGGAGGGGGCCAATACCAAATTTTAGGGCTGTTAGGCTCTGAGCAGTCCCTTCGTGAC[CG]GATAAGTCAGAGACCCGGGGTTTGAGCCTTGCCCGGCGCTGAGCGGAGGGCCCAGTTTCG	CGGTCACGAAGGGACTGCTCAGAGCCTAACAGCCCTAAAATTTGGTATTG	0	1	-0.0643001	0	0	0	0	0	0	7	103085984
cg25288897	3.51546e-07	0.294269	0.474891	0.180622	NM_206885	SLC26A5	5UTR	chr7:103085710-103086132	Island	NA	CCGGGAGGGGGCCAATACCAAATTTTAGGGCTGTTAGGCTCTGAGCAGTCCCTTCGTGAC[CG]GATAAGTCAGAGACCCGGGGTTTGAGCCTTGCCCGGCGCTGAGCGGAGGGCCCAGTTTCG	CGGTCACGAAGGGACTGCTCAGAGCCTAACAGCCCTAAAATTTGGTATTG	0	1	-0.0643001	0	0	0	0	0	0	7	103085984
cg02344497	6.51192e-06	0.252268	0.725982	0.473714	NM_003615	SLC4A7	Body	0	0	NA	TGGAGGATTTTGGATAGTTGCCTGGAGTTAAGTCAACATTTTCCTCATTCTTCTGCTCCT[CG]CCTTTCAGCGCTGCTTCTAAGTCTTCCTCAGGCGGATGAATTACTACTGTGGGAATATCA	GATAGTTGCCTGGAGTTAAGTCAACATTTTCCTCATTCTTCTGCTCCTCG	0	1	0.238619	0	0	0	0	0	0	3	27472828
cg23331484	5.77206e-06	0.273849	0.4748	0.200951	NM_019849	SLC7A10	TSS1500	chr19:33716312-33716751	S_Shore	NA	AGGGTGGACGTGCTGGTGGGACGCCGAGGGGGAGGCCACCCGGCGAAGCTGCATCCCTCT[CG]CTTCTGTCGTCGGAGACCGGCATTCTTGGCGCCCTCCACCTCCAGCCCCAGAGACCATTC	CGCTTCTGTCGTCGGAGACCGGCATTCTTGGCGCCCTCCACCTCCAGCCC	0	1	0.00867085	0	0	0	0	0	0	19	33718148
cg00444151	3.87982e-05	0.252091	0.654594	0.402503	NM_001145027	SLFN12L	Body	0	0	NA	CCTTCCCTCCCCTCCCCTCATGACCTCGACTCCCTTCCCTTCTCCCTGGAAGGAGCGGGG[CG]GAAGATCGAGCCCCAGCGCTGCCCCACAACCAGGCTGGATTTAAAGCCTGTGCAGTAGGC	GGCTTTAAATCCAGCCTGGTTGTGGGGCAGCGCTGGGGCTCGATCTTCCG	0	1	-0.0506335	0	0	0	0	0	0	17	33823619
cg03677056	0.000330611	0.258215	0.527933	0.269718	NM_001145027	SLFN12L	Body	chr17:33814234-33814947	S_Shelf	NA	CACGCCGCAGGGACCCTCCAGCAGAGCCGGGCTGCTGCAGCCACCAGCGCTGGGACGAGG[CG]GCAGTGGCCCTCTGGCAAAGTGAAGTCTGGAGCTAGGAGAAAGCGGTCATCAGTACCTCT	GACCGCTTTCTCCTAGCTCCAGACTTCACTTTGCCAGAGGGCCACTGCCG	0	1	-0.1654	0	0	0	0	0	0	17	33817217
cg04862556	1.72132e-07	0.2676	0.492446	0.224846	NM_144682	SLFN13	TSS200	chr17:33776553-33776888	N_Shore	NA	CCCAGGCAGGGCATGGACGCGCCAATGGGAGTGTCTACAAAGCCCGGGAACACTTTGCCA[CG]CTGTCTAGAAGGCCTGGCGGGAGGCTCGCGCCTATGAAATCCCAGCACTTTGGGAGGCCT	ATGGACGCGCCAATGGGAGTGTCTACAAAGCCCGGGAACACTTTGCCACG	0	1	-0.0292888	0	0	0	0	0	0	17	33775933
cg13443575	3.08722e-07	0.264995	0.477779	0.212784	NM_144682	SLFN13	TSS200	chr17:33776553-33776888	N_Shore	NA	GAGTGTCTACAAAGCCCGGGAACACTTTGCCACGCTGTCTAGAAGGCCTGGCGGGAGGCT[CG]CGCCTATGAAATCCCAGCACTTTGGGAGGCCTAAGCGGGTTCATCGCTTGAGCCAAGAAG	AGCCCGGGAACACTTTGCCACGCTGTCTAGAAGGCCTGGCGGGAGGCTCG	0	1	-0.0152614	0	0	0	0	0	0	17	33775961
cg10715223	9.07164e-07	0.389312	0.456808	0.0674957	NM_152628	SNX31	1stExon	chr8:101661671-101662022	Island	NA	GAAATGCATCTTCATGGCTGAGCGGTGTCTTGGGAGTAGCGCTGGGAACCCGACCTGCGG[CG]GCGGGCGGTGCGCGGCTCTGAACTCGGCAGCGGTGGACGCAGCGCGGCCTGCCACGCGAC	CATGGCTGAGCGGTGTCTTGGGAGTAGCGCTGGGAACCCGACCTGCGGCG	0	1	0.0313833	0	0	0	0	0	0	8	101661788
cg10715223	9.07164e-07	0.389312	0.456808	0.0674957	NM_152628	SNX31	5UTR	chr8:101661671-101662022	Island	NA	GAAATGCATCTTCATGGCTGAGCGGTGTCTTGGGAGTAGCGCTGGGAACCCGACCTGCGG[CG]GCGGGCGGTGCGCGGCTCTGAACTCGGCAGCGGTGGACGCAGCGCGGCCTGCCACGCGAC	CATGGCTGAGCGGTGTCTTGGGAGTAGCGCTGGGAACCCGACCTGCGGCG	0	1	0.0313833	0	0	0	0	0	0	8	101661788
cg18582180	8.10783e-06	0.263028	0.36892	0.105892	NM_152628	SNX31	TSS200	chr8:101661671-101662022	Island	NA	TCCCCGCCCCATCCAGCCCCGCCGCTCTGGTCCCGGGATAGGTGGCGCCTGGGGCTGGGG[CG]CATCCACGGCCACCCCCACCCCGGACATCGGCCACTGTTGGCATTTTCTCCAAGAAGGCC	GAAAATGCCAACAGTGGCCGATGTCCGGGGTGGGGGTGGCCGTGGATGCG	0	1	0.00733715	0	0	0	0	0	0	8	101661991
cg24903183	8.10783e-06	0.329485	0.392627	0.0631424	NM_152628	SNX31	TSS200	chr8:101661671-101662022	Island	NA	AACCCCGGCGCCCGCTCTCGCCGGCCGGGGACATCTACAGGTGGGGCCGGGGCCGGGCCG[CG]CCGCCTCCCAGTCCCCGCCCCATCCAGCCCCGCCGCTCTGGTCCCGGGATAGGTGGCGCC	CCCGGGACCAGAGCGGCGGGGCTGGATGGGGCGGGGACTGGGAGGCGGCG	0	1	0.0146003	0	0	0	0	0	0	8	101661918
cg26440289	2.12349e-05	0.374907	0.454077	0.0791703	NM_152628	SNX31	TSS200	chr8:101661671-101662022	Island	NA	CCCGGCGCCCGCTCTCGCCGGCCGGGGACATCTACAGGTGGGGCCGGGGCCGGGCCGCGC[CG]CCTCCCAGTCCCCGCCCCATCCAGCCCCGCCGCTCTGGTCCCGGGATAGGTGGCGCCTGG	TATCCCGGGACCAGAGCGGCGGGGCTGGATGGGGCGGGGACTGGGAGGCG	0	1	0.029318	0	0	0	0	0	0	8	101661921
cg04266460	0.000195681	0.288627	0.493956	0.205328	NM_003745	SOCS1	Body	chr16:11348541-11350803	Island	Ubiquitin mediated proteolysis	AGGCAGTCGAAGCTCTCGCGGCTGCCATCCAGGTGAAAGCGGCCGGCCTGAAAGTGCACG[CG]GATGCTCGTGGGTCCCGAGGCCATCTTCACGCTAAGGGCGAAAAAGCAGTTCCGCTGGCG	TGCTTTTTCGCCCTTAGCGTGAAGATGGCCTCGGGACCCACGAGCATCCG	0	1	0.0044709	0	0	0	0	0	0	16	11348956
cg06220235	1.83574e-06	0.261301	0.317053	0.0557525	NM_003745	SOCS1	Body	chr16:11348541-11350803	Island	Ubiquitin mediated proteolysis	TCGTGGGTCCCGAGGCCATCTTCACGCTAAGGGCGAAAAAGCAGTTCCGCTGGCGGCTGT[CG]CGCACCAGGAAGGTGCCCACGGGCTCGGCGCGCAGCCGCTCGTGCGCCCCGTGCACGCTC	AGGCCATCTTCACGCTAAGGGCGAAAAAGCAGTTCCGCTGGCGGCTGTCG	0	0	-0.0199383	0	0	0	0	0	0	16	11349023
cg06282596	0.00471836	0.256923	0.64511	0.388187	NM_001034956	SORBS1	Body	0	0	PPAR signaling pathway	GGAGCAGGGGGTGGTTTTCCTGTGCCGGCTGTGCGGGAGACAAGGCCGGGAGCCGGTGCT[CG]GGTGCCCGCAGCCTCCAAGGGAGTGCCTTCGGCAGGGTCACGTGCAACACGAGAGGAGTT	GGTTTTCCTGTGCCGGCTGTGCGGGAGACAAGGCCGGGAGCCGGTGCTCG	0	0	0.0429383	0	0	0	0	0	0	10	97175479
cg06282596	0.00471836	0.256923	0.64511	0.388187	NM_001034957	SORBS1	Body	0	0	PPAR signaling pathway	GGAGCAGGGGGTGGTTTTCCTGTGCCGGCTGTGCGGGAGACAAGGCCGGGAGCCGGTGCT[CG]GGTGCCCGCAGCCTCCAAGGGAGTGCCTTCGGCAGGGTCACGTGCAACACGAGAGGAGTT	GGTTTTCCTGTGCCGGCTGTGCGGGAGACAAGGCCGGGAGCCGGTGCTCG	0	0	0.0429383	0	0	0	0	0	0	10	97175479
cg06282596	0.00471836	0.256923	0.64511	0.388187	NM_015385	SORBS1	Body	0	0	PPAR signaling pathway	GGAGCAGGGGGTGGTTTTCCTGTGCCGGCTGTGCGGGAGACAAGGCCGGGAGCCGGTGCT[CG]GGTGCCCGCAGCCTCCAAGGGAGTGCCTTCGGCAGGGTCACGTGCAACACGAGAGGAGTT	GGTTTTCCTGTGCCGGCTGTGCGGGAGACAAGGCCGGGAGCCGGTGCTCG	0	0	0.0429383	0	0	0	0	0	0	10	97175479
cg06282596	0.00471836	0.256923	0.64511	0.388187	NM_001034954	SORBS1	Body	0	0	PPAR signaling pathway	GGAGCAGGGGGTGGTTTTCCTGTGCCGGCTGTGCGGGAGACAAGGCCGGGAGCCGGTGCT[CG]GGTGCCCGCAGCCTCCAAGGGAGTGCCTTCGGCAGGGTCACGTGCAACACGAGAGGAGTT	GGTTTTCCTGTGCCGGCTGTGCGGGAGACAAGGCCGGGAGCCGGTGCTCG	0	0	0.0429383	0	0	0	0	0	0	10	97175479
cg06282596	0.00471836	0.256923	0.64511	0.388187	NM_001034955	SORBS1	Body	0	0	PPAR signaling pathway	GGAGCAGGGGGTGGTTTTCCTGTGCCGGCTGTGCGGGAGACAAGGCCGGGAGCCGGTGCT[CG]GGTGCCCGCAGCCTCCAAGGGAGTGCCTTCGGCAGGGTCACGTGCAACACGAGAGGAGTT	GGTTTTCCTGTGCCGGCTGTGCGGGAGACAAGGCCGGGAGCCGGTGCTCG	0	0	0.0429383	0	0	0	0	0	0	10	97175479
cg06282596	0.00471836	0.256923	0.64511	0.388187	NM_006434	SORBS1	Body	0	0	PPAR signaling pathway	GGAGCAGGGGGTGGTTTTCCTGTGCCGGCTGTGCGGGAGACAAGGCCGGGAGCCGGTGCT[CG]GGTGCCCGCAGCCTCCAAGGGAGTGCCTTCGGCAGGGTCACGTGCAACACGAGAGGAGTT	GGTTTTCCTGTGCCGGCTGTGCGGGAGACAAGGCCGGGAGCCGGTGCTCG	0	0	0.0429383	0	0	0	0	0	0	10	97175479
cg06282596	0.00471836	0.256923	0.64511	0.388187	NM_024991	SORBS1	Body	0	0	PPAR signaling pathway	GGAGCAGGGGGTGGTTTTCCTGTGCCGGCTGTGCGGGAGACAAGGCCGGGAGCCGGTGCT[CG]GGTGCCCGCAGCCTCCAAGGGAGTGCCTTCGGCAGGGTCACGTGCAACACGAGAGGAGTT	GGTTTTCCTGTGCCGGCTGTGCGGGAGACAAGGCCGGGAGCCGGTGCTCG	0	0	0.0429383	0	0	0	0	0	0	10	97175479
cg15057061	5.65936e-07	0.356152	0.440987	0.0848344	NR_004053	SOX2OT	Body	chr3:181437184-181437478	Island	NA	GGGGAGCGCGCAGTGCCCAGTGCTGAGAGCCGACGCGCGGGCAAATTGAGGCCGAGCTGA[CG]AGCTCCGGCGGGTGGACCTGACGTCACCGCGGCCCGGGTCACCTCACCCATGGGGCTCCC	GTGCCCAGTGCTGAGAGCCGACGCGCGGGCAAATTGAGGCCGAGCTGACG	0	1	-0.0454648	0	0	0	0	0	0	3	181437299
cg07813142	3.87982e-05	0.391426	0.488175	0.0967489	NM_001003845	SP5	Body	chr2:171569877-171573904	Island	NA	ACGCGGCGCAGGCCGCGCTGCCGCCAGGCTACTCCAACCTGCTGCCTCCGCCGCCGCCAC[CG]CCCCCGCCGCCCACCTGCCGCCAGTTGTCACCCAACCCGGCCCCCGACGACCTCCCGTGG	CGCCCCCGCCGCCCACCTGCCGCCAGTTGTCACCCAACCCGGCCCCCGAC	0	0	0.10878	0	0	0	0	0	0	2	171573223
cg24772753	3.51872e-05	0.361291	0.47528	0.113989	NM_001003845	SP5	Body	chr2:171569877-171573904	Island	NA	CGGGGCCCCCCACGCGCCCCGCTTCCCCGCCTCTGCGGCCGCTGCTGCTGCGGCCGCCGC[CG]CCCTACAAAGAGGCCTGGTGTTGGGCCCGTCGGACTTTGCGCAGTACCAGAGCCAGATCG	GGTACTGCGCAAAGTCCGACGGGCCCAACACCAGGCCTCTTTGTAGGGCG	0	0	0.0728279	0	0	0	0	0	0	2	171573419
cg26492368	4.5905e-06	0.304666	0.426899	0.122233	NM_172242	SPAG6	Body	chr10:22634000-22634862	Island	NA	CCAGGACCCAGTTCGTGCAGATGGTGGCGGAGCTGGCGACTAGACCCCAAAACATCGAGA[CG]CTGCAGAACGCGGGTGAGCCCGGAGCCCGAACCCCCGTCGCCCCCCGCGCACTGAGTCCC	TCGTGCAGATGGTGGCGGAGCTGGCGACTAGACCCCAAAACATCGAGACG	0	1	0.0112814	0	0	0	0	0	6	10	22634733
cg26492368	4.5905e-06	0.304666	0.426899	0.122233	NM_012443	SPAG6	Body	chr10:22634000-22634862	Island	NA	CCAGGACCCAGTTCGTGCAGATGGTGGCGGAGCTGGCGACTAGACCCCAAAACATCGAGA[CG]CTGCAGAACGCGGGTGAGCCCGGAGCCCGAACCCCCGTCGCCCCCCGCGCACTGAGTCCC	TCGTGCAGATGGTGGCGGAGCTGGCGACTAGACCCCAAAACATCGAGACG	0	1	0.0112814	0	0	0	0	0	6	10	22634733
cg13077262	1.11574e-05	0.309143	0.43927	0.130127	NM_145026	SPATS1	TSS200	0	0	NA	GGCCAGAGAGCCGGGGGGTGACAGACAGGGGGGCCGGCAGCCGAGCCAGGCAGGACGCTG[CG]CGCCGCGTTACTGGAGCCGGTGTCCCGGCAACCCCGGAACGCGCCTCTGTGGGAGAAGCA	GGGGGGTGACAGACAGGGGGGCCGGCAGCCGAGCCAGGCAGGACGCTGCG	0	1	0.0329566	0	0	0	0	0	0	6	44310350
cg18959554	1.24364e-05	0.32342	0.397473	0.0740527	NM_145026	SPATS1	TSS200	0	0	NA	CCAATGGCCAGAGAGCCGGGGGGTGACAGACAGGGGGGCCGGCAGCCGAGCCAGGCAGGA[CG]CTGCGCGCCGCGTTACTGGAGCCGGTGTCCCGGCAACCCCGGAACGCGCCTCTGTGGGAG	GAGCCGGGGGGTGACAGACAGGGGGGCCGGCAGCCGAGCCAGGCAGGACG	0	1	0.0172493	0	0	0	0	0	0	6	44310345
cg22674613	1.91409e-05	0.340808	0.429466	0.0886574	NM_145026	SPATS1	TSS200	0	0	NA	GCCTCCATCCTGTACCAATGGCCAGAGAGCCGGGGGGTGACAGACAGGGGGGCCGGCAGC[CG]AGCCAGGCAGGACGCTGCGCGCCGCGTTACTGGAGCCGGTGTCCCGGCAACCCCGGAACG	CGGCTGCCGGCCCCCCTGTCTGTCACCCCCCGGCTCTCTGGCCATTGGTA	0	1	0.005846	0	0	0	0	0	0	6	44310331
cg12213062	5.77206e-06	0.284656	0.502763	0.218106	NM_005876	SPEG	TSS200	chr2:220299483-220300243	Island	NA	GGAAGGCAGGCCGCCGGCCCCCCAGACTTGTCTCCTAGGGCACCGTCCCGCGGGTGCCCC[CG]TGGCCGCCCAGTTCCGGCGTCCCCCCAGCCCAGCTCTCAGTGGCCATGCAGAAAGCCCGG	CATGGCCACTGAGAGCTGGGCTGGGGGGACGCCGGAACTGGGCGGCCACG	0	1	-0.023768	0	0	0	0	0	0	2	220299653
cg13997668	6.33617e-05	0.332368	0.448838	0.11647	NM_014767	SPOCK2	Body	chr10:73846806-73848233	Island	NA	CAGTGCCCCGTATGTGCAGCCTGCAGCATCCCAGCGGCTGGGGCAGGCCCGGGGGCGGCT[CG]CACAACGCAGCTGGGGACCGGGTCGGGGTCCAGCGGCAGCCGGGGTCCGGGTCCCCCCGG	TGTGCAGCCTGCAGCATCCCAGCGGCTGGGGCAGGCCCGGGGGCGGCTCG	0	0	-0.0166923	0	0	0	0	0	0	10	73847532
cg13997668	6.33617e-05	0.332368	0.448838	0.11647	NM_001134434	SPOCK2	Body	chr10:73846806-73848233	Island	NA	CAGTGCCCCGTATGTGCAGCCTGCAGCATCCCAGCGGCTGGGGCAGGCCCGGGGGCGGCT[CG]CACAACGCAGCTGGGGACCGGGTCGGGGTCCAGCGGCAGCCGGGGTCCGGGTCCCCCCGG	TGTGCAGCCTGCAGCATCCCAGCGGCTGGGGCAGGCCCGGGGGCGGCTCG	0	0	-0.0166923	0	0	0	0	0	0	10	73847532
cg04652957	2.12349e-05	0.257894	0.305178	0.0472839	NM_178313	SPTBN1	TSS200	chr2:54785026-54785969	Island	NA	GGTCGGCGGCTGCCGGGCGGCTGGGGCGACCGCGGACCGTGCGGGACCGGTAGGGGGTCG[CG]GGCCGGCTAGGCTCCCCCGCGCCCCTCCTCGTGGTATAGCCTGCATTTCTAATACAATGC	CGGGCCGGCTAGGCTCCCCCGCGCCCCTCCTCGTGGTATAGCCTGCATTT	0	1	0.0322086	0	0	0	0	0	0	2	54785375
cg04652957	2.12349e-05	0.257894	0.305178	0.0472839	NM_003128	SPTBN1	Body	chr2:54785026-54785969	Island	NA	GGTCGGCGGCTGCCGGGCGGCTGGGGCGACCGCGGACCGTGCGGGACCGGTAGGGGGTCG[CG]GGCCGGCTAGGCTCCCCCGCGCCCCTCCTCGTGGTATAGCCTGCATTTCTAATACAATGC	CGGGCCGGCTAGGCTCCCCCGCGCCCCTCCTCGTGGTATAGCCTGCATTT	0	1	0.0322086	0	0	0	0	0	0	2	54785375
cg07850967	2.58789e-05	0.272455	0.327434	0.0549786	NM_003128	SPTBN1	Body	chr2:54785026-54785969	Island	NA	TAAAATTACAAACCGGCGGCCGCCGCGGGCAGCTGGGAGGAGGTGTGCGCGCTGCGCCCG[CG]AGCTCCCGGGCTCGGCAACCGTGGCATGCTTAGGATTGGCCATATTTAAAAGTTCTGAAG	TAAATATGGCCAATCCTAAGCATGCCACGGTTGCCGAGCCCGGGAGCTCG	0	1	0.0146412	0	0	0	0	0	0	2	54785550
cg07850967	2.58789e-05	0.272455	0.327434	0.0549786	NM_178313	SPTBN1	5UTR	chr2:54785026-54785969	Island	NA	TAAAATTACAAACCGGCGGCCGCCGCGGGCAGCTGGGAGGAGGTGTGCGCGCTGCGCCCG[CG]AGCTCCCGGGCTCGGCAACCGTGGCATGCTTAGGATTGGCCATATTTAAAAGTTCTGAAG	TAAATATGGCCAATCCTAAGCATGCCACGGTTGCCGAGCCCGGGAGCTCG	0	1	0.0146412	0	0	0	0	0	0	2	54785550
cg07850967	2.58789e-05	0.272455	0.327434	0.0549786	NM_178313	SPTBN1	1stExon	chr2:54785026-54785969	Island	NA	TAAAATTACAAACCGGCGGCCGCCGCGGGCAGCTGGGAGGAGGTGTGCGCGCTGCGCCCG[CG]AGCTCCCGGGCTCGGCAACCGTGGCATGCTTAGGATTGGCCATATTTAAAAGTTCTGAAG	TAAATATGGCCAATCCTAAGCATGCCACGGTTGCCGAGCCCGGGAGCTCG	0	1	0.0146412	0	0	0	0	0	0	2	54785550
cg12677436	5.77003e-05	0.260214	0.37676	0.116545	NM_003128	SPTBN1	Body	chr2:54785026-54785969	Island	NA	CCTGCATTTCTAATACAATGCTGTTATGCTAATCAGGTGACATCACCGCCCAGCACACGG[CG]AGTGGCTCCTGATAAAATTACAAACCGGCGGCCGCCGCGGGCAGCTGGGAGGAGGTGTGC	CGCCGTGTGCTGGGCGGTGATGTCACCTGATTAGCATAACAGCATTGTAT	0	1	-0.00786675	0	0	0	0	0	0	2	54785476
cg12677436	5.77003e-05	0.260214	0.37676	0.116545	NM_178313	SPTBN1	TSS200	chr2:54785026-54785969	Island	NA	CCTGCATTTCTAATACAATGCTGTTATGCTAATCAGGTGACATCACCGCCCAGCACACGG[CG]AGTGGCTCCTGATAAAATTACAAACCGGCGGCCGCCGCGGGCAGCTGGGAGGAGGTGTGC	CGCCGTGTGCTGGGCGGTGATGTCACCTGATTAGCATAACAGCATTGTAT	0	1	-0.00786675	0	0	0	0	0	0	2	54785476
cg15543284	2.35619e-05	0.302972	0.408894	0.105922	NM_003128	SPTBN1	Body	chr2:54785026-54785969	Island	NA	AAAAGATTGTAATTCCAGCAGCTCTGTTTGGGAAGGCACTACCGCGGCGAGTCCAGGGCC[CG]GCCGGGGGTCGGCGGCTGCCGGGCGGCTGGGGCGACCGCGGACCGTGCGGGACCGGTAGG	TTCCAGCAGCTCTGTTTGGGAAGGCACTACCGCGGCGAGTCCAGGGCCCG	0	1	0.0228541	0	0	0	0	0	0	2	54785307
cg15543284	2.35619e-05	0.302972	0.408894	0.105922	NM_178313	SPTBN1	TSS1500	chr2:54785026-54785969	Island	NA	AAAAGATTGTAATTCCAGCAGCTCTGTTTGGGAAGGCACTACCGCGGCGAGTCCAGGGCC[CG]GCCGGGGGTCGGCGGCTGCCGGGCGGCTGGGGCGACCGCGGACCGTGCGGGACCGGTAGG	TTCCAGCAGCTCTGTTTGGGAAGGCACTACCGCGGCGAGTCCAGGGCCCG	0	1	0.0228541	0	0	0	0	0	0	2	54785307
cg25954914	6.33617e-05	0.321063	0.434558	0.113495	NM_178313	SPTBN1	TSS1500	chr2:54785026-54785969	Island	NA	GAGAGTGAATGAGCCGCGCGGGCCCGGGACCCTTGGGGCTCTTCACTCTCCAGGCCGTCC[CG]TGGGCGCGCTAGCCTTTTCAAGTGATAGTAATCGGAGACTTTTCCGTTACATGAGGCTCA	AACGGAAAAGTCTCCGATTACTATCACTTGAAAAGGCTAGCGCGCCCACG	0	1	0.0168228	0	0	0	0	0	0	2	54785183
cg25954914	6.33617e-05	0.321063	0.434558	0.113495	NM_003128	SPTBN1	Body	chr2:54785026-54785969	Island	NA	GAGAGTGAATGAGCCGCGCGGGCCCGGGACCCTTGGGGCTCTTCACTCTCCAGGCCGTCC[CG]TGGGCGCGCTAGCCTTTTCAAGTGATAGTAATCGGAGACTTTTCCGTTACATGAGGCTCA	AACGGAAAAGTCTCCGATTACTATCACTTGAAAAGGCTAGCGCGCCCACG	0	1	0.0168228	0	0	0	0	0	0	2	54785183
cg07676859	3.17903e-05	0.299408	0.379113	0.0797054	NM_001052	SSTR4	TSS200	chr20:23015716-23016879	Island	Neuroactive ligand-receptor interaction	GGCGCTGACCCCCAGGAGCTGGGGTGCCGAGGGGCGCGGGCCACAGCGGTGCGAGCCAGT[CG]GGCGCCCGCGCGGTGGGGCGCGCGGCGCGGGGATTGGCGGGCGCTCCCCGGTGCCCGCAG	CAGGAGCTGGGGTGCCGAGGGGCGCGGGCCACAGCGGTGCGAGCCAGTCG	0	0	-0.110959	0	0	0	0	0	5	20	23015932
cg22534145	1.54244e-05	0.250678	0.336007	0.0853286	NM_001052	SSTR4	TSS200	chr20:23015716-23016879	Island	Neuroactive ligand-receptor interaction	CTGACCCCCAGGAGCTGGGGTGCCGAGGGGCGCGGGCCACAGCGGTGCGAGCCAGTCGGG[CG]CCCGCGCGGTGGGGCGCGCGGCGCGGGGATTGGCGGGCGCTCCCCGGTGCCCGCAGCTCT	AGCTGGGGTGCCGAGGGGCGCGGGCCACAGCGGTGCGAGCCAGTCGGGCG	0	0	-0.0890959	0	0	0	0	0	5	20	23015936
cg02795515	1.72132e-07	0.253447	0.357683	0.104235	NM_198993	STAC2	Body	chr17:37380953-37382363	Island	NA	AGACGCACACAGAGACACCAAGACACAGACACGCAGGTTGTAGAGACAAATTCAGAGACA[CG]AGCGAGGATAGAGGCGCGGACTGAGCCCGGGACTGGGACCCGGCGGCCGCTGGAGGGTGC	AGACACCAAGACACAGACACGCAGGTTGTAGAGACAAATTCAGAGACACG	0	1	-0.0507148	0	0	0	0	0	3	17	37381273
cg14328457	2.72712e-07	0.285636	0.380906	0.0952703	NM_198993	STAC2	Body	chr17:37380953-37382363	Island	NA	AACGAAGACCAGTGGCCGCCTCCCCAGAAGGTCGCGATGGCGCGCGCGGGCGTGCGGTGC[CG]GTGTGATCGGGGGCTCCTTGTGGCCCCTCGTCGCCAACCCACTCCTACCCCCGGGAGCGG	GTAGGAGTGGGTTGGCGACGAGGGGCCACAAGGAGCCCCCGATCACACCG	0	1	0.0659282	0	0	0	0	0	3	17	37381475
cg20430816	2.87249e-05	0.279947	0.409228	0.129281	NM_003943	STBD1	Body	chr4:77227354-77228482	Island	NA	CTCGGTTTCCCAGGCTGGTTGGTACGCGCAGGCAGGTTTCTTGTCTGGTCCTCCAAGGGC[CG]CGCCCTTGCCGAGTCCCTCAGCGCCCGCGCCTGAGGACTTGGTCCTGCCCCTCCGGCGGG	GGCTGGTTGGTACGCGCAGGCAGGTTTCTTGTCTGGTCCTCCAAGGGCCG	0	0	0.215597	0	0	0	0	0	0	4	77228354
cg12833207	8.45843e-05	0.287929	0.355085	0.0671562	NM_024636	STEAP4	1stExon	0	0	NA	AGGAAGCGTCCAGCGCCAACGGTGCGCGCCGCGGGCCGGGCGGGTAGAGGGAAGTTTCGC[CG]CGCCTGCAGCTCAGCGCTGTGGCTTGTGGCTCTCGCTGCTATAAGAAGCCAGAGAAGGGC	CGCGCCTGCAGCTCAGCGCTGTGGCTTGTGGCTCTCGCTGCTATAAGAAG	0	1	-0.144884	0	0	0	0	0	0	7	87936190
cg12833207	8.45843e-05	0.287929	0.355085	0.0671562	NM_024636	STEAP4	5UTR	0	0	NA	AGGAAGCGTCCAGCGCCAACGGTGCGCGCCGCGGGCCGGGCGGGTAGAGGGAAGTTTCGC[CG]CGCCTGCAGCTCAGCGCTGTGGCTTGTGGCTCTCGCTGCTATAAGAAGCCAGAGAAGGGC	CGCGCCTGCAGCTCAGCGCTGTGGCTTGTGGCTCTCGCTGCTATAAGAAG	0	1	-0.144884	0	0	0	0	0	0	7	87936190
cg02462661	5.1501e-06	0.267639	0.444281	0.176642	NM_004809	STOML1	3UTR	0	0	NA	CATTGTAAACACCACATTTATTTGTCTGAGGCTTGCAAACCTCTGGTAAGAAGCACAGAA[CG]CAGGGCTCTCCTTCATGCTGCCCTGGGCCCCAGCTCGCCAGGCATGCAGGACAGAGCTGG	CACATTTATTTGTCTGAGGCTTGCAAACCTCTGGTAAGAAGCACAGAACG	0	1	-0.135963	0	0	0	0	0	0	15	74275622
cg13186228	0.0223588	0.253754	0.440366	0.186612	NM_001134773	STX16	TSS1500	chr20:57224695-57226322	Island	SNARE interactions in vesicular transport	CGTGTGTAAAGTTTGTTCCACGCAGAAACAAAGGACGCGTGGGGGCCGCTTCTGGGGCCT[CG]GTCCTTTGTTGGAACCCCGCACCGCAGCCCGGCCCGCAGCCTCGCCCCGCAAGGGGAAGC	TTGTTCCACGCAGAAACAAAGGACGCGTGGGGGCCGCTTCTGGGGCCTCG	0	1	0.00587305	0	0	0	0	0	0	20	57225195
cg13186228	0.0223588	0.253754	0.440366	0.186612	NM_003763	STX16	TSS1500	chr20:57224695-57226322	Island	SNARE interactions in vesicular transport	CGTGTGTAAAGTTTGTTCCACGCAGAAACAAAGGACGCGTGGGGGCCGCTTCTGGGGCCT[CG]GTCCTTTGTTGGAACCCCGCACCGCAGCCCGGCCCGCAGCCTCGCCCCGCAAGGGGAAGC	TTGTTCCACGCAGAAACAAAGGACGCGTGGGGGCCGCTTCTGGGGCCTCG	0	1	0.00587305	0	0	0	0	0	0	20	57225195
cg13186228	0.0223588	0.253754	0.440366	0.186612	NM_001001433	STX16	TSS1500	chr20:57224695-57226322	Island	SNARE interactions in vesicular transport	CGTGTGTAAAGTTTGTTCCACGCAGAAACAAAGGACGCGTGGGGGCCGCTTCTGGGGCCT[CG]GTCCTTTGTTGGAACCCCGCACCGCAGCCCGGCCCGCAGCCTCGCCCCGCAAGGGGAAGC	TTGTTCCACGCAGAAACAAAGGACGCGTGGGGGCCGCTTCTGGGGCCTCG	0	1	0.00587305	0	0	0	0	0	0	20	57225195
cg13186228	0.0223588	0.253754	0.440366	0.186612	NM_001134772	STX16	TSS1500	chr20:57224695-57226322	Island	SNARE interactions in vesicular transport	CGTGTGTAAAGTTTGTTCCACGCAGAAACAAAGGACGCGTGGGGGCCGCTTCTGGGGCCT[CG]GTCCTTTGTTGGAACCCCGCACCGCAGCCCGGCCCGCAGCCTCGCCCCGCAAGGGGAAGC	TTGTTCCACGCAGAAACAAAGGACGCGTGGGGGCCGCTTCTGGGGCCTCG	0	1	0.00587305	0	0	0	0	0	0	20	57225195
cg02519806	9.0511e-06	0.295221	0.388416	0.0931952	NM_001128934	SYNPO2	1stExon	0	0	NA	GCCTCTGCCTCCTTGAGAATGAGCCCATTAGCCGCACAAATTCGCAGCAGGCGGCTGGGG[CG]GCGGCTGGGGCAGCGGCTGCAGCAGCGGCGGACGCTCTGCATTACCCAGTCTTGCGTCCT	TTGAGAATGAGCCCATTAGCCGCACAAATTCGCAGCAGGCGGCTGGGGCG	0	1	-0.143768	0	0	0	0	0	0	4	119810036
cg02519806	9.0511e-06	0.295221	0.388416	0.0931952	NM_001128934	SYNPO2	5UTR	0	0	NA	GCCTCTGCCTCCTTGAGAATGAGCCCATTAGCCGCACAAATTCGCAGCAGGCGGCTGGGG[CG]GCGGCTGGGGCAGCGGCTGCAGCAGCGGCGGACGCTCTGCATTACCCAGTCTTGCGTCCT	TTGAGAATGAGCCCATTAGCCGCACAAATTCGCAGCAGGCGGCTGGGGCG	0	1	-0.143768	0	0	0	0	0	0	4	119810036
cg02519806	9.0511e-06	0.295221	0.388416	0.0931952	NM_001128933	SYNPO2	1stExon	0	0	NA	GCCTCTGCCTCCTTGAGAATGAGCCCATTAGCCGCACAAATTCGCAGCAGGCGGCTGGGG[CG]GCGGCTGGGGCAGCGGCTGCAGCAGCGGCGGACGCTCTGCATTACCCAGTCTTGCGTCCT	TTGAGAATGAGCCCATTAGCCGCACAAATTCGCAGCAGGCGGCTGGGGCG	0	1	-0.143768	0	0	0	0	0	0	4	119810036
cg02519806	9.0511e-06	0.295221	0.388416	0.0931952	NM_133477	SYNPO2	1stExon	0	0	NA	GCCTCTGCCTCCTTGAGAATGAGCCCATTAGCCGCACAAATTCGCAGCAGGCGGCTGGGG[CG]GCGGCTGGGGCAGCGGCTGCAGCAGCGGCGGACGCTCTGCATTACCCAGTCTTGCGTCCT	TTGAGAATGAGCCCATTAGCCGCACAAATTCGCAGCAGGCGGCTGGGGCG	0	1	-0.143768	0	0	0	0	0	0	4	119810036
cg02519806	9.0511e-06	0.295221	0.388416	0.0931952	NM_133477	SYNPO2	5UTR	0	0	NA	GCCTCTGCCTCCTTGAGAATGAGCCCATTAGCCGCACAAATTCGCAGCAGGCGGCTGGGG[CG]GCGGCTGGGGCAGCGGCTGCAGCAGCGGCGGACGCTCTGCATTACCCAGTCTTGCGTCCT	TTGAGAATGAGCCCATTAGCCGCACAAATTCGCAGCAGGCGGCTGGGGCG	0	1	-0.143768	0	0	0	0	0	0	4	119810036
cg02519806	9.0511e-06	0.295221	0.388416	0.0931952	NM_001128933	SYNPO2	5UTR	0	0	NA	GCCTCTGCCTCCTTGAGAATGAGCCCATTAGCCGCACAAATTCGCAGCAGGCGGCTGGGG[CG]GCGGCTGGGGCAGCGGCTGCAGCAGCGGCGGACGCTCTGCATTACCCAGTCTTGCGTCCT	TTGAGAATGAGCCCATTAGCCGCACAAATTCGCAGCAGGCGGCTGGGGCG	0	1	-0.143768	0	0	0	0	0	0	4	119810036
cg21708058	0.000102372	0.263581	0.686331	0.42275	NM_001146216	TACC1	TSS200	0	0	NA	GGAAAAAAAAAAAAACAAAAAACAGAGGGATGTGGGTGTGTATGTTTCTTGGAATCCAAG[CG]ATCAGGGGGAAAAAATCCGTCAAAAATGTTCTCAGTACAAAAGTTGGCAAAACAGCTCTC	GCCAACTTTTGTACTGAGAACATTTTTGACGGATTTTTTCCCCCTGATCG	0	1	0.0325356	0	0	0	0	0	0	8	38585602
cg00068750	3.17903e-05	0.272259	0.726957	0.454698	NM_020705	TBC1D24	5UTR	0	0	NA	CCGTCCCTACCATTCCCACCTGGCCCGCTGCTGCCTGTGCCCCAGGGTTTCCGGGCACTC[CG]AGCTTCCCTGGCAGGCAACAAAGCTCTCATCCCTGGATCTTGCGGATCTCGCGCCCGGGC	GATCCGCAAGATCCAGGGATGAGAGCTTTGTTGCCTGCCAGGGAAGCTCG	0	1	-0.0090857	0	0	0	0	0	0	16	2535955
cg24753662	2.31471e-06	0.317631	0.511077	0.193446	NM_080646	TBX1	5UTR	chr22:19746924-19747141	Island	NA	CCGCCCCCGGACTCCGTGGGCTGGGCTGGGCTGGGCGCGGTGCGGCTGGGCACACGCAGT[CG]GAGGCGGCGCCGGCCAGGCCGCCGGGCGCCTATGGACGCGCGGAGCCCGCTGTCTCCCCG	TCCGTGGGCTGGGCTGGGCTGGGCGCGGTGCGGCTGGGCACACGCAGTCG	0	1	0.0349726	0	0	0	0	0	0	22	19746984
cg24753662	2.31471e-06	0.317631	0.511077	0.193446	NM_005992	TBX1	5UTR	chr22:19746924-19747141	Island	NA	CCGCCCCCGGACTCCGTGGGCTGGGCTGGGCTGGGCGCGGTGCGGCTGGGCACACGCAGT[CG]GAGGCGGCGCCGGCCAGGCCGCCGGGCGCCTATGGACGCGCGGAGCCCGCTGTCTCCCCG	TCCGTGGGCTGGGCTGGGCTGGGCGCGGTGCGGCTGGGCACACGCAGTCG	0	1	0.0349726	0	0	0	0	0	0	22	19746984
cg24753662	2.31471e-06	0.317631	0.511077	0.193446	NM_080647	TBX1	5UTR	chr22:19746924-19747141	Island	NA	CCGCCCCCGGACTCCGTGGGCTGGGCTGGGCTGGGCGCGGTGCGGCTGGGCACACGCAGT[CG]GAGGCGGCGCCGGCCAGGCCGCCGGGCGCCTATGGACGCGCGGAGCCCGCTGTCTCCCCG	TCCGTGGGCTGGGCTGGGCTGGGCGCGGTGCGGCTGGGCACACGCAGTCG	0	1	0.0349726	0	0	0	0	0	0	22	19746984
cg13080379	1.88145e-07	0.253524	0.405022	0.151498	NM_152380	TBX15	5UTR	chr1:119526782-119527192	Island	NA	GATGGCGCCGCCGAGCGCCTGAAATATACTTGCAAGGCCGCAGCAATATACTTGCAAGGC[CG]CAGCCGGAGCAGCTGTTCCAGCCGATCCTAGCTCGAAAGTTCCTCTGTTGCTCTGGGAGA	CGGCCTTGCAAGTATATTGCTGCGGCCTTGCAAGTATATTTCAGGCGCTC	0	1	-0.0731617	0	0	0	0	0	0	1	119527156
cg17975443	0.0001794	0.276038	0.401963	0.125925	NM_018488	TBX4	Body	chr17:59531723-59535254	Island	NA	TCTGGAAGAAGTTCCACGAGGCGGGCACCGAGATGATCATCACTAAGGCTGGCAGGTCAG[CG]CTGGGAGATTTACTTCCGGGGATGGCGGTGGGGAGCAAGGGGGGCCAGGGAGGTCCCTTA	TCCACGAGGCGGGCACCGAGATGATCATCACTAAGGCTGGCAGGTCAGCG	1	1	0.0054696	0	0	0	0	0	1	17	59534998
cg12621203	0.000112385	0.268464	0.405432	0.136968	NM_003196	TCEA3	Body	chr1:23750508-23751663	Island	NA	GGCCCCCGCCCGTCCGGGCCGCACCCCAAGGCCAAGGAAAGGGAAAATTGCCAAAAGAAC[CG]CTCCTGACGCACCAAGCGGTGGGGTCGCAGGATCCACGGCCTTTTACTTCTCTCCCGCAG	CGCTCCTGACGCACCAAGCGGTGGGGTCGCAGGATCCACGGCCTTTTACT	0	1	0.0443382	0	0	0	0	0	0	1	23750509
cg02305135	0.000195681	0.293035	0.499703	0.206669	NM_031283	TCF7L1	Body	chr2:85359956-85362593	Island	Wnt signaling pathway	TCGCCTTGGTCTTGTTCGCAGTGAGAAGGCCTCAGGACAGCGCGTTCTTTAAAGGACCCC[CG]TACCCTGGGTACCCCTTCCTGATGATCCCGGACCTGAGCAGCCCGTACCTCTCCAACGGA	CGGGGGTCCTTTAAAGAACGCGCTGTCCTGAGGCCTTCTCACTGCGAACA	0	1	-0.00312995	0	0	0	0	0	0	2	85361485
cg17284804	5.03526e-07	0.297479	0.361194	0.0637149	NM_152665	TCTEX1D1	TSS200	chr1:67218079-67218293	Island	NA	CTCAGCGGCCAAGTCCGGCCGGGGAGGGCCGAGGGCTCTGTTTGAGGTCACCCTGGAGAC[CG]GCCTCAGAGTCCAGGGAGAGTGCGCGGGCGGCCGCCGGCTGAATGAAGCCTGGGACGCGG	GTCCGGCCGGGGAGGGCCGAGGGCTCTGTTTGAGGTCACCCTGGAGACCG	0	1	-0.0410819	0	0	0	0	0	4	1	67218135
cg25339566	2.11659e-07	0.330004	0.381354	0.0513494	NM_152665	TCTEX1D1	5UTR	chr1:67218079-67218293	Island	NA	GAGGGCTCTGTTTGAGGTCACCCTGGAGACCGGCCTCAGAGTCCAGGGAGAGTGCGCGGG[CG]GCCGCCGGCTGAATGAAGCCTGGGACGCGGGAGCCGCGCCGCGCGCAGTGTCTGCAGTGC	TGAGGTCACCCTGGAGACCGGCCTCAGAGTCCAGGGAGAGTGCGCGGGCG	0	1	0.0185941	0	0	0	0	0	4	1	67218165
cg25339566	2.11659e-07	0.330004	0.381354	0.0513494	NM_152665	TCTEX1D1	1stExon	chr1:67218079-67218293	Island	NA	GAGGGCTCTGTTTGAGGTCACCCTGGAGACCGGCCTCAGAGTCCAGGGAGAGTGCGCGGG[CG]GCCGCCGGCTGAATGAAGCCTGGGACGCGGGAGCCGCGCCGCGCGCAGTGTCTGCAGTGC	TGAGGTCACCCTGGAGACCGGCCTCAGAGTCCAGGGAGAGTGCGCGGGCG	0	1	0.0185941	0	0	0	0	0	4	1	67218165
cg01175020	1.54244e-05	0.260227	0.455381	0.195154	NM_005521	TLX1	Body	chr10:102896342-102896665	Island	NA	CTCCTGGCAGGTAACGGCTTGTTCCCGGTGCAGACGGCAGACTGCGGAGGAACGGGAGGC[CG]AGAGGCAGCAAGCGAACCGCATCCTCCTGCAGTTGCAGCAGGAGGCCTTCCAGAAGAGCC	AGGCCTCCTGCTGCAACTGCAGGAGGATGCGGTTCGCTTGCTGCCTCTCG	0	1	0.0093017	0	0	0	0	0	0	10	102896475
cg14861089	4.51648e-07	0.288126	0.369319	0.0811927	NM_005521	TLX1	Body	chr10:102893660-102895059	Island	NA	GGAGTTTCTCCCCTAGCTCAGGCCCCATGGGGTAGCGCGGGAGAGTCTGGGCGAAGTCGG[CG]GCGCCGAGACGGGCGGGCCTTGGGGCAGGAGGAAGGAATTGGAGTTTCCTCTTTTTCTGA	CTAGCTCAGGCCCCATGGGGTAGCGCGGGAGAGTCTGGGCGAAGTCGGCG	0	1	0.009991	0	0	0	0	0	0	10	102895043
cg24812837	1.11574e-05	0.337364	0.388551	0.0511871	NM_005521	TLX1	Body	chr10:102893660-102895059	Island	NA	GCCCTGGCCAAGGCGCTCAAAATGACCGATGCGCAGGTCAAAACCTGGTTCCAGAACCGG[CG]GACAAAGTGGAGGTGAGCAAGCGGGGCGGGCCGGCCGCCCGCGAGCGGCGCGGTCTCAGG	CGCCGGTTCTGGAACCAGGTTTTGACCTGCGCATCGGTCATTTTGAGCGC	0	1	-0.0170534	0	0	0	0	0	0	10	102894120
cg25266629	8.45843e-05	0.253614	0.372841	0.119227	NM_005521	TLX1	Body	chr10:102893660-102895059	Island	NA	ATGCGCAGGTCAAAACCTGGTTCCAGAACCGGCGGACAAAGTGGAGGTGAGCAAGCGGGG[CG]GGCCGGCCGCCCGCGAGCGGCGCGGTCTCAGGCAGCTCTCGGTTCATTGGCCTCTCGTGG	AAACCTGGTTCCAGAACCGGCGGACAAAGTGGAGGTGAGCAAGCGGGGCG	0	1	0.0347664	0	0	0	0	0	0	10	102894148
cg07203423	3.96885e-07	0.380879	0.443999	0.0631196	NM_016170	TLX2	Body	chr2:74740455-74743795	Island	NA	CCGACGCACAGGTCAAAACGTGGTTCCAGAACCGACGCACCAAGTGGCGGTGAGGCGCGG[CG]CGGGCGAGGGCGGACTGGGGTTCCCGAGCAGGGCCTGGTGAGAAGCGACGCGGCGGGCGC	CGCCGCGCCTCACCGCCACTTGGTGCGTCGGTTCTGGAACCACGTTTTGA	0	1	0.0267613	0	0	0	0	0	2	2	74743009
cg19656282	4.76021e-05	0.272173	0.421272	0.149099	NM_016170	TLX2	Body	chr2:74740455-74743795	Island	NA	CAAATCCTGCCCTGGTCTTTCTTCCTCCCGGTAGCTGCGCTCTCGCCCTTCTCTGGGACG[CG]CCGCATAGGCCACCCCTACCAAAACCGGACCCCTCCGAAGCGGAAGAAGCCGCGCACGTC	CGCCGCATAGGCCACCCCTACCAAAACCGGACCCCTCCGAAGCGGAAGAA	0	1	0.0260965	0	0	0	0	0	2	2	74742786
cg05787556	6.36211e-08	0.258792	0.470818	0.212027	NM_021025	TLX3	TSS1500	chr5:170735169-170739863	Island	NA	TTCGCTGGAAGAAAATGATTCCGCTTGTCTCCCCAAAGCTGCAGCGGAAGGTGACTACTT[CG]TGTGCGGTCCTGTCCACGGTGCCCTGGGCCGGGTAGACAGTCACTGAGGCGCGAGCAGAA	AAATGATTCCGCTTGTCTCCCCAAAGCTGCAGCGGAAGGTGACTACTTCG	0	1	-0.0443122	0	0	0	0	0	6	5	170735186
cg10795659	5.77003e-05	0.325712	0.509651	0.183939	NM_173490	TMEM171	TSS1500	chr5:72415611-72416766	Island	NA	CTGTTCGGCCTGGGCCGCAACCACGAAGGAGGCGGTGGAGGCGGGGGCCGGCGCTTCCTC[CG]CGCCCCCCACGCCGCCGCTCTCTCGCGCCCCTATAGAACTGGGCCTCAGGCCTCGAGGGG	CGCGCCCCCCACGCCGCCGCTCTCTCGCGCCCCTATAGAACTGGGCCTCA	0	0	0.0213757	0	0	0	0	0	0	5	72415998
cg10795659	5.77003e-05	0.325712	0.509651	0.183939	NM_001161342	TMEM171	TSS1500	chr5:72415611-72416766	Island	NA	CTGTTCGGCCTGGGCCGCAACCACGAAGGAGGCGGTGGAGGCGGGGGCCGGCGCTTCCTC[CG]CGCCCCCCACGCCGCCGCTCTCTCGCGCCCCTATAGAACTGGGCCTCAGGCCTCGAGGGG	CGCGCCCCCCACGCCGCCGCTCTCTCGCGCCCCTATAGAACTGGGCCTCA	0	0	0.0213757	0	0	0	0	0	0	5	72415998
cg15694715	5.65936e-07	0.254375	0.586267	0.331892	NM_032780	TMEM25	5UTR	chr11:118401235-118402069	S_Shore	NA	CGTTGCTTCTGCGTATCTGCGGGTGTGTGCCTCTTTGTATTGTAGCCTGGAGTCAGTGCT[CG]CTTCTGCGCCTGCAGGATGTCCATGTGTCTGCTGGGTGGGTCTGTGCCTTTGGGCTTTGC	GTATCTGCGGGTGTGTGCCTCTTTGTATTGTAGCCTGGAGTCAGTGCTCG	0	1	0.042679	0	0	0	0	0	1	11	118402280
cg15694715	5.65936e-07	0.254375	0.586267	0.331892	NM_001144036	TMEM25	5UTR	chr11:118401235-118402069	S_Shore	NA	CGTTGCTTCTGCGTATCTGCGGGTGTGTGCCTCTTTGTATTGTAGCCTGGAGTCAGTGCT[CG]CTTCTGCGCCTGCAGGATGTCCATGTGTCTGCTGGGTGGGTCTGTGCCTTTGGGCTTTGC	GTATCTGCGGGTGTGTGCCTCTTTGTATTGTAGCCTGGAGTCAGTGCTCG	0	1	0.042679	0	0	0	0	0	1	11	118402280
cg15694715	5.65936e-07	0.254375	0.586267	0.331892	NM_001144038	TMEM25	5UTR	chr11:118401235-118402069	S_Shore	NA	CGTTGCTTCTGCGTATCTGCGGGTGTGTGCCTCTTTGTATTGTAGCCTGGAGTCAGTGCT[CG]CTTCTGCGCCTGCAGGATGTCCATGTGTCTGCTGGGTGGGTCTGTGCCTTTGGGCTTTGC	GTATCTGCGGGTGTGTGCCTCTTTGTATTGTAGCCTGGAGTCAGTGCTCG	0	1	0.042679	0	0	0	0	0	1	11	118402280
cg15694715	5.65936e-07	0.254375	0.586267	0.331892	NM_001144037	TMEM25	5UTR	chr11:118401235-118402069	S_Shore	NA	CGTTGCTTCTGCGTATCTGCGGGTGTGTGCCTCTTTGTATTGTAGCCTGGAGTCAGTGCT[CG]CTTCTGCGCCTGCAGGATGTCCATGTGTCTGCTGGGTGGGTCTGTGCCTTTGGGCTTTGC	GTATCTGCGGGTGTGTGCCTCTTTGTATTGTAGCCTGGAGTCAGTGCTCG	0	1	0.042679	0	0	0	0	0	1	11	118402280
cg15694715	5.65936e-07	0.254375	0.586267	0.331892	NM_001144035	TMEM25	5UTR	chr11:118401235-118402069	S_Shore	NA	CGTTGCTTCTGCGTATCTGCGGGTGTGTGCCTCTTTGTATTGTAGCCTGGAGTCAGTGCT[CG]CTTCTGCGCCTGCAGGATGTCCATGTGTCTGCTGGGTGGGTCTGTGCCTTTGGGCTTTGC	GTATCTGCGGGTGTGTGCCTCTTTGTATTGTAGCCTGGAGTCAGTGCTCG	0	1	0.042679	0	0	0	0	0	1	11	118402280
cg15694715	5.65936e-07	0.254375	0.586267	0.331892	NM_001144034	TMEM25	5UTR	chr11:118401235-118402069	S_Shore	NA	CGTTGCTTCTGCGTATCTGCGGGTGTGTGCCTCTTTGTATTGTAGCCTGGAGTCAGTGCT[CG]CTTCTGCGCCTGCAGGATGTCCATGTGTCTGCTGGGTGGGTCTGTGCCTTTGGGCTTTGC	GTATCTGCGGGTGTGTGCCTCTTTGTATTGTAGCCTGGAGTCAGTGCTCG	0	1	0.042679	0	0	0	0	0	1	11	118402280
cg21931419	9.07164e-07	0.344017	0.590663	0.246646	NM_001105579	TMEM90A	TSS1500	chr14:74892466-74893184	Island	NA	ACCCGCGTACCCGCTTCCTGGAGCCGAGCCCTCTTTCCCAGCCCTTCTCTCCCCTCCTCC[CG]CGCACCCCAGAGCGATGGGAGGCCCTTGGGCTTCTTGAAGCATTTTGGAGCTCCTAGGCT	CGCGCACCCCAGAGCGATGGGAGGCCCTTGGGCTTCTTGAAGCATTTTGG	0	1	0.00076325	0	0	0	0	0	0	14	74893169
cg16051245	5.77206e-06	0.321752	0.381119	0.0593672	NM_005656	TMPRSS2	5UTR	chr21:42878751-42880674	Island	NA	CTTGACCACTCAGGGTGCCACTGTGCCGAGCCGGGCAGGACAGGATGAGGTGGACCGAAG[CG]CCCAGGTGCCCCGCCTTCCCCCCAACCCGGCACGGAGCGCAAGCGGAGGAGCCAGACCGG	GGGTGCCACTGTGCCGAGCCGGGCAGGACAGGATGAGGTGGACCGAAGCG	0	1	-0.0636295	0	0	0	0	0	0	21	42879213
cg16051245	5.77206e-06	0.321752	0.381119	0.0593672	NM_001135099	TMPRSS2	Body	chr21:42878751-42880674	Island	NA	CTTGACCACTCAGGGTGCCACTGTGCCGAGCCGGGCAGGACAGGATGAGGTGGACCGAAG[CG]CCCAGGTGCCCCGCCTTCCCCCCAACCCGGCACGGAGCGCAAGCGGAGGAGCCAGACCGG	GGGTGCCACTGTGCCGAGCCGGGCAGGACAGGATGAGGTGGACCGAAGCG	0	1	-0.0636295	0	0	0	0	0	0	21	42879213
cg23965061	1.11574e-05	0.325443	0.415592	0.0901488	NM_003841	TNFRSF10C	1stExon	chr8:22960384-22960927	Island	Cytokine-cytokine receptor interaction	CTACCGTTAGGGAACTCTGGGGACAGAGCGCCCCGGCCGCCTGATGGCCGAGGCAGGGTG[CG]ACCCAGGACCCAGGACGGCGTCGGGAACCATACCATGGCCCGGATCCCCAAGACCCTAAA	GGGATCCGGGCCATGGTATGGTTCCCGACGCCGTCCTGGGTCCTGGGTCG	0	1	0.00405845	0	0	0	0	0	1	8	22960599
cg23965061	1.11574e-05	0.325443	0.415592	0.0901488	NM_003841	TNFRSF10C	5UTR	chr8:22960384-22960927	Island	Cytokine-cytokine receptor interaction	CTACCGTTAGGGAACTCTGGGGACAGAGCGCCCCGGCCGCCTGATGGCCGAGGCAGGGTG[CG]ACCCAGGACCCAGGACGGCGTCGGGAACCATACCATGGCCCGGATCCCCAAGACCCTAAA	GGGATCCGGGCCATGGTATGGTTCCCGACGCCGTCCTGGGTCCTGGGTCG	0	1	0.00405845	0	0	0	0	0	1	8	22960599
cg26029345	2.87249e-05	0.291365	0.363409	0.0720448	NM_003841	TNFRSF10C	Body	chr8:22960384-22960927	Island	Cytokine-cytokine receptor interaction	CGGGGACACGGCAGGGATGCCTGGCCCTGGTCACCTGCGGCCGGGCATGTCCGGGCAGGA[CG]AACTCGCCGTCGGAGTCAGGGGAAGAACTGGGTCCCCGGGCTGGGCAGGAGGGACCCGGC	CGTCCTGCCCGGACATGCCCGGCCGCAGGTGACCAGGGCCAGGCATCCCT	0	1	-0.0595442	0	0	0	0	0	1	8	22960820
cg24158594	1.72132e-07	0.260231	0.314336	0.0541046	NM_014729	TOX	Body	chr8:60030134-60032356	Island	NA	CAGCCGCGGACCCTGCTCCGCGAGTGCGGGAGCTTTGGACTTGAACGCGACGTGCTCGCC[CG]GCTCCCAACAAACTTGCAATTTCCGCGCGCACCCCTTAAACAGGAACTGTTCCCCAAACC	AGTTCCTGTTTAAGGGGTGCGCGCGGAAATTGCAAGTTTGTTGGGAGCCG	0	1	0.0219992	0	0	0	0	0	0	8	60030763
cg05297854	1.24364e-05	0.253234	0.318031	0.0647968	NM_025204	TRABD	TSS1500	chr22:50623164-50625226	Island	NA	CCCTGGAGGCCTCCGGACGATCGGAAGTGACTGAGCGTCCGGGTCCGTGAGGCCGGGGGT[CG]GCCCGCCCTAAGACTCCCACCTGGTCCCGGTTCTCCGTCCGCTAGGCTGGCCGCGGGGCC	CGGCCCGCCCTAAGACTCCCACCTGGTCCCGGTTCTCCGTCCGCTAGGCT	0	1	-0.0408558	0	0	0	0	0	0	22	50623687
cg11213574	1.38955e-05	0.289694	0.378256	0.0885626	NM_025204	TRABD	TSS1500	chr22:50623164-50625226	Island	NA	GAGGCCTCCGGACGATCGGAAGTGACTGAGCGTCCGGGTCCGTGAGGCCGGGGGTCGGCC[CG]CCCTAAGACTCCCACCTGGTCCCGGTTCTCCGTCCGCTAGGCTGGCCGCGGGGCCCCTGG	CGGCCAGCCTAGCGGACGGAGAACCGGGACCAGGTGGGAGTCTTAGGGCG	0	1	-0.00031675	0	0	0	0	0	0	22	50623692
cg08195943	5.77003e-05	0.260531	0.356731	0.0961999	NM_007117	TRH	5UTR	chr3:129693127-129694841	Island	NA	GGCACTACAGGCACCCGTGGGGGCGAGGACGCCTAGAGGTGACAGGTGTGGACGCAGAGC[CG]GGGCGAACCCGCCGCTGCTCCCGCCCCTGCACGAGGGGCAGTGGTCCTGCTTCTGGGAGG	ACCCGTGGGGGCGAGGACGCCTAGAGGTGACAGGTGTGGACGCAGAGCCG	0	1	-0.0122657	0	0	0	0	0	7	3	129694487
cg03771840	2.04875e-08	0.280438	0.565214	0.284776	NM_033229	TRIM15	3UTR	chr6:30139718-30140263	Island	NA	GCCGTCTGGAAAAAAGGTTCCTGCCTTACGCTGAAAGGCTGAAGTGGGGCGCGCGAAGGG[CG]GCGAAGCGGAGACGGCGGCTCTCCGGGATCCAGCTCCGCCCCTGGCCAGTGTGCGGCCCG	CGCCCTTCGCGCGCCCCACTTCAGCCTTTCAGCGTAAGGCAGGAACCTTT	0	1	0.03199	0	0	0	0	0	0	6	30140145
cg13899188	1.00946e-05	0.39356	0.438441	0.0448811	NM_001130067	TRIM2	5UTR	chr4:154143932-154144463	Island	NA	TCCCGCCCGGGCAAGGTCCGGTGGCCGGAGCGTGCGGGAAGCCTGCCCAGAGTCCATTTC[CG]GACGGGCGCTGCGGGGCTGGCAGCCGGCCTGGAGCGGGTGCAGTGGGTCGGCGCGGCGCA	AAGGTCCGGTGGCCGGAGCGTGCGGGAAGCCTGCCCAGAGTCCATTTCCG	0	1	0.43822	0	0	0	0	0	0	4	154144286
cg13899188	1.00946e-05	0.39356	0.438441	0.0448811	NM_015271	TRIM2	Body	chr4:154143932-154144463	Island	NA	TCCCGCCCGGGCAAGGTCCGGTGGCCGGAGCGTGCGGGAAGCCTGCCCAGAGTCCATTTC[CG]GACGGGCGCTGCGGGGCTGGCAGCCGGCCTGGAGCGGGTGCAGTGGGTCGGCGCGGCGCA	AAGGTCCGGTGGCCGGAGCGTGCGGGAAGCCTGCCCAGAGTCCATTTCCG	0	1	0.43822	0	0	0	0	0	0	4	154144286
cg24510494	2.57315e-06	0.345441	0.463507	0.118066	NM_001130067	TRIM2	5UTR	chr4:154143932-154144463	Island	NA	CAGGCCCTGCCCGCGGAGCTCTCCCGGGAGTCGCGGACCTCTGCCGTCCTCAGTCACCCG[CG]TCATGCAGGATAGCTTTCAAAGTCATTTTGCAGAGAAAAAAAGATACTGAGCAATCTGAA	AGTATCTTTTTTTCTCTGCAAAATGACTTTGAAAGCTATCCTGCATGACG	0	1	0.19881	0	0	0	0	0	0	4	154144462
cg24510494	2.57315e-06	0.345441	0.463507	0.118066	NM_015271	TRIM2	Body	chr4:154143932-154144463	Island	NA	CAGGCCCTGCCCGCGGAGCTCTCCCGGGAGTCGCGGACCTCTGCCGTCCTCAGTCACCCG[CG]TCATGCAGGATAGCTTTCAAAGTCATTTTGCAGAGAAAAAAAGATACTGAGCAATCTGAA	AGTATCTTTTTTTCTCTGCAAAATGACTTTGAAAGCTATCCTGCATGACG	0	1	0.19881	0	0	0	0	0	0	4	154144462
cg00889769	8.32444e-09	0.265228	0.419349	0.154121	NM_018700	TRIM36	Body	chr5:114514716-114516220	Island	NA	GGCAGGCGAGGTCACCCACTCGAAGTCACCACGTTTGAGTAGCCCTGGTTGGTGGGGCAG[CG]CCCCCTTGGCCAACGCCCCGCCCTCCTCTCCATCTTCCGACGCTGGGCTCTCGCCCTTCG	CACCCACTCGAAGTCACCACGTTTGAGTAGCCCTGGTTGGTGGGGCAGCG	0	1	-0.139181	0	0	0	0	0	0	5	114515341
cg00889769	8.32444e-09	0.265228	0.419349	0.154121	NM_001017397	TRIM36	Body	chr5:114514716-114516220	Island	NA	GGCAGGCGAGGTCACCCACTCGAAGTCACCACGTTTGAGTAGCCCTGGTTGGTGGGGCAG[CG]CCCCCTTGGCCAACGCCCCGCCCTCCTCTCCATCTTCCGACGCTGGGCTCTCGCCCTTCG	CACCCACTCGAAGTCACCACGTTTGAGTAGCCCTGGTTGGTGGGGCAGCG	0	1	-0.139181	0	0	0	0	0	0	5	114515341
cg00889769	8.32444e-09	0.265228	0.419349	0.154121	NM_001017398	TRIM36	Body	chr5:114514716-114516220	Island	NA	GGCAGGCGAGGTCACCCACTCGAAGTCACCACGTTTGAGTAGCCCTGGTTGGTGGGGCAG[CG]CCCCCTTGGCCAACGCCCCGCCCTCCTCTCCATCTTCCGACGCTGGGCTCTCGCCCTTCG	CACCCACTCGAAGTCACCACGTTTGAGTAGCCCTGGTTGGTGGGGCAGCG	0	1	-0.139181	0	0	0	0	0	0	5	114515341
cg16604243	1.644e-06	0.319924	0.378383	0.0584591	NM_001017398	TRIM36	Body	chr5:114514716-114516220	Island	NA	CCCGCCCTTCCCAGGCGCTGGAATGGACACGGACGCCCACAGTGGCGGGCCAGGTAGTGC[CG]GAGTCGGGGGCCCAGGCCGCGGCGCCCCGCGCCTCATCACTTACCTTGCCTTTAGCTATC	CGGCACTACCTGGCCCGCCACTGTGGGCGTCCGTGTCCATTCCAGCGCCT	0	1	-0.0266343	0	0	0	0	0	0	5	114515626
cg16604243	1.644e-06	0.319924	0.378383	0.0584591	NM_001017397	TRIM36	Body	chr5:114514716-114516220	Island	NA	CCCGCCCTTCCCAGGCGCTGGAATGGACACGGACGCCCACAGTGGCGGGCCAGGTAGTGC[CG]GAGTCGGGGGCCCAGGCCGCGGCGCCCCGCGCCTCATCACTTACCTTGCCTTTAGCTATC	CGGCACTACCTGGCCCGCCACTGTGGGCGTCCGTGTCCATTCCAGCGCCT	0	1	-0.0266343	0	0	0	0	0	0	5	114515626
cg16604243	1.644e-06	0.319924	0.378383	0.0584591	NM_018700	TRIM36	Body	chr5:114514716-114516220	Island	NA	CCCGCCCTTCCCAGGCGCTGGAATGGACACGGACGCCCACAGTGGCGGGCCAGGTAGTGC[CG]GAGTCGGGGGCCCAGGCCGCGGCGCCCCGCGCCTCATCACTTACCTTGCCTTTAGCTATC	CGGCACTACCTGGCCCGCCACTGTGGGCGTCCGTGTCCATTCCAGCGCCT	0	1	-0.0266343	0	0	0	0	0	0	5	114515626
cg00133595	8.45843e-05	0.386779	0.472865	0.0860867	NM_001008274	TRIM72	Body	chr16:31225956-31228264	Island	NA	TCTGGGCGGGACCTGACGCGTGGGTCCTTGGCGAGGAAGCGGGGTTGGGTCCCGAGATCA[CG]TACCAGCTCAGAGTGGCCCTCACGCAGCCCGCTGCAGCCGTGCGGCCTCCTCCAACATGC	CGTGATCTCGGGACCCAACCCCGCTTCCTCGCCAAGGACCCACGCGTCAG	0	1	0.00280055	0	0	0	0	0	0	16	31228059
cg10038009	5.24548e-05	0.328188	0.463846	0.135658	NM_001008274	TRIM72	Body	chr16:31225956-31228264	Island	NA	CGACGAGCTCGGCTGCGTAGTCCTCGTAGTAGGAGGCGACCAGCTTGTCGGTGAGGTCCA[CG]ATATCTAGCTGCCCGAGCGCGCCCCGCGGGATGCGCTCAAAGCCCTCGCGCAGCGGCACC	CGTGGACCTCACCGACAAGCTGGTCGCCTCCTACTACGAGGACTACGCAG	0	1	0.0048643	0	0	0	0	0	0	16	31228202
cg00793935	1.88145e-07	0.259595	0.415632	0.156037	NM_024080	TRPM8	Body	chr2:234847647-234847857	Island	NA	TGAAAACACCCAACCTGGTCATTTCTGTGACCGGGGGCGCCAAGAACTTCGCCCTGAAGC[CG]CGCATGCGCAAGATCTTCAGCCGGCTCATCTACATCGCGCAGTCCAAAGGTGAGGGTGGG	CGCGCATGCGCAAGATCTTCAGCCGGCTCATCTACATCGCGCAGTCCAAA	1	1	0.0319045	0	0	0	0	0	0	2	234847769
cg03741619	5.77003e-05	0.275481	0.417642	0.142162	NM_145068	TRPV3	Body	chr17:3438841-3439046	Island	NA	GGCACCCACCGAAGTAGAAGCCTTCGTGTTGGTACTTGGGGTTGAAGAAGGCCCCCTTGG[CG]TGCGCGTTGACGTCGGCGCCGGCGGCGATGAGCAGGGCTGCGATGTCCCCCTGCCGCCGC	CGCCAAGGGGGCCTTCTTCAACCCCAAGTACCAACACGAAGGCTTCTACT	0	1	0.00902175	0	0	0	0	0	0	17	3438918
cg04917181	0.000195681	0.342137	0.383711	0.0415736	NM_033512	TSPYL5	TSS200	chr8:98289604-98290404	Island	NA	CCGACGTCACGAACGTACAACTGTACCGTCGCGAGAGGACGTGATGCGCCCGGTGATTGG[CG]CCGCCGCTGCGGCTGCGCAGGAGACGACCCCCGCGGGCGCTCCCACCCCCATCTCGCGCG	ACGTACAACTGTACCGTCGCGAGAGGACGTGATGCGCCCGGTGATTGGCG	0	1	0.0121279	0	0	0	0	0	2	8	98290229
cg15747595	7.1522e-07	0.268018	0.484186	0.216168	NM_033512	TSPYL5	1stExon	chr8:98289604-98290404	Island	NA	AGTCCAGGGGGAGCCGGCAGGCGGCCTCCTCCCCGAGCCGGAGGAGCTGCGCGGACGCAG[CG]GCTTCCAGGCCACCCCACCCCGCGCCAGCCTGCACCTGTGCCGCCTGGGTGTCTTCCCCG	CGGCTTCCAGGCCACCCCACCCCGCGCCAGCCTGCACCTGTGCCGCCTGG	0	1	-0.0302622	0	0	0	0	0	2	8	98289880
cg11949335	2.57315e-06	0.259	0.796356	0.537356	NM_001114108	TTC22	Body	chr1:55246742-55247519	Island	NA	CTCCGACTCGCCCGCCTTGGCCAGGAACACCAGCGCCTGGTTCAGCGCCGCCTCGTCCAC[CG]CCAGCAGCTCCTGCACCGCGTCCACGCCCATATAGTAGTAGACCTGGGGTCGGGGACGCG	CGCCAGCAGCTCCTGCACCGCGTCCACGCCCATATAGTAGTAGACCTGGG	0	1	0.00979745	0	0	0	0	0	0	1	55247408
cg27172557	2.57315e-06	0.325705	0.686362	0.360656	NM_001010854	TTC7B	Body	0	0	NA	TTCCTGAGCAATCTGTTCAGTGGAATTAATTCCTAAAGCTGGAGCTGCTTAGGGAGACAT[CG]CAGACTTGCCAGGGGCTGCCAGCTCAGGCTTGGCACAGGAATGAAAAATAGGCCTCTCCC	CGCAGACTTGCCAGGGGCTGCCAGCTCAGGCTTGGCACAGGAATGAAAAA	0	1	-0.0110467	0	0	0	0	0	0	14	91012362
cg12747860	3.29939e-08	0.27809	0.430689	0.152598	NM_178012	TUBB2B	TSS1500	chr6:3227025-3229688	Island	Phagosome	GTAAGAGGGTGGGTTCCAAGGGTGGCCCAAGCCCGAGTAACAAACTTTCTTATCTTCCAT[CG]CGGCGACCTGGAGGTCCGAGGCTTCGTGCTGCGGTTGAAGGGTGGGGAATACGACTAAAA	GTTCCAAGGGTGGCCCAAGCCCGAGTAACAAACTTTCTTATCTTCCATCG	0	1	0.00039375	0	0	0	0	0	0	6	3229027
cg03507241	0.000598333	0.277672	0.407431	0.129759	NM_032525	TUBB6	TSS1500	chr18:12307554-12309043	Island	Phagosome	TTTCTTCGCTAACGCGCGAGGAGTAGGCTGCATAGACCCGGCGCAGGAGGTGTTCATTTT[CG]GATCCAGCCCTGTAGTCACTTTAGCTAAACCCGGTTCCAAAGGGGTGGGAGTCGTCGGAG	CGGATCCAGCCCTGTAGTCACTTTAGCTAAACCCGGTTCCAAAGGGGTGG	0	0	-0.0854693	0	0	0	0	0	3	18	12307649
cg07068756	3.08722e-07	0.26905	0.310451	0.041401	NM_004181	UCHL1	1stExon	chr4:41258759-41259867	Island	Parkinson's disease	TTTCCCCCTCGCTTGGTTCTGCCCCTGCTCCCCCTGCACAGGCCTCACAGTGCGTCTGGC[CG]GCGCTTTATAGCTGCAGCCTGGGCGGCTCCGCTAGCTGTTTTTCGTCTTCCCTAGGCTAT	CGGCGCTTTATAGCTGCAGCCTGGGCGGCTCCGCTAGCTGTTTTTCGTCT	0	0	-0.0281226	0	0	0	0	0	4	4	41258910
cg07068756	3.08722e-07	0.26905	0.310451	0.041401	NM_004181	UCHL1	5UTR	chr4:41258759-41259867	Island	Parkinson's disease	TTTCCCCCTCGCTTGGTTCTGCCCCTGCTCCCCCTGCACAGGCCTCACAGTGCGTCTGGC[CG]GCGCTTTATAGCTGCAGCCTGGGCGGCTCCGCTAGCTGTTTTTCGTCTTCCCTAGGCTAT	CGGCGCTTTATAGCTGCAGCCTGGGCGGCTCCGCTAGCTGTTTTTCGTCT	0	0	-0.0281226	0	0	0	0	0	4	4	41258910
cg07021644	2.41028e-07	0.336698	0.455603	0.118905	NM_001167574	UPK3A	5UTR	chr22:45680644-45681016	Island	NA	CTGGCAGGGACAGGTCTGGTGCCCGCGCCTGCTCGCTGGACCGCCCGCCCCGCGCTCTGG[CG]GCTCCTCCCGGGCGATGCCTCCGCTCTGGGCCCTGCTGGCCCTCGGCTGCCTGCGGTTCG	CGGCTCCTCCCGGGCGATGCCTCCGCTCTGGGCCCTGCTGGCCCTCGGCT	0	1	0.189777	0	0	0	0	0	0	22	45680879
cg07021644	2.41028e-07	0.336698	0.455603	0.118905	NM_006953	UPK3A	5UTR	chr22:45680644-45681016	Island	NA	CTGGCAGGGACAGGTCTGGTGCCCGCGCCTGCTCGCTGGACCGCCCGCCCCGCGCTCTGG[CG]GCTCCTCCCGGGCGATGCCTCCGCTCTGGGCCCTGCTGGCCCTCGGCTGCCTGCGGTTCG	CGGCTCCTCCCGGGCGATGCCTCCGCTCTGGGCCCTGCTGGCCCTCGGCT	0	1	0.189777	0	0	0	0	0	0	22	45680879
cg07021644	2.41028e-07	0.336698	0.455603	0.118905	NM_006953	UPK3A	1stExon	chr22:45680644-45681016	Island	NA	CTGGCAGGGACAGGTCTGGTGCCCGCGCCTGCTCGCTGGACCGCCCGCCCCGCGCTCTGG[CG]GCTCCTCCCGGGCGATGCCTCCGCTCTGGGCCCTGCTGGCCCTCGGCTGCCTGCGGTTCG	CGGCTCCTCCCGGGCGATGCCTCCGCTCTGGGCCCTGCTGGCCCTCGGCT	0	1	0.189777	0	0	0	0	0	0	22	45680879
cg07021644	2.41028e-07	0.336698	0.455603	0.118905	NM_001167574	UPK3A	1stExon	chr22:45680644-45681016	Island	NA	CTGGCAGGGACAGGTCTGGTGCCCGCGCCTGCTCGCTGGACCGCCCGCCCCGCGCTCTGG[CG]GCTCCTCCCGGGCGATGCCTCCGCTCTGGGCCCTGCTGGCCCTCGGCTGCCTGCGGTTCG	CGGCTCCTCCCGGGCGATGCCTCCGCTCTGGGCCCTGCTGGCCCTCGGCT	0	1	0.189777	0	0	0	0	0	0	22	45680879
cg02039267	1.11574e-05	0.263358	0.462226	0.198868	NM_001112704	VAX1	Body	chr10:118893527-118894432	Island	NA	GTCTCCGACACCACCGAGCGTAGCTCCGAGTCCTTGCCCTGGTCCTTCTTCTGCTTGGTG[CG]CCGGTTCTGGAACCAGACCTTCACCTGCGCGCCGGGGTGCGGGGAGAGTTGGAGAGAGGG	ACCGAGCGTAGCTCCGAGTCCTTGCCCTGGTCCTTCTTCTGCTTGGTGCG	0	1	-0.0064276	0	0	0	0	0	1	10	118894069
cg02039267	1.11574e-05	0.263358	0.462226	0.198868	NM_199131	VAX1	Body	chr10:118893527-118894432	Island	NA	GTCTCCGACACCACCGAGCGTAGCTCCGAGTCCTTGCCCTGGTCCTTCTTCTGCTTGGTG[CG]CCGGTTCTGGAACCAGACCTTCACCTGCGCGCCGGGGTGCGGGGAGAGTTGGAGAGAGGG	ACCGAGCGTAGCTCCGAGTCCTTGCCCTGGTCCTTCTTCTGCTTGGTGCG	0	1	-0.0064276	0	0	0	0	0	1	10	118894069
cg25527090	2.41028e-07	0.361329	0.52149	0.160161	NM_199131	VAX1	Body	chr10:118893527-118894432	Island	NA	TGGAGAGAGGGGCAGGGAAGACCAGCGTCAAAGGAAGCGAGCTCCCGGGGCGCGCGGCTC[CG]GGGCTCTCCCCAAGTCCCAGCCCTATCCGCAGCCCCACCCAGCAGCCGGAGGGGTCCGGG	CGGGGCTCTCCCCAAGTCCCAGCCCTATCCGCAGCCCCACCCAGCAGCCG	0	1	0.0115041	0	0	0	0	0	1	10	118894180
cg25527090	2.41028e-07	0.361329	0.52149	0.160161	NM_001112704	VAX1	Body	chr10:118893527-118894432	Island	NA	TGGAGAGAGGGGCAGGGAAGACCAGCGTCAAAGGAAGCGAGCTCCCGGGGCGCGCGGCTC[CG]GGGCTCTCCCCAAGTCCCAGCCCTATCCGCAGCCCCACCCAGCAGCCGGAGGGGTCCGGG	CGGGGCTCTCCCCAAGTCCCAGCCCTATCCGCAGCCCCACCCAGCAGCCG	0	1	0.0115041	0	0	0	0	0	1	10	118894180
cg06151165	7.1522e-07	0.261516	0.382503	0.120987	NM_014588	VSX1	Body	chr20:25061761-25062928	Island	NA	CCGCCTAGATCTGGGCCGCTGGGGCCAGGGGTGCGGTGGGGCGATGGTCTGTGACCCCTG[CG]CGGCTCAGAGCCTAGGGGACAGGGGCAGGAGCGGAAAGCGCGGGCCTGATTACCGGACGT	GGGCCGCTGGGGCCAGGGGTGCGGTGGGGCGATGGTCTGTGACCCCTGCG	0	0	0.0402979	0	0	0	0	0	6	20	25062254
cg06151165	7.1522e-07	0.261516	0.382503	0.120987	NM_199425	VSX1	Body	chr20:25061761-25062928	Island	NA	CCGCCTAGATCTGGGCCGCTGGGGCCAGGGGTGCGGTGGGGCGATGGTCTGTGACCCCTG[CG]CGGCTCAGAGCCTAGGGGACAGGGGCAGGAGCGGAAAGCGCGGGCCTGATTACCGGACGT	GGGCCGCTGGGGCCAGGGGTGCGGTGGGGCGATGGTCTGTGACCCCTGCG	0	0	0.0402979	0	0	0	0	0	6	20	25062254
cg07573727	4.5905e-06	0.272808	0.352472	0.0796645	NM_182894	VSX2	5UTR	chr14:74706188-74708192	Island	NA	TCTCCTTGGGCTCCAGAGCATTAGACACCGGAGGGGGCACCTGGGACCAACTTCGCGAAG[CG]GGAAGCCCGGCGGGGGGGTGGGGGGAGCTAAAGACCTGCGGCCTCAGCCCCTCCAAAGAA	CCAGAGCATTAGACACCGGAGGGGGCACCTGGGACCAACTTCGCGAAGCG	0	0	-0.337932	0	0	0	0	0	0	14	74706196
cg07573727	4.5905e-06	0.272808	0.352472	0.0796645	NM_182894	VSX2	1stExon	chr14:74706188-74708192	Island	NA	TCTCCTTGGGCTCCAGAGCATTAGACACCGGAGGGGGCACCTGGGACCAACTTCGCGAAG[CG]GGAAGCCCGGCGGGGGGGTGGGGGGAGCTAAAGACCTGCGGCCTCAGCCCCTCCAAAGAA	CCAGAGCATTAGACACCGGAGGGGGCACCTGGGACCAACTTCGCGAAGCG	0	0	-0.337932	0	0	0	0	0	0	14	74706196
cg04017555	0.000148503	0.251164	0.413039	0.161875	NM_152718	VWCE	5UTR	chr11:61061751-61063063	Island	NA	GAGCAGGGGGGCTTGGGACGCCGAGAGGAGGGGCCGAGGGCCGCGAGGGGACGCGGCGGA[CG]ATTGTGGGGAGGGTCTCTGGCACCTCGAAGCGAAACACACAAAGGCAACGCCGCCCGCCT	TTGCCTTTGTGTGTTTCGCTTCGAGGTGCCAGAGACCCTCCCCACAATCG	0	0	-0.135915	0	0	0	0	0	0	11	61062704
cg04017555	0.000148503	0.251164	0.413039	0.161875	NM_152718	VWCE	1stExon	chr11:61061751-61063063	Island	NA	GAGCAGGGGGGCTTGGGACGCCGAGAGGAGGGGCCGAGGGCCGCGAGGGGACGCGGCGGA[CG]ATTGTGGGGAGGGTCTCTGGCACCTCGAAGCGAAACACACAAAGGCAACGCCGCCCGCCT	TTGCCTTTGTGTGTTTCGCTTCGAGGTGCCAGAGACCCTCCCCACAATCG	0	0	-0.135915	0	0	0	0	0	0	11	61062704
cg27175288	0.0117114	0.281837	0.385636	0.103799	NM_152718	VWCE	TSS200	chr11:61061751-61063063	Island	NA	TCCGAGAGGCGCGGAGCCCGGGGCGGGGGCAAAGATCAGGGACCCCTGGGGGCGGGGTTT[CG]CCCTCGGCCCACACCCCCTGCCCCGGTTTGGGAGTCGGCTTCCTGCGAAGCGCTGACTGA	CGCCCTCGGCCCACACCCCCTGCCCCGGTTTGGGAGTCGGCTTCCTGCGA	0	1	-0.0080162	0	0	0	0	0	0	11	61062837
cg10272601	0.000550501	0.326235	0.485163	0.158927	NM_006648	WNK2	TSS200	chr9:95946147-95947835	Island	NA	CAGGCTCTCTCCGCGGCCGGGGCTGGGCAGGTTGCGGGCTTAGGGCGGCGTTGTCTCATC[CG]GCGGCCTGGGCAGGTGCGGCAGGGCCGGCGCTCACGCGGGCCTGTGTGTCCTTGGCCCAC	GCGGCCGGGGCTGGGCAGGTTGCGGGCTTAGGGCGGCGTTGTCTCATCCG	0	1	0.0109757	0	0	0	0	0	1	9	95947146
cg02936049	3.2492e-06	0.255075	0.662919	0.407844	NM_001080412	ZBTB38	5UTR	0	0	NA	AGACCACGAGCAAGTAAGCACGTTAATCAAAGTGAAAGGCTCACCCCTCACGTCTAGCTC[CG]TCCTTCTCCAGCCTGTGCCTGCCAGATTATTTCGGGTTCCTCGTGTTTGACTCGTCAAAG	CGGAGCTAGACGTGAGGGGTGAGCCTTTCACTTTGATTAACGTGCTTACT	0	1	0.00281255	0	0	0	0	0	0	3	141102599
cg03678062	3.51872e-05	0.290544	0.566384	0.27584	NM_207360	ZC3H12D	Body	chr6:149771836-149772855	Island	NA	GGGGGCGCGGAGGGGCGGTGGTTCCTGGTGCATCCGGGGAGTGCCGGCCCGCGGCCTCTC[CG]TGGAGATTCCTCCAAGCAGGCCCCCAGGCCGCCGCGGACTCCTCAGACTCAGCGCCCTGG	GTCTGAGGAGTCCGCGGCGGCCTGGGGGCCTGCTTGGAGGAATCTCCACG	0	1	-0.0617214	0	0	0	0	0	0	6	149772716
cg00334063	2.58789e-05	0.263062	0.516371	0.25331	NM_001168379	ZIC4	3UTR	chr3:147108511-147111703	N_Shelf	NA	GGCGTGAAAGCAAAGGTCAGCGCAAATGTATCTTAATAGAGTGTCTGTAGTGAAGTGTGC[CG]CCTTTGAAGCGGCCGCTCCCCGCGCGTATTTCCATGGCGAGCCTAACGCGGCATGCTGAT	CGGCACACTTCACTACAGACACTCTATTAAGATACATTTGCGCTGACCTT	0	1	-0.0056996	0	0	0	0	0	0	3	147106010
cg00334063	2.58789e-05	0.263062	0.516371	0.25331	NR_033119	ZIC4	Body	chr3:147108511-147111703	N_Shelf	NA	GGCGTGAAAGCAAAGGTCAGCGCAAATGTATCTTAATAGAGTGTCTGTAGTGAAGTGTGC[CG]CCTTTGAAGCGGCCGCTCCCCGCGCGTATTTCCATGGCGAGCCTAACGCGGCATGCTGAT	CGGCACACTTCACTACAGACACTCTATTAAGATACATTTGCGCTGACCTT	0	1	-0.0056996	0	0	0	0	0	0	3	147106010
cg00334063	2.58789e-05	0.263062	0.516371	0.25331	NR_033118	ZIC4	Body	chr3:147108511-147111703	N_Shelf	NA	GGCGTGAAAGCAAAGGTCAGCGCAAATGTATCTTAATAGAGTGTCTGTAGTGAAGTGTGC[CG]CCTTTGAAGCGGCCGCTCCCCGCGCGTATTTCCATGGCGAGCCTAACGCGGCATGCTGAT	CGGCACACTTCACTACAGACACTCTATTAAGATACATTTGCGCTGACCTT	0	1	-0.0056996	0	0	0	0	0	0	3	147106010
cg00334063	2.58789e-05	0.263062	0.516371	0.25331	NM_032153	ZIC4	3UTR	chr3:147108511-147111703	N_Shelf	NA	GGCGTGAAAGCAAAGGTCAGCGCAAATGTATCTTAATAGAGTGTCTGTAGTGAAGTGTGC[CG]CCTTTGAAGCGGCCGCTCCCCGCGCGTATTTCCATGGCGAGCCTAACGCGGCATGCTGAT	CGGCACACTTCACTACAGACACTCTATTAAGATACATTTGCGCTGACCTT	0	1	-0.0056996	0	0	0	0	0	0	3	147106010
cg00334063	2.58789e-05	0.263062	0.516371	0.25331	NM_001168378	ZIC4	3UTR	chr3:147108511-147111703	N_Shelf	NA	GGCGTGAAAGCAAAGGTCAGCGCAAATGTATCTTAATAGAGTGTCTGTAGTGAAGTGTGC[CG]CCTTTGAAGCGGCCGCTCCCCGCGCGTATTTCCATGGCGAGCCTAACGCGGCATGCTGAT	CGGCACACTTCACTACAGACACTCTATTAAGATACATTTGCGCTGACCTT	0	1	-0.0056996	0	0	0	0	0	0	3	147106010
cg18082337	7.99045e-07	0.269676	0.429141	0.159465	NM_032153	ZIC4	Body	chr3:147113608-147114479	Island	NA	GATTTTCTGATCTAGCAAAGACCTTCCCACACCCCGGGAAAGGACAAGGGAAGGGCTTCT[CG]CCCGTGTGCACGCGGATGTGATTTACAAGTTTGTATTTGGCTTTGAAGGGCTTTCCCTGG	CGCCCGTGTGCACGCGGATGTGATTTACAAGTTTGTATTTGGCTTTGAAG	0	1	-0.0683942	0	0	0	0	0	0	3	147113726
cg18082337	7.99045e-07	0.269676	0.429141	0.159465	NM_001168379	ZIC4	Body	chr3:147113608-147114479	Island	NA	GATTTTCTGATCTAGCAAAGACCTTCCCACACCCCGGGAAAGGACAAGGGAAGGGCTTCT[CG]CCCGTGTGCACGCGGATGTGATTTACAAGTTTGTATTTGGCTTTGAAGGGCTTTCCCTGG	CGCCCGTGTGCACGCGGATGTGATTTACAAGTTTGTATTTGGCTTTGAAG	0	1	-0.0683942	0	0	0	0	0	0	3	147113726
cg18082337	7.99045e-07	0.269676	0.429141	0.159465	NM_001168378	ZIC4	Body	chr3:147113608-147114479	Island	NA	GATTTTCTGATCTAGCAAAGACCTTCCCACACCCCGGGAAAGGACAAGGGAAGGGCTTCT[CG]CCCGTGTGCACGCGGATGTGATTTACAAGTTTGTATTTGGCTTTGAAGGGCTTTCCCTGG	CGCCCGTGTGCACGCGGATGTGATTTACAAGTTTGTATTTGGCTTTGAAG	0	1	-0.0683942	0	0	0	0	0	0	3	147113726
cg14371731	5.65936e-07	0.413658	0.447067	0.033409	NM_020338	ZMIZ1	Body	chr10:81002109-81003687	Island	NA	GGCGGCGGCCCCATTAGCGGAGCCTCCGCCTATGATTGGCTTCGCCCGGGAAGCTGGAGA[CG]GGCGATGAATAATTGATGTGTGCGGTGCGGTAGCCGGACGGCGGCGGCGGTGGCGGGCAG	ATTAGCGGAGCCTCCGCCTATGATTGGCTTCGCCCGGGAAGCTGGAGACG	0	1	0.0269044	0	0	0	0	0	0	10	81003175
cg04387835	5.77206e-06	0.284639	0.472739	0.1881	NM_001136046	ZMYND15	Body	0	0	NA	TGGTCCCTGACCGCGCCCCTGGGAGCCCCGACCCCTGGGAGCGCCGACCCCTGGGAGTCC[CG]CCCCGTGGTCCCTGACTGCGCCCCGCGCCCCCGCAGGTACTGCAATGCCTTCATCTTCCA	CGCCCCGTGGTCCCTGACTGCGCCCCGCGCCCCCGCAGGTACTGCAATGC	0	1	0.013373	0	0	0	0	0	0	17	4649076
cg04387835	5.77206e-06	0.284639	0.472739	0.1881	NM_032265	ZMYND15	Body	0	0	NA	TGGTCCCTGACCGCGCCCCTGGGAGCCCCGACCCCTGGGAGCGCCGACCCCTGGGAGTCC[CG]CCCCGTGGTCCCTGACTGCGCCCCGCGCCCCCGCAGGTACTGCAATGCCTTCATCTTCCA	CGCCCCGTGGTCCCTGACTGCGCCCCGCGCCCCCGCAGGTACTGCAATGC	0	1	0.013373	0	0	0	0	0	0	17	4649076
cg26698460	3.87982e-05	0.294643	0.66386	0.369217	NM_016324	ZNF274	5UTR	chr19:58715220-58716033	Island	Neurotrophin signaling pathway	CCGAGCTTTTTTATTTTTAACGTAGCTGCAGCTATTGCACACTAGTAATTTTCTGCTCTG[CG]ACCGTTTTTCTGCGCTGTAATAATCACGCTAAAAGTAGTGCAGGTTTTACTGCTTACAAG	CGCAGAGCAGAAAATTACTAGTGTGCAATAGCTGCAGCTACGTTAAAAAT	0	1	0.0250817	0	0	0	0	0	0	19	58716004
cg26698460	3.87982e-05	0.294643	0.66386	0.369217	NM_016325	ZNF274	Body	chr19:58715220-58716033	Island	Neurotrophin signaling pathway	CCGAGCTTTTTTATTTTTAACGTAGCTGCAGCTATTGCACACTAGTAATTTTCTGCTCTG[CG]ACCGTTTTTCTGCGCTGTAATAATCACGCTAAAAGTAGTGCAGGTTTTACTGCTTACAAG	CGCAGAGCAGAAAATTACTAGTGTGCAATAGCTGCAGCTACGTTAAAAAT	0	1	0.0250817	0	0	0	0	0	0	19	58716004
cg26698460	3.87982e-05	0.294643	0.66386	0.369217	NM_133502	ZNF274	Body	chr19:58715220-58716033	Island	Neurotrophin signaling pathway	CCGAGCTTTTTTATTTTTAACGTAGCTGCAGCTATTGCACACTAGTAATTTTCTGCTCTG[CG]ACCGTTTTTCTGCGCTGTAATAATCACGCTAAAAGTAGTGCAGGTTTTACTGCTTACAAG	CGCAGAGCAGAAAATTACTAGTGTGCAATAGCTGCAGCTACGTTAAAAAT	0	1	0.0250817	0	0	0	0	0	0	19	58716004
cg16014085	2.58789e-05	0.269255	0.518095	0.24884	NM_152652	ZNF48	TSS1500	chr16:30406290-30407290	N_Shore	NA	TAATCTTTGGCTCCCCTTATTTTTGGTCAGCCGCTGTCCCTCGGTCTCTCTCTGCCTTTG[CG]TCCTCTGTGACTCAGGGCTCTGATGTGAGTCTCTGGCTCAGGGTCTCTGTTCCGGGCCCC	AGAGACCCTGAGCCAGAGACTCACATCAGAGCCCTGAGTCACAGAGGACG	0	0	0.00872295	0	0	0	0	0	0	16	30406122
cg03795157	6.33617e-05	0.297998	0.581407	0.283408	NM_001164715	ZNF605	5UTR	chr12:133532642-133532979	N_Shore	NA	GACCAGACAGCAGAGCGGGGAAAGCTTGACCCTGAGCCAGCCTGTTCTCAGGCGAGGCTG[CG]TGTTGGCTCAGGCTGGGGATGGGCCAAAGCTCAAGAAAATGGGGAAAGGAAAGAAGCTTA	CGCAGCCTCGCCTGAGAACAGGCTGGCTCAGGGTCAAGCTTTCCCCGCTC	0	1	-0.00421305	0	0	0	0	0	0	12	133531927
cg03795157	6.33617e-05	0.297998	0.581407	0.283408	NM_183238	ZNF605	5UTR	chr12:133532642-133532979	N_Shore	NA	GACCAGACAGCAGAGCGGGGAAAGCTTGACCCTGAGCCAGCCTGTTCTCAGGCGAGGCTG[CG]TGTTGGCTCAGGCTGGGGATGGGCCAAAGCTCAAGAAAATGGGGAAAGGAAAGAAGCTTA	CGCAGCCTCGCCTGAGAACAGGCTGGCTCAGGGTCAAGCTTTCCCCGCTC	0	1	-0.00421305	0	0	0	0	0	0	12	133531927
cg02319318	8.45843e-05	0.302251	0.597813	0.295562	NM_001033723	ZNF704	Body	0	0	NA	AACTGGTTTTTGTTTTTGTTTTTTTTTTTCGTTTTTAAAAATAATACAAAATAACCAAAA[CG]CACAGTTTGCTTTTTTTGTGCCTTCTGATGCCTGGTTATATTTTGCAAGAGTTCGCCTTC	CGCACAGTTTGCTTTTTTTGTGCCTTCTGATGCCTGGTTATATTTTGCAA	0	0	-0.0705859	0	0	0	0	0	0	8	81639711
cg17116969	5.24548e-05	0.27633	0.421423	0.145093	NM_001033723	ZNF704	Body	0	0	NA	CACCAACCTTTCTTTTCCTGGGAATGGGCTCGTCGAAGAGCAGGTTGCTGGCCTCCGCCT[CG]TCGATGCCGTCGTCTGGCTGCGCGGGGCTGCGGAAGGGCTTGAAGCTGTCAGCCGAGAGC	CGAGGCGGAGGCCAGCAACCTGCTCTTCGACGAGCCCATTCCCAGGAAAA	0	0	-0.0319455	0	0	0	0	0	0	8	81599514
cg18222509	9.30926e-05	0.296829	0.407722	0.110894	NM_001033723	ZNF704	Body	0	0	NA	AAACTGAATGCAGAAGACCGCGTGGCTGACCACCAACCTTTCTTTTCCTGGGAATGGGCT[CG]TCGAAGAGCAGGTTGCTGGCCTCCGCCTCGTCGATGCCGTCGTCTGGCTGCGCGGGGCTG	CGAGCCCATTCCCAGGAAAAGAAAGGTTGGTGGTCAGCCACGCGGTCTTC	0	0	-0.111491	0	0	0	0	0	0	8	81599484
cg26695909	0.000214377	0.333248	0.5059	0.172652	NM_001033723	ZNF704	Body	0	0	NA	TGGCGCAGGCAGGCAGGGGGTGGATGGAGCGGGTAACGAGGGAGAGGCGAGCTTGGAGGA[CG]CACATCATACAAGTGAGGAACTGGCACAGCTGCAGCCTCATGAGACCCCGCCCCGATGAG	CGCACATCATACAAGTGAGGAACTGGCACAGCTGCAGCCTCATGAGACCC	0	0	0.235719	0	0	0	0	0	0	8	81639869
cg19925872	3.17903e-05	0.286527	0.61944	0.332913	NM_198526	ZNF710	TSS1500	chr15:90543410-90543835	N_Shore	NA	GCTCAATACTTACTTGGGAAAATGACAAATGTGACCAACTTTGCTTTGGGAACTTTCCCC[CG]TCTTCTCCCCACTCCTCCGGAGAACCCGAGGACAGAGCAGGTCTTGGGAGCACGCCCGGG	CGGGGGAAAGTTCCCAAAGCAAAGTTGGTCACATTTGTCATTTTCCCAAG	0	1	-0.0512102	0	0	0	0	0	1	15	90543392
cg23005885	1.54244e-05	0.263024	0.556373	0.29335	NM_198526	ZNF710	TSS1500	chr15:90543410-90543835	Island	NA	CCCGTCTTCTCCCCACTCCTCCGGAGAACCCGAGGACAGAGCAGGTCTTGGGAGCACGCC[CG]GGCGCCCCATGAATAATTGACCCTTCCTGGCGGCACTGCCCGGCTCTGTCCGAGGGCTCC	CGGGCGCCCCATGAATAATTGACCCTTCCTGGCGGCACTGCCCGGCTCTG	0	1	0.00533395	0	0	0	0	0	1	15	90543450
cg14468280	5.77003e-05	0.257021	0.756219	0.499197	NM_021035	ZNFX1	3UTR	0	0	NA	CCACTCTCAGTGACTATGTAACTGTGTCAGGGTGAGTTGGTGCAGTCTTTTGTCTTATCA[CG]TGCCTCCATCTCCTGGAGGCAGGGTGCCCAAGGAGGGCAGGGAGGGGTTCTTGTGCTCCT	ACTATGTAACTGTGTCAGGGTGAGTTGGTGCAGTCTTTTGTCTTATCACG	0	1	-0.0057968	0	0	0	0	0	0	20	47862976
cg13000496	1.88145e-07	0.262123	0.432171	0.170047	NM_007009	ZPBP	Body	chr7:50132572-50132921	Island	NA	AAAGGCAATTCGAAGAGTGGGGGAAGCTGCGGTTGTCCCTGCGGAGCCGGCAGGGCGGCG[CG]GACCCTCACCTGATGAGGGCACCCGCACCAGGAAGGCGGAGATAAAGAGGAGGATGGCGG	TCTTTATCTCCGCCTTCCTGGTGCGGGTGCCCTCATCAGGTGAGGGTCCG	0	1	-0.06104	0	0	0	0	0	0	7	50132653
cg13000496	1.88145e-07	0.262123	0.432171	0.170047	NM_001159878	ZPBP	Body	chr7:50132572-50132921	Island	NA	AAAGGCAATTCGAAGAGTGGGGGAAGCTGCGGTTGTCCCTGCGGAGCCGGCAGGGCGGCG[CG]GACCCTCACCTGATGAGGGCACCCGCACCAGGAAGGCGGAGATAAAGAGGAGGATGGCGG	TCTTTATCTCCGCCTTCCTGGTGCGGGTGCCCTCATCAGGTGAGGGTCCG	0	1	-0.06104	0	0	0	0	0	0	7	50132653

## Sheet: S5
Table S5: Genes with differential hypermethylation in metastases compared to nevi
IlmnID	BH.MW.Qval	Meta_vs_Nevi.diffMed	Meta.med	Nevi.med	RefID	Gene.Symbol	Gene.Region	CpG.Name	CpG.Region	KeggName	FORWARD_SEQUENCE	SOURCESEQ	gainM_tissueMeta_vs_PT	gainM_tissuePT_vs_Nevi	Cells.Meta_PT.diffMed	gainM_Brewlow_high	gainM_Tlymph_abs	gainM_Ulceration_pres	gainM_High_mit	lossExp_Meta_Nevi(1)	gainM_GEO_(8)	hg19.CHR	hg19.MAPINFO
cg14262681	3.78408e-08	0.672096	0.767725	0.0956285	0	0	0	chr20:21086139-21087175	N_Shore	NA	CAATGTGCGCCAACTCGCGCTCTGGAGACAGGAAAAGGTAGCACCGCTGGCGTCCTGGCA[CG]TCGAGCGAACAATGCCACCCCACGCGTCACTGATCGACTCATCTTGCAGGTGTCCGAAAT	TGCAAGATGAGTCGATCAGTGACGCGTGGGGTGGCATTGTTCGCTCGACG	1	1	0.0070651	0	0	0	0	0	0	20	21084420
cg22399133	2.78587e-08	0.635119	0.736383	0.101264	NM_006891	CRYGD	1stExon	chr2:208988834-208989269	Island	NA	CCTTCCCCATGGCTGGCTGGGCGCACGGCGGTGCTGAGCTGGTGGGGCGGCGGCGCTGAG[CG]GGTGGGGCTGCGGCGCGGCGGGCTATATAGCAGGAGGGCTGCTGCGTTGGCAAGAACCGC	CTGGCTGGGCGCACGGCGGTGCTGAGCTGGTGGGGCGGCGGCGCTGAGCG	0	1	0.0224445	0	0	0	0	0	0	2	208989248
cg22399133	2.78587e-08	0.635119	0.736383	0.101264	NM_006891	CRYGD	5UTR	chr2:208988834-208989269	Island	NA	CCTTCCCCATGGCTGGCTGGGCGCACGGCGGTGCTGAGCTGGTGGGGCGGCGGCGCTGAG[CG]GGTGGGGCTGCGGCGCGGCGGGCTATATAGCAGGAGGGCTGCTGCGTTGGCAAGAACCGC	CTGGCTGGGCGCACGGCGGTGCTGAGCTGGTGGGGCGGCGGCGCTGAGCG	0	1	0.0224445	0	0	0	0	0	0	2	208989248
cg11793699	6.91178e-09	0.610075	0.768857	0.158782	NM_014215	INSRR	Body	chr1:156814881-156815792	Island	Regulation of actin cytoskeleton	TAGAAGGTGTGTGTGTGGATCACCTACTGTGGGGCATGGTGCGCGCAAAGACGAAGGTGG[CG]GCGCTGCAGCCCACGGTGTGCGCCGCGTGGTTGCAGGCATGGATGTCGATCCGGTATTCC	GTGTGGATCACCTACTGTGGGGCATGGTGCGCGCAAAGACGAAGGTGGCG	1	1	0.0175719	0	0	0	0	0	0	1	156814901
cg11793699	6.91178e-09	0.610075	0.768857	0.158782	NM_001007792	NTRK1	Body	chr1:156814881-156815792	Island	MAPK signaling pathway	TAGAAGGTGTGTGTGTGGATCACCTACTGTGGGGCATGGTGCGCGCAAAGACGAAGGTGG[CG]GCGCTGCAGCCCACGGTGTGCGCCGCGTGGTTGCAGGCATGGATGTCGATCCGGTATTCC	GTGTGGATCACCTACTGTGGGGCATGGTGCGCGCAAAGACGAAGGTGGCG	1	1	0.0175719	0	0	0	0	0	0	1	156814901
cg14507337	3.78408e-08	0.607748	0.672747	0.0649987	NM_007374	SIX6	3UTR	chr14:60975732-60978180	Island	NA	TCGGGTTGCCGTTTCCCGCCCCACCCCGCGGCCGGCCTGGCTTCACTGGCGCCCTTTGGC[CG]CGACCACGGGAACCAGCGGTGAGGCCTGACCCAGCACCACGTTCTTCTTGCTTTGCTTTT	AGAAGAACGTGGTGCTGGGTCAGGCCTCACCGCTGGTTCCCGTGGTCGCG	1	1	0.02444	0	0	0	0	0	6	14	60978161
cg18438793	1.49755e-08	0.599199	0.697464	0.0982644	NM_016257	HPCAL4	Body	chr1:40149431-40150013	Island	NA	GCGGAAAGCGTGCTGCGCGAACTTGGAGGCGTCGCCGTAGGGGAAGAACTGAGGGGGGTG[CG]GTGGGTTGGGGCGCAGCGACAGCCCCGCCCACCCCGCCCCCATCTCAGGGAACCTCCCCT	CTGAGATGGGGGCGGGGTGGGCGGGGCTGTCGCTGCGCCCCAACCCACCG	1	1	0.00518235	0	0	0	0	0	0	1	40149837
cg00459623	9.02845e-08	0.596218	0.671114	0.0748953	0	0	0	chr2:176936246-176936809	Island	NA	CCCTGCGACAGCTCTGAAGGCTCGAGTCCCTGCAGAGCGTGGACACCAGCCGTCTTCTCC[CG]CCCACGGCGTTACACCCGTCTCGGCTGCTCCGAAGAGACCCCTCGCTGCCATCGCAGAAA	CGCCCACGGCGTTACACCCGTCTCGGCTGCTCCGAAGAGACCCCTCGCTG	0	1	0.00775075	0	0	0	0	0	0	2	176936581
cg12436377	2.18887e-07	0.594269	0.742915	0.148646	0	0	0	chr5:87437095-87437505	S_Shelf	NA	ATCCGCTAGTCGCTGACTCTGAAATGCGCCGGTCTGCGAGGTAATAATGACCGTTGCTTG[CG]GCTGTCAGGGCTGGCACGCCGCACCAAGGGCACTCAGGGCCGGCCAAGCCTTGAACAAGG	CTGACTCTGAAATGCGCCGGTCTGCGAGGTAATAATGACCGTTGCTTGCG	1	1	0.0431536	0	0	0	0	0	0	5	87440296
cg21908235	4.51794e-09	0.584516	0.677015	0.0924997	0	0	0	chr1:146551476-146551764	Island	NA	CCAAGCGCGGCTCTTGGCTCGCTGGCGGGCAGCGTCCACAGAGTGTGGAACCGCCGCAGC[CG]CAGCTCCCGCCCGCTGGCGGGCAGACACTAGCAGGAGAAAGGACACAAGGCCTGCGTGGT	TTGTGTCCTTTCTCCTGCTAGTGTCTGCCCGCCAGCGGGCGGGAGCTGCG	0	1	0.0326801	0	0	0	0	0	0	1	146551744
cg04828133	2.03095e-08	0.582581	0.634025	0.0514446	0	0	0	chr7:155258827-155261403	Island	NA	GGAGGTTAATAGCGACTGACGACAAAGGGCCAAGGTGCAATTCCTAAAGCGGGGATTCGC[CG]GGTGAGGCAGAAATCAGCCTCCGGGGAGATGGGTCCCCCCTTCCCGACGCGCCCCTGCAC	CGGCGAATCCCCGCTTTAGGAATTGCACCTTGGCCCTTTGTCGTCAGTCG	0	1	0.0118058	0	0	0	0	0	0	7	155259845
cg22864337	1.05561e-07	0.579714	0.653958	0.0742436	0	0	0	chr7:65509074-65509594	Island	NA	AGACTCGTCGCCTCTGGCTGCCAGCAGACAAGGAACTTCACACTCTACAGCTCTCCCCAC[CG]TCGCCAACAGCGCCAAAGTGCCAGCTCCGCACGCCAAGGTGCAAGCCAGGAGCGCCGCGC	TGGCTTGCACCTTGGCGTGCGGAGCTGGCACTTTGGCGCTGTTGGCGACG	0	1	0.0257574	0	0	0	0	0	0	7	65509382
cg16857858	9.8244e-06	0.578359	0.62589	0.0475313	NM_153715	HOXA10	Body	chr7:27212416-27214396	Island	NA	ATTTCTTGTGCAAAACATGCTGAATACGATTAGCAATCCCCCCGCACCGCGGCGGGCGCC[CG]CAGCCAATCCCGAGCCAGAGTTTCCGCGCGACCACTCCCAGTTTGGTTTCGTAGGCGCGG	AACCAAACTGGGAGTGGTCGCGCGGAAACTCTGGCTCGGGATTGGCTGCG	0	1	0.015706	0	0	0	0	0	0	7	27213984
cg16857858	9.8244e-06	0.578359	0.62589	0.0475313	NM_018951	HOXA10	TSS200	chr7:27212416-27214396	Island	NA	ATTTCTTGTGCAAAACATGCTGAATACGATTAGCAATCCCCCCGCACCGCGGCGGGCGCC[CG]CAGCCAATCCCGAGCCAGAGTTTCCGCGCGACCACTCCCAGTTTGGTTTCGTAGGCGCGG	AACCAAACTGGGAGTGGTCGCGCGGAAACTCTGGCTCGGGATTGGCTGCG	0	1	0.015706	0	0	0	0	0	0	7	27213984
cg24884519	9.5321e-09	0.574881	0.674408	0.0995271	NR_029911	MIR196B	TSS1500	chr7:27208871-27209616	S_Shore	NA	AGTGCCGCCAGGTGGGGGAGGCCGTACTGGGGGAGGGGGAGGCCCCCATGCAGTCCAGCC[CG]GGTCCACCTAACCGCTGCCTCCAGCGGCTAGAGATGCGCTGTGGGCCAGGCCTGCTCCCC	TGGCCCACAGCGCATCTCTAGCCGCTGGAGGCAGCGGTTAGGTGGACCCG	0	1	-0.0741037	0	0	0	0	0	0	7	27209790
cg22620090	2.18887e-07	0.573998	0.750734	0.176737	0	0	0	chr6:105400877-105401149	Island	NA	AAGTGGTTTACCAAAACGCGGCGGAAGGAATCAGGACAGTTTGCCCGACGGGCGGGTCGG[CG]GCTTTCAGGCGGGAGAGATCTTGCCAGGGGCAGAGAGAGATCCCGAAAATCGCCCCCAGC	CGCCGACCCGCCCGTCGGGCAAACTGTCCTGATTCCTTCCGCCGCGTTTT	1	0	0.006166	0	0	0	0	0	0	6	105400993
cg12374721	1.2094e-06	0.571899	0.744276	0.172376	NM_032391	PRAC	Body	chr17:46800533-46800746	N_Shore	NA	GGCTCCCAAATTCCTGGGAGACCCTCTCCCAGGGCCTCCTGATGCAGCTACCATACTGAG[CG]ATCCGTCGATAACGCCCTTGGCCCACCGATCAGTTTACCTTATTAGAGAGAAAAGCACTC	CTCTAATAAGGTAAACTGATCGGTGGGCCAAGGGCGTTATCGACGGATCG	1	1	0.0102235	0	0	0	0	0	5	17	46799640
cg12374721	1.2094e-06	0.571899	0.744276	0.172376	NR_024103	C17orf93	TSS1500	chr17:46800533-46800746	N_Shore	NA	GGCTCCCAAATTCCTGGGAGACCCTCTCCCAGGGCCTCCTGATGCAGCTACCATACTGAG[CG]ATCCGTCGATAACGCCCTTGGCCCACCGATCAGTTTACCTTATTAGAGAGAAAAGCACTC	CTCTAATAAGGTAAACTGATCGGTGGGCCAAGGGCGTTATCGACGGATCG	1	1	0.0102235	0	0	0	0	0	0	17	46799640
cg00793935	1.73858e-08	0.57157	0.727608	0.156037	NM_024080	TRPM8	Body	chr2:234847647-234847857	Island	NA	TGAAAACACCCAACCTGGTCATTTCTGTGACCGGGGGCGCCAAGAACTTCGCCCTGAAGC[CG]CGCATGCGCAAGATCTTCAGCCGGCTCATCTACATCGCGCAGTCCAAAGGTGAGGGTGGG	CGCGCATGCGCAAGATCTTCAGCCGGCTCATCTACATCGCGCAGTCCAAA	1	1	0.0319045	0	0	0	0	0	0	2	234847769
cg03596016	0.00034393	0.571526	0.649884	0.0783585	NR_015422	LOC149134	TSS1500	chr1:246952214-246952511	Island	NA	CAGCGGGCTCCGGCCTGGCCAGGATTCTGGGGGAGCCGCCCGGAGCGCGGTGAATCGGGG[CG]GGGAGAGGGGCGGGGAAGGCGCGCGAAAGCCCCAGCAGAGACCGGCAGCGGCGGGCGGCC	CGCCCCGATTCACCGCGCTCCGGGCGGCTCCCCCAGAATCCTGGCCAGGC	0	1	0.0476258	0	0	0	0	0	0	1	246952362
cg15425541	7.84203e-08	0.57053	0.801969	0.231439	0	0	0	chr14:61114102-61116552	S_Shelf	NA	GACGTACTACATTGCCGTCATCTGGGAAGACGACGTGTAGAAGGTGTGATTGCGGGAACC[CG]GGCAGAAAAGAGGTGCTCTTCCTCGGAGGCCGTGACTGGGCCGGCCAACATTTTTCCTCC	TGCCGTCATCTGGGAAGACGACGTGTAGAAGGTGTGATTGCGGGAACCCG	1	1	0.0199534	0	0	0	0	0	0	14	61118751
cg07095997	5.22811e-07	0.568034	0.639568	0.0715342	NM_017420	SIX4	Body	chr14:61188116-61190772	Island	NA	AGAAGCCAGCAGTGGAGCGTGGGGGAGTCCCAGGGAGCGTGCCCGGCTCGCGAGCGGAGG[CG]GCGGAGCAGCTGGCCTGCTCGCGGTGCCCCCTTGCCACCCTCTGCCCCGGCCCTGCGGAT	TGGAGCGTGGGGGAGTCCCAGGGAGCGTGCCCGGCTCGCGAGCGGAGGCG	0	1	0.0176729	0	0	0	0	0	0	14	61188431
cg15932013	2.03095e-08	0.567938	0.638329	0.0703913	NR_015410	FLJ22536	TSS200	chr6:21666655-21666862	Island	NA	GGGGGCGGGGAGGGAGGGGAGGGAGAGAGGAAGAAGGGGTGAGAGGGAGAAACCTGCCGC[CG]CTCGCCGCCTCTTTGTCTGCTCCGGGACTTGGAACAAAAGGGGGAACTCTGATGAACTCT	AGTTCCCCCTTTTGTTCCAAGTCCCGGAGCAGACAAAGAGGCGGCGAGCG	0	1	0.0291287	0	0	0	0	0	0	6	21666659
cg05452406	5.75078e-09	0.566743	0.645525	0.0787825	NM_004752	GCM2	Body	chr6:10881846-10882051	Island	NA	GTGTGTGTGTATGGTCCGTCCGCAGACTCTTCAAGAACTCGAATGCCATTCTCCCTCCTT[CG]GATGGACAGCGCCCCGCGTGCCCGCACACACCCGGTTCACTTACCTGAGGCATCTGCGGA	CGGATGGACAGCGCCCCGCGTGCCCGCACACACCCGGTTCACTTACCTGA	0	1	0.008086	0	0	0	0	0	5	6	10881891
cg21977377	1.30039e-08	0.566598	0.611667	0.045069	NM_002509	NKX2-2	Body	chr20:21485932-21496714	Island	Maturity onset diabetes of the young	ACGGGCACGGCCACCCGGCGCGGCGAGGGCAGGGGCGTCACCTCCATACCTTTCTCGGCC[CG]GGCGCGCTTCATCTTGTAGCGGTGGTTCTGGAACCAGATCTTGACCTGCGTGGGCGTGAG	CGGGCGCGCTTCATCTTGTAGCGGTGGTTCTGGAACCAGATCTTGACCTG	0	1	0.0100732	0	0	0	0	0	3	20	21492823
cg25032595	4.34342e-08	0.565837	0.611607	0.0457699	NM_006984	CLDN10	5UTR	chr13:96204691-96205496	Island	Cell adhesion molecules (CAMs)	GGAGGCGGGAGGCGGAGCCCCGGGGTTGGGAGTGCGGGGGTCGCGGCGCAGAGTGGGAGC[CG]GAGAGCGAGCGCGGCTGCAGCCGGCGGCATGGCTAGCACGGCTTCGGAGATCATCGCCTT	CGGCTCCCACTCTGCGCCGCGACCCCCGCACTCCCAACCCCGGGGCTCCG	0	1	0.0165472	0	0	0	0	0	0	13	96204978
cg25032595	4.34342e-08	0.565837	0.611607	0.0457699	NM_001160100	CLDN10	Body	chr13:96204691-96205496	Island	Cell adhesion molecules (CAMs)	GGAGGCGGGAGGCGGAGCCCCGGGGTTGGGAGTGCGGGGGTCGCGGCGCAGAGTGGGAGC[CG]GAGAGCGAGCGCGGCTGCAGCCGGCGGCATGGCTAGCACGGCTTCGGAGATCATCGCCTT	CGGCTCCCACTCTGCGCCGCGACCCCCGCACTCCCAACCCCGGGGCTCCG	0	1	0.0165472	0	0	0	0	0	0	13	96204978
cg25032595	4.34342e-08	0.565837	0.611607	0.0457699	NM_006984	CLDN10	1stExon	chr13:96204691-96205496	Island	Cell adhesion molecules (CAMs)	GGAGGCGGGAGGCGGAGCCCCGGGGTTGGGAGTGCGGGGGTCGCGGCGCAGAGTGGGAGC[CG]GAGAGCGAGCGCGGCTGCAGCCGGCGGCATGGCTAGCACGGCTTCGGAGATCATCGCCTT	CGGCTCCCACTCTGCGCCGCGACCCCCGCACTCCCAACCCCGGGGCTCCG	0	1	0.0165472	0	0	0	0	0	0	13	96204978
cg25032595	4.34342e-08	0.565837	0.611607	0.0457699	NM_182848	CLDN10	Body	chr13:96204691-96205496	Island	Cell adhesion molecules (CAMs)	GGAGGCGGGAGGCGGAGCCCCGGGGTTGGGAGTGCGGGGGTCGCGGCGCAGAGTGGGAGC[CG]GAGAGCGAGCGCGGCTGCAGCCGGCGGCATGGCTAGCACGGCTTCGGAGATCATCGCCTT	CGGCTCCCACTCTGCGCCGCGACCCCCGCACTCCCAACCCCGGGGCTCCG	0	1	0.0165472	0	0	0	0	0	0	13	96204978
cg14419975	8.6653e-06	0.564509	0.651204	0.0866952	0	0	0	chr1:91190489-91192804	S_Shelf	NA	ACTCTCCCTAGCCTGACCCGGTGAAAACAGATGCATAACATATTCATGCGCTGAGCACGC[CG]AGCAGCCCAGCGCGGAACTTTTTTTTTTTTCTTCTTCTTCTTCTTCTTTTAAATAAAGCG	CGGCGTGCTCAGCGCATGAATATGTTATGCATCTGTTTTCACCGGGTCAG	0	1	0.0124534	0	0	0	0	0	0	1	91196332
cg20501518	4.34342e-08	0.564379	0.721407	0.157028	NM_001163678	SHOX2	Body	chr3:157822973-157823836	N_Shore	NA	GCTGTTTGCAGTTCTTCCCAGCGCAGGATCCAGGCCAGCATGGGTGTTAAAAATCATTTC[CG]GAAGAGCCGGTCTGCAGAGAAATTAATACTTGCCCTGAGCTTGGAAATCAACAATCCCAG	TCTTCCCAGCGCAGGATCCAGGCCAGCATGGGTGTTAAAAATCATTTCCG	0	1	0.00821285	0	0	0	0	0	0	3	157821919
cg20501518	4.34342e-08	0.564379	0.721407	0.157028	NM_006884	SHOX2	Body	chr3:157822973-157823836	N_Shore	NA	GCTGTTTGCAGTTCTTCCCAGCGCAGGATCCAGGCCAGCATGGGTGTTAAAAATCATTTC[CG]GAAGAGCCGGTCTGCAGAGAAATTAATACTTGCCCTGAGCTTGGAAATCAACAATCCCAG	TCTTCCCAGCGCAGGATCCAGGCCAGCATGGGTGTTAAAAATCATTTCCG	0	1	0.00821285	0	0	0	0	0	0	3	157821919
cg20501518	4.34342e-08	0.564379	0.721407	0.157028	NM_003030	SHOX2	Body	chr3:157822973-157823836	N_Shore	NA	GCTGTTTGCAGTTCTTCCCAGCGCAGGATCCAGGCCAGCATGGGTGTTAAAAATCATTTC[CG]GAAGAGCCGGTCTGCAGAGAAATTAATACTTGCCCTGAGCTTGGAAATCAACAATCCCAG	TCTTCCCAGCGCAGGATCCAGGCCAGCATGGGTGTTAAAAATCATTTCCG	0	1	0.00821285	0	0	0	0	0	0	3	157821919
cg14625175	2.37691e-06	0.562736	0.650291	0.0875546	NM_018951	HOXA10	TSS200	chr7:27212416-27214396	Island	NA	CGAGCCAGAGTTTCCGCGCGACCACTCCCAGTTTGGTTTCGTAGGCGCGGGGCCGCTCTC[CG]AGGGCGCCCTCAGAGCCCGCGATTGATATAAATATGTAATCTGTATTGATGGGCCAGGAG	CAATACAGATTACATATTTATATCAATCGCGGGCTCTGAGGGCGCCCTCG	0	1	0.0122875	0	0	0	0	0	0	7	27214056
cg14625175	2.37691e-06	0.562736	0.650291	0.0875546	NM_153715	HOXA10	Body	chr7:27212416-27214396	Island	NA	CGAGCCAGAGTTTCCGCGCGACCACTCCCAGTTTGGTTTCGTAGGCGCGGGGCCGCTCTC[CG]AGGGCGCCCTCAGAGCCCGCGATTGATATAAATATGTAATCTGTATTGATGGGCCAGGAG	CAATACAGATTACATATTTATATCAATCGCGGGCTCTGAGGGCGCCCTCG	0	1	0.0122875	0	0	0	0	0	0	7	27214056
cg17975443	6.71434e-06	0.562692	0.688617	0.125925	NM_018488	TBX4	Body	chr17:59531723-59535254	Island	NA	TCTGGAAGAAGTTCCACGAGGCGGGCACCGAGATGATCATCACTAAGGCTGGCAGGTCAG[CG]CTGGGAGATTTACTTCCGGGGATGGCGGTGGGGAGCAAGGGGGGCCAGGGAGGTCCCTTA	TCCACGAGGCGGGCACCGAGATGATCATCACTAAGGCTGGCAGGTCAGCG	1	1	0.0054696	0	0	0	0	0	1	17	59534998
cg14649650	6.01073e-07	0.561213	0.619778	0.058565	NM_018027	FRMD4A	Body	chr10:13933482-13934184	Island	NA	CGCGCTGCTAGGTCGGGTGCTAGGCGGCCACCGCGCGCCACCGCCGCCGCCACCGCCCGC[CG]CCCGATCCTGGACAACAATGCGCGCCCCCGCCCCCCCAGAAAGCCAGGGACGCCCCCAGT	CCTGGCTTTCTGGGGGGGCGGGGGCGCGCATTGTTGTCCAGGATCGGGCG	0	1	0.00100395	0	0	0	0	0	0	10	13933996
cg00044796	3.78408e-08	0.560878	0.664954	0.104076	0	0	0	chr1:146552328-146552577	Island	NA	GGGAAATGCTCCTGCGGAAGCTGGAGCTCTGCGCGCTTGACCACTTCGGGGTGAAGCTTC[CG]TCCGCCCATCCTTCCTTCGAGGGGCCTTGGGGAGAGGAGAAATGCTCCAGGACGATGCCC	CGGAAGCTTCACCCCGAAGTGGTCAAGCGCGCAGAGCTCCAGCTTCCGCA	1	1	0.0095043	0	0	0	0	0	0	1	146552390
cg14118515	1.73858e-08	0.556185	0.724805	0.16862	NM_001080458	EVX2	TSS200	chr2:176949511-176949795	N_Shore	NA	GGTCAAAATGACCCATACATCCTTCCGATCCCGAGATGTCATTCATCAAAAAGTAGCGCC[CG]CTCGTCATTAAGGTACGAATGACGCTGTTCGAATAATCATTTATTGTAACAGGTTTATAA	TACAATAAATGATTATTCGAACAGCGTCATTCGTACCTTAATGACGAGCG	1	1	0.0410575	0	0	0	0	0	0	2	176948728
cg22876812	7.84203e-08	0.555297	0.701161	0.145865	0	0	0	chr2:71115927-71116412	Island	NA	CTCGAATGCCGGCCGAGCCCTCCACGCGCTCGGAACTTGGGCTTCCCGGTGCAGCCTCCC[CG]CGATCGCAATGCCCGCTGCCTTTCCCGAGCCCAGTCCGGAACCCGCCTCTCTCGGGGACC	AGGCGGGTTCCGGACTGGGCTCGGGAAAGGCAGCGGGCATTGCGATCGCG	0	1	0.0408251	0	0	0	0	0	0	2	71116188
cg09858188	4.34342e-08	0.554667	0.701475	0.146808	0	0	0	chr7:156810572-156814593	Island	NA	GGTTCCCATAGGCTGCCTCGCCCCGCGTTTTCCTAGCGGGGGATGGCGGCTCCCCGTGTC[CG]CATCGCTGCCGGGCCCTGCCACCCCAACCCCGGCCGCAGTGGCTGGAAGCCGTGGCCTTT	TTCCAGCCACTGCGGCCGGGGTTGGGGTGGCAGGGCCCGGCAGCGATGCG	0	1	0.0023999	0	0	0	0	0	0	7	156814480
cg25078444	2.78587e-08	0.554403	0.639971	0.0855675	NM_005249	FOXG1	TSS1500	chr14:29234889-29235908	Island	NA	CGCCGCAGCAGCACCCGGAGCCCCAGTCCCGGTTTCCCCGCGGTGCCGGAGCCCGGAGCT[CG]CCGCCGCCCAGGCCTCAGGAATCGAGTAAGTAACCCCTGTTTGGCCCCGCGCTCCTCTGC	CGCCGCCGCCCAGGCCTCAGGAATCGAGTAAGTAACCCCTGTTTGGCCCC	1	1	0.0317907	0	0	0	0	0	0	14	29235193
cg07475885	5.93035e-06	0.553954	0.645584	0.0916303	NM_001080824	C2orf89	Body	chr2:85107731-85108430	N_Shore	NA	TCGAGAACCACAGAAAATTCTGAGTGTAGGAAAACTGATCAGAGAAGGAAATATTCATCT[CG]AAAGAGGTCCAGCCTCGGAGACGCAAGACCTGTCCGCTATAGAGCTGTGTTGACTCGGGC	ACAGCTCTATAGCGGACAGGTCTTGCGTCTCCGAGGCTGGACCTCTTTCG	1	1	0.0131107	0	0	0	0	0	0	2	85107320
cg06546806	4.03044e-06	0.553294	0.683949	0.130655	0	0	0	chr2:237071794-237078762	Island	NA	CCGCCGCCAGCCCTCTCCTCCTCCTCGCCTCCTCCCTCCCTACCACCACCCGGACAAAGA[CG]TCTCGATCGCGTTTCCCCACTCCAGGCCGCAGTAATAGATCGCTCCGGCAGCAGGCGGTT	CGTCTCGATCGCGTTTCCCCACTCCAGGCCGCAGTAATAGATCGCTCCGG	0	1	0.0403362	0	0	0	0	0	0	2	237078704
cg05907933	5.22811e-07	0.552722	0.687562	0.13484	0	0	0	chr5:77268350-77268787	S_Shore	NA	GAGGATTAAAGCAGCAAGTAAATGAGGCGAGTGTGCAAAATGACTCCTTTCTGAACCAAA[CG]GCATGCTCCGTGCTGGGGAAATGAGATGCACATTTAAATCTCATCCATCCACCGCCTGCG	CGGCATGCTCCGTGCTGGGGAAATGAGATGCACATTTAAATCTCATCCAT	1	1	0.0114681	0	0	0	0	0	0	5	77268888
cg12347429	3.41158e-07	0.550203	0.682658	0.132454	NR_015410	FLJ22536	Body	chr6:21666655-21666862	Island	NA	GCCCCGACTTTCTCTGCTGTCAGGCCGGGAAAAAGTGTCCGAACGCCTCGTGGACTGCAG[CG]GGGGAAATGTCCCTTAAAAGTGCGACGAAGTGGGGAAGAAGGTGAGTGGGGACTGTTGTC	TCTGCTGTCAGGCCGGGAAAAAGTGTCCGAACGCCTCGTGGACTGCAGCG	0	1	0.0028232	0	0	0	0	0	0	6	21666834
cg07014673	4.5817e-06	0.549594	0.734934	0.18534	0	0	0	chr2:237071794-237078762	Island	NA	TCCTCCCTCCCTACCACCACCCGGACAAAGACGTCTCGATCGCGTTTCCCCACTCCAGGC[CG]CAGTAATAGATCGCTCCGGCAGCAGGCGGTTTGAAAGGAATTCATTAGGACGCTGCCTGG	CTAATGAATTCCTTTCAAACCGCCTGCTGCCGGAGCGATCTATTACTGCG	0	1	0.0210883	0	0	0	0	0	0	2	237078733
cg18103859	1.88964e-07	0.549517	0.770508	0.220991	0	0	0	chr14:61108954-61109786	S_Shore	NA	CCGTCCCTGTAGCTCGCTGGGCTCTTGAGCCCCTACCCACTAAGCCAAAAATTCGGGAAC[CG]GGAGCCAAACCCCTTGGCCTCTGAGAATTTAGGAAGCTTCGTTTTCAGCCAAGAGGTCAA	CGGGAGCCAAACCCCTTGGCCTCTGAGAATTTAGGAAGCTTCGTTTTCAG	0	1	0.00434765	0	0	0	0	0	0	14	61110002
cg05250768	2.03095e-08	0.54938	0.650366	0.100986	NR_029911	MIR196B	TSS200	chr7:27208871-27209616	Island	NA	CGCCCGCCGCCGCCGCCGCCTCCGCCGCTGCCGCCGCCGCCAAGGAGAGAACCCTGCCAT[CG]CGCCTGGCCCGGCCCAGCCCAGCCCCTAGGCAACCTGCGCCCGCCAGTGCAACAGAGTGC	CGCGCCTGGCCCGGCCCAGCCCAGCCCCTAGGCAACCTGCGCCCGCCAGT	0	1	-0.0162174	0	0	0	0	0	0	7	27209270
cg12749863	9.8244e-06	0.548775	0.586433	0.0376581	NR_001458	MIR155HG	Body	chr21:26934423-26934805	Island	NA	GAGCCGCCCGCAGAGCAAGCGCGGGGAACCAAGGAGACGCTCCTGGCACTGCAGGTACGC[CG]ACTTCAGTCTCGCGCTCCCGCCCGCCTTTCCTCTCTTGAACGTGGCAGGGACGCCGGGGG	CGGCGTACCTGCAGTGCCAGGAGCGTCTCCTTGGTTCCCCGCGCTTGCTC	0	1	0.0245026	1	1	0	1	0	0	21	26934576
cg08713212	3.53956e-06	0.548637	0.59721	0.0485735	0	0	0	chr1:162792176-162792574	Island	NA	GCTGGGCTGGGCCCGGGAGGCTGGCATCCCTGGGTGCTCCGGTGCGGTACTAGGGGGCGA[CG]GCTGAGCCGTGGGTGGAGCCGCTGGGTCAGTCTCGGATAGAAATAAACTGGGAAACTGCT	CCGGGAGGCTGGCATCCCTGGGTGCTCCGGTGCGGTACTAGGGGGCGACG	1	0	0.0288184	1	1	0	0	0	0	1	162792369
cg10418524	2.18887e-07	0.547514	0.658605	0.111091	NM_000523	HOXD13	TSS1500	chr2:176956504-176956707	Island	NA	TCTTTCTGCGGGTCGAAGAAGGACCCGCGGGAGCTGAGAGGCCCAGGTCGGAAGCACTCC[CG]GCTGGCCCAAGAGTAGAGGCGAAGAGCGTTGAGTAGGCATCCATGGACTTTTCTTTCTGG	TCGAAGAAGGACCCGCGGGAGCTGAGAGGCCCAGGTCGGAAGCACTCCCG	1	0	0.0317979	0	0	0	0	0	0	2	176956678
cg24496841	5.93035e-06	0.546603	0.700027	0.153424	0	0	0	chr7:19151966-19152347	Island	NA	GTGCTGGGGGCGGCGCACTCTTTACGACATATAAGCGGAAAATTCTGCAAAAGTGGCCCC[CG]GGGATCCCCGCCCGACCCCTGTCTGTCGCTAATGTGGGCCTGTCTCCGGAAATTCGAGGT	CGGGGGCCACTTTTGCAGAATTTTCCGCTTATATGTCGTAAAGAGTGCGC	1	0	0.0177049	1	1	0	0	0	0	7	19152017
cg09727277	4.34342e-08	0.545182	0.670324	0.125142	0	0	0	chr7:155258827-155261403	Island	NA	CTATGTTTATTACATTTTAATCCAACAGCATATAATCTAAGCTGCTCCCTCATGGAGAGC[CG]CGGCTGTGCCACCTGCCTGCTTTCGCCATGGAGACCGGAGTCAGGCCTGCAGGGAAGTCG	CATTTTAATCCAACAGCATATAATCTAAGCTGCTCCCTCATGGAGAGCCG	1	1	0.0149748	0	0	0	0	0	0	7	155258828
cg20034792	5.84135e-08	0.544982	0.606721	0.0617394	0	0	0	chr6:29521110-29521833	Island	NA	GTCCCACCTGACAGCCGTCTGCCTGTTCTACGGCTCGGCCATCTACACCTACCTGCAGCC[CG]CGCAGCGCTACAACCAGGCACGGGGCAAGTTCGTATCGCTCTTCTACACCGTGGTCACAC	CGCGCAGCGCTACAACCAGGCACGGGGCAAGTTCGTATCGCTCTTCTACA	0	1	0.00045955	0	0	0	0	0	0	6	29521781
cg25782847	7.84203e-08	0.544706	0.617182	0.0724756	NM_001100388	C11orf88	TSS200	chr11:111385337-111385712	Island	NA	CGAGGGCAGCCGGCAGGGGCTGGTACCAACTTGGCGGTTCTCGGAGGGGCGGGGCAGGGG[CG]GGGCGGGGGGAGGGGAGAGGACGCTTGCAGAAGCGTCCTCAGTTGCCATGGAAACGGGAC	GCAGGGGCTGGTACCAACTTGGCGGTTCTCGGAGGGGCGGGGCAGGGGCG	0	1	-0.129815	0	0	0	0	0	0	11	111385461
cg25782847	7.84203e-08	0.544706	0.617182	0.0724756	NM_207430	C11orf88	TSS200	chr11:111385337-111385712	Island	NA	CGAGGGCAGCCGGCAGGGGCTGGTACCAACTTGGCGGTTCTCGGAGGGGCGGGGCAGGGG[CG]GGGCGGGGGGAGGGGAGAGGACGCTTGCAGAAGCGTCCTCAGTTGCCATGGAAACGGGAC	GCAGGGGCTGGTACCAACTTGGCGGTTCTCGGAGGGGCGGGGCAGGGGCG	0	1	-0.129815	0	0	0	0	0	0	11	111385461
cg15963552	9.17702e-07	0.544608	0.658645	0.114037	NM_182909	FILIP1L	Body	chr3:99594969-99595215	N_Shore	NA	ACAGCAGTGCCCCTTGGTGGAGCGAAGTTGCTCTCCCGGGCTTACCTGAACTGCCTGCGC[CG]GGGCCGGGCGGGGGCCGGGCCGGGGCCGCTGTAGTGCCGCGCTGCGAGCCGACTGTGCGC	CTTGGTGGAGCGAAGTTGCTCTCCCGGGCTTACCTGAACTGCCTGCGCCG	1	0	0.0176099	0	0	0	0	0	0	3	99594931
cg15963552	9.17702e-07	0.544608	0.658645	0.114037	NR_031662	MIR548G	Body	chr3:99594969-99595215	N_Shore	NA	ACAGCAGTGCCCCTTGGTGGAGCGAAGTTGCTCTCCCGGGCTTACCTGAACTGCCTGCGC[CG]GGGCCGGGCGGGGGCCGGGCCGGGGCCGCTGTAGTGCCGCGCTGCGAGCCGACTGTGCGC	CTTGGTGGAGCGAAGTTGCTCTCCCGGGCTTACCTGAACTGCCTGCGCCG	1	0	0.0176099	0	0	0	0	0	0	3	99594931
cg15963552	9.17702e-07	0.544608	0.658645	0.114037	NM_032359	C3orf26	Body	chr3:99594969-99595215	N_Shore	NA	ACAGCAGTGCCCCTTGGTGGAGCGAAGTTGCTCTCCCGGGCTTACCTGAACTGCCTGCGC[CG]GGGCCGGGCGGGGGCCGGGCCGGGGCCGCTGTAGTGCCGCGCTGCGAGCCGACTGTGCGC	CTTGGTGGAGCGAAGTTGCTCTCCCGGGCTTACCTGAACTGCCTGCGCCG	1	0	0.0176099	0	0	0	0	0	0	3	99594931
cg15963552	9.17702e-07	0.544608	0.658645	0.114037	NM_014890	FILIP1L	1stExon	chr3:99594969-99595215	N_Shore	NA	ACAGCAGTGCCCCTTGGTGGAGCGAAGTTGCTCTCCCGGGCTTACCTGAACTGCCTGCGC[CG]GGGCCGGGCGGGGGCCGGGCCGGGGCCGCTGTAGTGCCGCGCTGCGAGCCGACTGTGCGC	CTTGGTGGAGCGAAGTTGCTCTCCCGGGCTTACCTGAACTGCCTGCGCCG	1	0	0.0176099	0	0	0	0	0	0	3	99594931
cg15963552	9.17702e-07	0.544608	0.658645	0.114037	NM_001042459	FILIP1L	Body	chr3:99594969-99595215	N_Shore	NA	ACAGCAGTGCCCCTTGGTGGAGCGAAGTTGCTCTCCCGGGCTTACCTGAACTGCCTGCGC[CG]GGGCCGGGCGGGGGCCGGGCCGGGGCCGCTGTAGTGCCGCGCTGCGAGCCGACTGTGCGC	CTTGGTGGAGCGAAGTTGCTCTCCCGGGCTTACCTGAACTGCCTGCGCCG	1	0	0.0176099	0	0	0	0	0	0	3	99594931
cg15963552	9.17702e-07	0.544608	0.658645	0.114037	NM_014890	FILIP1L	5UTR	chr3:99594969-99595215	N_Shore	NA	ACAGCAGTGCCCCTTGGTGGAGCGAAGTTGCTCTCCCGGGCTTACCTGAACTGCCTGCGC[CG]GGGCCGGGCGGGGGCCGGGCCGGGGCCGCTGTAGTGCCGCGCTGCGAGCCGACTGTGCGC	CTTGGTGGAGCGAAGTTGCTCTCCCGGGCTTACCTGAACTGCCTGCGCCG	1	0	0.0176099	0	0	0	0	0	0	3	99594931
cg22474464	4.32216e-09	0.542157	0.587232	0.0450753	NM_002509	NKX2-2	Body	chr20:21485932-21496714	Island	Maturity onset diabetes of the young	GGAACCAGATCTTGACCTGCGTGGGCGTGAGGCGGATGAGGCTGGCCAGGTGTTCGCGCT[CG]GGCGCCGACAGGTACCGCTGCTGCCGAAAGCGCCGCTCCAGCTCGTAGGTCTGCGCCTTG	TGACCTGCGTGGGCGTGAGGCGGATGAGGCTGGCCAGGTGTTCGCGCTCG	0	1	0.0211273	1	1	0	1	0	3	20	21492914
cg02282631	5.84135e-08	0.541513	0.757145	0.215632	0	0	0	chr5:42951076-42952410	S_Shore	NA	CCAGAGCTCTCAGGATCCTACAGAAGGGGCGGACAACTCTTCCCTTCCAAACTGGAAAGT[CG]GCCTAGGTTTCCGAGGATAATGAAAGGCACAGCGTTTTTTGACCTCGACTTCAGGCCTGA	CGGCCTAGGTTTCCGAGGATAATGAAAGGCACAGCGTTTTTTGACCTCGA	0	1	-0.0318366	0	0	0	0	0	0	5	42953543
cg07802350	6.79119e-08	0.540375	0.661613	0.121238	NM_000523	HOXD13	TSS1500	chr2:176956504-176956707	Island	NA	AGTGGGTGGTGACTGCAAAATGCGAGGCCGGTCGGCTGCTGGAGAGACACAGAAGTTTCA[CG]GTGGGAGGCTGAGTGGCTTTCTCCCCCGGCGCCGTTCTCAGGGTCTTTCTGCGGGTCGAA	CTGCAAAATGCGAGGCCGGTCGGCTGCTGGAGAGACACAGAAGTTTCACG	1	0	0.038594	0	0	0	0	0	0	2	176956573
cg18488157	1.88964e-07	0.538473	0.588379	0.0499061	0	0	0	chr6:29521110-29521833	Island	NA	GGCGTTGCTCAAGCTGGCCTGCGGAGGCGACGGAGACACTACCGAGAACCAGATGTTCGC[CG]CCCGCGTGGTCATCCTGCTGCTGCCGTTTGCCGTCATCCTGGCCTCCTACGGTGCCGTGG	CGCCCGCGTGGTCATCCTGCTGCTGCCGTTTGCCGTCATCCTGGCCTCCT	0	1	0.0322304	0	0	0	0	0	0	6	29521598
cg16399136	2.78587e-08	0.537894	0.589239	0.051345	0	0	0	chr1:151103685-151106100	Island	NA	TGGTCCTGAGCGCGCGGAGCTTGAGCGCGGCGGCGGCTTCTTGGGGGGTGGCTAAGCGTG[CG]TGTGACGCCGCGCACGCTCTCGTCCCCCGTCCCGCTCCTTAAGTAAGAGCCGGGGGCAGA	CGCACGCTTAGCCACCCCCCAAGAAGCCGCCGCCGCGCTCAAGCTCCGCG	1	1	0.0245985	0	0	0	0	0	0	1	151104003
cg09062550	2.78587e-08	0.537786	0.663153	0.125367	NM_002196	INSM1	3UTR	chr20:20344400-20350605	Island	NA	GTGCCCGTGCGCCCGGCCTGCTAGAGCGCGCCCTCCACCCCGGCCCCCGAACTGTGCCTT[CG]CTTGGAGACCCACAAAGAGAGTGCGCCCTGCACTCCCCGAACCCGAGTCCGCGCTGGGGG	CGCTTGGAGACCCACAAAGAGAGTGCGCCCTGCACTCCCCGAACCCGAGT	0	1	-0.0075124	0	0	0	0	0	0	20	20350481
cg09062550	2.78587e-08	0.537786	0.663153	0.125367	NM_002196	INSM1	1stExon	chr20:20344400-20350605	Island	NA	GTGCCCGTGCGCCCGGCCTGCTAGAGCGCGCCCTCCACCCCGGCCCCCGAACTGTGCCTT[CG]CTTGGAGACCCACAAAGAGAGTGCGCCCTGCACTCCCCGAACCCGAGTCCGCGCTGGGGG	CGCTTGGAGACCCACAAAGAGAGTGCGCCCTGCACTCCCCGAACCCGAGT	0	1	-0.0075124	0	0	0	0	0	0	20	20350481
cg05825244	2.54783e-07	0.537779	0.647854	0.110074	NM_001110514	EBF4	Body	chr20:2729997-2730797	Island	NA	GGCCTAGGGGCTGGGCCCTCCCCTCGCCGGTGCGGGACCTGCAGGCCTCCCCTCTCCCCT[CG]CAGCTCATCACGCCCCACGCCATCCGGGTGCAGACGCCCCCGCGGCACATCCCCGGGGTG	CGCAGCTCATCACGCCCCACGCCATCCGGGTGCAGACGCCCCCGCGGCAC	0	1	0.00570565	0	0	0	0	0	0	20	2730488
cg08364561	6.79119e-08	0.537667	0.649037	0.11137	0	0	0	chr11:31847132-31847958	N_Shore	NA	AGCAACCAAAATGCGCACGCCAGGCCCACGGAGGCCGATTGCCGACCAGCGTAGCCGGCC[CG]CAGCGCCAGAGAAGCCGCTCACTCCGGCGGAGTCTCTGCAAGAGAATCTGAGGCTGGGGA	GATTCTCTTGCAGAGACTCCGCCGGAGTGAGCGGCTTCTCTGGCGCTGCG	1	1	-0.0085208	0	0	0	0	0	0	11	31846844
cg18456523	5.22811e-07	0.536078	0.574208	0.0381302	0	0	0	chr5:54516267-54516919	Island	NA	CCTCTCCCGGGCCCCCACGGGTCCCGATGCTGGGCGGGGATGCACTGAACTGTTCAGTTC[CG]ACGTGCTGCAGTTCCCACACGCCCGCGCCCCACTTACATCCAGCACCGAGGCCAGGTGCC	CGGTGCTGGATGTAAGTGGGGCGCGGGCGTGTGGGAACTGCAGCACGTCG	0	0	0.0176045	0	0	0	0	0	0	5	54516805
cg13283952	2.03095e-08	0.535848	0.7913	0.255453	0	0	0	chr2:121411983-121412315	Island	NA	GTCCTAGCCCTGTACTGGGTCAGTGTCAGCATCCTTCCACGCGTGCTCTCTCTCTGCCAC[CG]CACACCCAAAGACCGCGCCTCTCGCTGCTCTCACCTGCGGGGCAGCGGAGGGCGCAGAGG	CCGCTGCCCCGCAGGTGAGAGCAGCGAGAGGCGCGGTCTTTGGGTGTGCG	0	1	0.00384055	0	0	0	0	0	0	2	121412005
cg16700924	3.78408e-08	0.535174	0.628642	0.093468	0	0	0	chr1:146552328-146552577	N_Shore	NA	CCCCAGCCCGTAGGAAAGACCTAGCCTCCTCTCCAGCACTTGTAGAGGGAGTCGGATGCA[CG]TCTCTTAACCACAGGAAGACAGAGACCCTGAGGCGGGAGCTTCCCTTGCTGCTTCTCTTG	CAAGGGAAGCTCCCGCCTCAGGGTCTCTGTCTTCCTGTGGTTAAGAGACG	0	1	-0.0987083	0	0	0	0	0	0	1	146552102
cg14315558	1.11484e-05	0.534316	0.623804	0.0894875	NR_001458	MIR155HG	Body	chr21:26934423-26934805	Island	NA	GCAGGGACGCCGGGGGACTTCGGTGCGAGGGTCACCGCCGGGTTAACTGGCGAGGCAAGG[CG]GGGGCAGCGCGCACGTGGCCGTGGAGCCCGGCCTGGTCCCGCGCGCGCCTGCGGGTGCCC	GGGGACTTCGGTGCGAGGGTCACCGCCGGGTTAACTGGCGAGGCAAGGCG	0	1	0.0158886	1	1	0	1	0	0	21	26934682
cg18558647	4.03044e-06	0.532019	0.621525	0.0895063	NM_207446	FAM174B	Body	chr15:93198374-93199181	Island	NA	GGGGCGCACCAGGGCACCTGTGCGTGCAGGTGGGGCGGGCGCGCGGCGACAGCAGGTTGG[CG]ATGCCGCCCTGTCGGCCGGCGGGGGAAGGAAGAGGGCGGGAGGGCCCACCTGAAGACGCG	CGCCAACCTGCTGTCGCCGCGCGCCCGCCCCACCTGCACGCACAGGTGCC	0	1	0.0196457	0	0	0	0	0	0	15	93198495
cg09799983	1.05561e-07	0.53175	0.735014	0.203264	NM_000104	CYP1B1	Body	chr2:38301276-38304518	Island	Steroid hormone biosynthesis	TGCCTCAAGAACTTGTCCAGGATGAAGTTGCTGAAGTTGCGGTTGAGCTGCTCGAATTCG[CG]GAAAACGGTGCGCACCGGGTTGGGGAAGTACTGCAGCCAGGGCATCACGTCCACCAGGCT	CGCGAATTCGAGCAGCTCAACCGCAACTTCAGCAACTTCATCCTGGACAA	0	1	0.0166382	0	0	0	0	0	1	2	38301756
cg08850461	1.30039e-08	0.531237	0.683093	0.151856	0	0	0	0	0	NA	TTTCACACGTACACACAAAATCTGGAGTCCGAGATAATAGGTGATGAGCCGTCCTGGGAA[CG]GTGTCGCAGGCTGAGGATGTCCAAGACCTGGCGAGTCTCGGGTCAGAGGAGCCGGAGGGG	ACACAAAATCTGGAGTCCGAGATAATAGGTGATGAGCCGTCCTGGGAACG	1	1	-0.0017545	0	0	0	0	0	0	5	87990082
cg02391713	2.0814e-06	0.531219	0.768644	0.237426	0	0	0	chr6:105400877-105401149	Island	NA	TTACCGCCAAGTGGTTTACCAAAACGCGGCGGAAGGAATCAGGACAGTTTGCCCGACGGG[CG]GGTCGGCGGCTTTCAGGCGGGAGAGATCTTGCCAGGGGCAGAGAGAGATCCCGAAAATCG	CGCCCGTCGGGCAAACTGTCCTGATTCCTTCCGCCGCGTTTTGGTAAACC	1	1	0.0110555	0	0	0	0	0	0	6	105400985
cg26476852	9.5321e-09	0.531096	0.668459	0.137363	NM_152739	HOXA9	1stExon	chr7:27203915-27206462	Island	NA	GCGGTTCAGGTTTAATGCCATAAGGCCGGCTGGAGGGCAAGCCCGCGAAGGAGAGCGCAC[CG]GGCGTGGGCTCCAGCCAGGAGCGCATGTACCTGCCGTCCGGCGCCGCCGCCGCCACGGGC	TAATGCCATAAGGCCGGCTGGAGGGCAAGCCCGCGAAGGAGAGCGCACCG	0	1	0.0167237	0	0	0	0	1	2	7	27204728
cg14861089	2.03095e-08	0.529023	0.610215	0.0811927	NM_005521	TLX1	Body	chr10:102893660-102895059	Island	NA	GGAGTTTCTCCCCTAGCTCAGGCCCCATGGGGTAGCGCGGGAGAGTCTGGGCGAAGTCGG[CG]GCGCCGAGACGGGCGGGCCTTGGGGCAGGAGGAAGGAATTGGAGTTTCCTCTTTTTCTGA	CTAGCTCAGGCCCCATGGGGTAGCGCGGGAGAGTCTGGGCGAAGTCGGCG	0	1	0.009991	0	0	0	0	0	0	10	102895043
cg17538572	6.91178e-09	0.52857	0.577328	0.0487582	NM_000783	CYP26A1	Body	chr10:94833272-94835256	Island	Retinol metabolism	GGGCTGCGAACCCCAACTGGCGGGCGACGGGGACTCCGAGCAGCAGCTTGTGGAGGCCTT[CG]AGGAAATGACCCGCAATCTCTTCTCGCTGCCCATCGACGTGCCCTTCAGCGGGCTGTACC	CCAACTGGCGGGCGACGGGGACTCCGAGCAGCAGCTTGTGGAGGCCTTCG	0	1	-0.0067825	0	0	0	0	0	0	10	94834763
cg17538572	6.91178e-09	0.52857	0.577328	0.0487582	NM_057157	CYP26A1	Body	chr10:94833272-94835256	Island	Retinol metabolism	GGGCTGCGAACCCCAACTGGCGGGCGACGGGGACTCCGAGCAGCAGCTTGTGGAGGCCTT[CG]AGGAAATGACCCGCAATCTCTTCTCGCTGCCCATCGACGTGCCCTTCAGCGGGCTGTACC	CCAACTGGCGGGCGACGGGGACTCCGAGCAGCAGCTTGTGGAGGCCTTCG	0	1	-0.0067825	0	0	0	0	0	0	10	94834763
cg00074145	3.94275e-07	0.528389	0.716303	0.187913	NM_004498	ONECUT1	Body	chr15:53076187-53077926	N_Shore	Maturity onset diabetes of the young	GTGCACGTGCACTCAGATACTCACACAAAGCCGCGTGGAGGGACGAAAAGATCAACCACC[CG]ATCGACGAGGATAGGTTTGATCTTTTCGATTACCTCAGTGTGCCAGTGTATATTCCCGGC	CACTGGCACACTGAGGTAATCGAAAAGATCAAACCTATCCTCGTCGATCG	0	1	-0.00835795	0	0	0	0	0	0	15	53075505
cg17239057	2.18887e-07	0.527215	0.748407	0.221191	0	0	0	0	0	NA	CTCCTCCACCCGCTCAGGAGGGGAAACAGGAGAGCCGGGAGCACAACAGCCTCGCGCGCC[CG]CCGCCGCCTCAGCCTTAGGGGAGGCCACTACGCCTCTGGTTACATTTCTTGATCATGGTA	GAAATGTAACCAGAGGCGTAGTGGCCTCCCCTAAGGCTGAGGCGGCGGCG	0	1	-0.0291138	0	0	0	0	0	0	1	224363575
cg00133595	9.17702e-07	0.526198	0.612285	0.0860867	NM_001008274	TRIM72	Body	chr16:31225956-31228264	Island	NA	TCTGGGCGGGACCTGACGCGTGGGTCCTTGGCGAGGAAGCGGGGTTGGGTCCCGAGATCA[CG]TACCAGCTCAGAGTGGCCCTCACGCAGCCCGCTGCAGCCGTGCGGCCTCCTCCAACATGC	CGTGATCTCGGGACCCAACCCCGCTTCCTCGCCAAGGACCCACGCGTCAG	0	1	0.00280055	0	0	0	0	0	0	16	31228059
cg00133595	9.17702e-07	0.526198	0.612285	0.0860867	NM_152901	PYDC1	3UTR	chr16:31225956-31228264	Island	NOD-like receptor signaling pathway	TCTGGGCGGGACCTGACGCGTGGGTCCTTGGCGAGGAAGCGGGGTTGGGTCCCGAGATCA[CG]TACCAGCTCAGAGTGGCCCTCACGCAGCCCGCTGCAGCCGTGCGGCCTCCTCCAACATGC	CGTGATCTCGGGACCCAACCCCGCTTCCTCGCCAAGGACCCACGCGTCAG	0	1	0.00280055	0	0	0	0	0	0	16	31228059
cg12668399	3.94275e-07	0.526121	0.621615	0.0954939	NM_139209	GRK7	Body	chr3:141516055-141516639	Island	Chemokine signaling pathway	CCTGCCACGGCAAACAAAACATGTACATTCTGATTCCCTCTTCTGTTTGGATTGTGCTGT[CG]ACTGGATCTGGTTTGTGATGAGCTGGGGGAAGAGGCATCCGCGGGCGATTTCTGGCTCGG	CGACAGCACAATCCAAACAGAAGAGGGAATCAGAATGTACATGTTTTGTT	0	1	-0.203724	0	0	0	0	0	0	3	141516458
cg09451457	9.5321e-09	0.525657	0.662502	0.136845	0	0	0	chr5:87437095-87437505	S_Shelf	NA	CCAGTTGGGTTTACACCTCTCGGTGGTACAATAGCCCGGAGCCCATGGGTATCCGCTAGT[CG]CTGACTCTGAAATGCGCCGGTCTGCGAGGTAATAATGACCGTTGCTTGCGGCTGTCAGGG	ACACCTCTCGGTGGTACAATAGCCCGGAGCCCATGGGTATCCGCTAGTCG	0	1	0.0219767	0	0	0	0	0	0	5	87440246
cg25740565	3.41158e-07	0.52486	0.738468	0.213607	NR_026830	FLJ32063	Body	chr2:200335497-200336413	N_Shore	NA	TCTTTACCCCCGACTCCCTGGAGCTTGGTCTCGGGATGCCAACTTGGGGCACGGAGGCGA[CG]GGCTGCTCCGAAGCTGGAGGGTTTCTGCTTGGGTCAGAGGGATCACGACCTCAGCAGAGC	ACTCCCTGGAGCTTGGTCTCGGGATGCCAACTTGGGGCACGGAGGCGACG	1	1	0.0266561	0	0	0	0	0	0	2	200335101
cg02287710	5.84135e-08	0.523256	0.650125	0.126869	NR_031649	MIR1247	TSS1500	chr14:102025989-102031567	Island	NA	CCCCCGAGAGCTGGCTGCGGGGCCCGGGCCCGCCCCCACCGGCCCCAGGCCCGGCCGCTC[CG]CCCTCCGCCCGCCTGCGCCCGCCCTCAGCCCAAGATTTCTAGGGCATTGGCCGCGCTGCT	CGCCCTCCGCCCGCCTGCGCCCGCCCTCAGCCCAAGATTTCTAGGGCATT	0	1	-0.0168662	0	0	0	0	0	0	14	102027660
cg02287710	5.84135e-08	0.523256	0.650125	0.126869	NM_001362	DIO3	TSS200	chr14:102025989-102031567	Island	NA	CCCCCGAGAGCTGGCTGCGGGGCCCGGGCCCGCCCCCACCGGCCCCAGGCCCGGCCGCTC[CG]CCCTCCGCCCGCCTGCGCCCGCCCTCAGCCCAAGATTTCTAGGGCATTGGCCGCGCTGCT	CGCCCTCCGCCCGCCTGCGCCCGCCCTCAGCCCAAGATTTCTAGGGCATT	0	1	-0.0168662	0	0	0	0	0	1	14	102027660
cg10884288	1.2094e-06	0.522895	0.712946	0.190051	NM_018059	RADIL	5UTR	chr7:4922707-4923576	N_Shore	NA	CAAGTCCCAGCGGCGAGTACAGGGAGTGAGGTCAGTGCTGCGCTGACGACATGGGTGGAG[CG]ACCTCTCTGCTCCAACAGGACAATGTGGAACCCATTATCATTTCCAGCAGGAGGGAAAAC	CGCTCCACCCATGTCGTCAGCGCAGCACTGACCTCACTCCCTGTACTCGC	1	0	0.0156197	0	0	0	0	0	0	7	4922196
cg22777062	8.01371e-05	0.522657	0.604039	0.0813815	NM_000411	HLCS	5UTR	chr21:38352856-38353274	Island	Biotin metabolism	GGCAGCGGAGGCATGGGAGCCGGAACCTACCGTGGCAAAGGGCCAGGTCGGGACGCCCCT[CG]GCGCAGCCCCAAATCCTGCCCGCGCCCCAGCCCCGCTCAGGCCGCGCCCCTGCCACCTCT	CGGCGCAGCCCCAAATCCTGCCCGCGCCCCAGCCCCGCTCAGGCCGCGCC	0	1	0.0182813	0	0	0	0	0	0	21	38353114
cg25577023	3.10793e-06	0.522502	0.6056	0.0830971	NM_030943	AMN	Body	chr14:103394397-103397070	Island	NA	ACTGTGGCGCGGGTGAGGCGGTCGGGCAGGGGCGGGGCTCTGGAAAGGCATGTTCAGGGG[CG]GGGACTGGAGGGAAGGCGCGTCGAGGGGGGCGAGGACCGGAGGGAGGGCGCCTCCGGGGG	CGCCCCTGAACATGCCTTTCCAGAGCCCCGCCCCTGCCCGACCGCCTCAC	0	1	0.0310372	0	0	0	0	0	0	14	103394899
cg19250799	7.6356e-06	0.522472	0.660218	0.137746	0	0	0	chr1:47909712-47911020	Island	NA	GACACGTACCAGCAGAGAACCTGTAGACAGGACAGAGGTTTCCAGCTCTAGTTTCGGGAA[CG]GATTTTTCCGCGGGCTAGTGGGCGCGGCGCGGCGCAGGGCGGAGCGGGCACCGCCTCCTT	CAGAGAACCTGTAGACAGGACAGAGGTTTCCAGCTCTAGTTTCGGGAACG	0	1	-0.0277999	1	0	0	0	0	0	1	47910456
cg13019491	9.02845e-08	0.522054	0.596946	0.074892	NM_007374	SIX6	Body	chr14:60975732-60978180	Island	NA	CCGTAGACTCCAGCAGCAGGTCCTGTCACAGGGTTCCGGGCGGGCACTACGGGCGGAGGG[CG]ACGGCACGCCAGAGGTGCTGGGCGTCGCCACCAGCCCGGCCGCCAGTCTATCCAGCAAGG	CGCCCTCCGCCCGTAGTGCCCGCCCGGAACCCTGTGACAGGACCTGCTGC	0	1	0.0314247	0	0	0	0	0	6	14	60977856
cg18675097	1.40753e-07	0.522001	0.740131	0.21813	NM_001007531	NKAPL	1stExon	chr6:28226979-28227483	Island	NA	CCGATTCTAGTGCGCCTGCGTGGCCGCGAATCACCAGCCAGCCTCTGGGTCTGTAGCAAC[CG]CCCAGCGTTGAGGCGCGGCTCATGCCCCCAGTATCCCGGTCCAGCTATTCCGAGGACATC	CGCCCAGCGTTGAGGCGCGGCTCATGCCCCCAGTATCCCGGTCCAGCTAT	0	1	0.0209163	0	0	0	0	0	0	6	28227127
cg18675097	1.40753e-07	0.522001	0.740131	0.21813	NM_001007531	NKAPL	5UTR	chr6:28226979-28227483	Island	NA	CCGATTCTAGTGCGCCTGCGTGGCCGCGAATCACCAGCCAGCCTCTGGGTCTGTAGCAAC[CG]CCCAGCGTTGAGGCGCGGCTCATGCCCCCAGTATCCCGGTCCAGCTATTCCGAGGACATC	CGCCCAGCGTTGAGGCGCGGCTCATGCCCCCAGTATCCCGGTCCAGCTAT	0	1	0.0209163	0	0	0	0	0	0	6	28227127
cg00794178	2.18887e-07	0.521884	0.570745	0.0488609	NM_015078	MCF2L2	Body	chr3:182896920-182897381	Island	NA	GTCGCCCCCGCAGGAGCCAGCCGGCCCGTGGACGCCCCAGCGCGCTCCTCCTCGGTGCTG[CG]GGTCGCCCTGCAATTCCGAGAAGAAAGTCAGAGACGCCGTGGCCCAAAGAGGCGCTTAGT	CGGGTCGCCCTGCAATTCCGAGAAGAAAGTCAGAGACGCCGTGGCCCAAA	0	1	0.0268121	0	0	0	0	0	0	3	182897283
cg07333191	4.34342e-08	0.521877	0.750766	0.228888	0	0	0	chr4:13526553-13526770	Island	NA	TGAGGTCCGCACTCGGCGCAGACTGAAGTGCTCCAGAACTAACCACCTCCGCAGACGCAA[CG]GAGCCAGGAGGGGCCTCAGGGGCCTCCAACCGCATGGCTCTTCCCAGCTTTCCCGGACAC	CGGAGCCAGGAGGGGCCTCAGGGGCCTCCAACCGCATGGCTCTTCCCAGC	0	1	0.0079123	0	0	0	0	0	0	4	13526769
cg26440289	9.17702e-07	0.520742	0.599912	0.0791703	NM_152628	SNX31	TSS200	chr8:101661671-101662022	Island	NA	CCCGGCGCCCGCTCTCGCCGGCCGGGGACATCTACAGGTGGGGCCGGGGCCGGGCCGCGC[CG]CCTCCCAGTCCCCGCCCCATCCAGCCCCGCCGCTCTGGTCCCGGGATAGGTGGCGCCTGG	TATCCCGGGACCAGAGCGGCGGGGCTGGATGGGGCGGGGACTGGGAGGCG	0	1	0.029318	0	0	0	0	0	0	8	101661921
cg22674613	4.5817e-06	0.519948	0.608605	0.0886574	NM_145026	SPATS1	TSS200	0	0	NA	GCCTCCATCCTGTACCAATGGCCAGAGAGCCGGGGGGTGACAGACAGGGGGGCCGGCAGC[CG]AGCCAGGCAGGACGCTGCGCGCCGCGTTACTGGAGCCGGTGTCCCGGCAACCCCGGAACG	CGGCTGCCGGCCCCCCTGTCTGTCACCCCCCGGCTCTCTGGCCATTGGTA	0	1	0.005846	0	0	0	0	0	0	6	44310331
cg26947626	1.05398e-06	0.519789	0.614174	0.0943848	0	0	0	chr8:72468560-72469561	Island	NA	GCTCTGCAGCGCGGGGGAGCGCAGGCTGGAGGCCGGGCCACTGAGGTGGCCCCGGCTGAG[CG]ACTGGCGTCGGTTTCTCCTCCTAGCGCTAGGCGGGAGTGGGACCCCGGGCCACAGCAAGA	CGCTCAGCCGGGGCCACCTCAGTGGCCCGGCCTCCAGCCTGCGCTCCCCC	1	0	0.00390955	0	0	0	0	0	0	8	72469430
cg13294849	7.84203e-08	0.519605	0.715176	0.195571	NR_004053	SOX2OT	Body	chr3:181444409-181445000	N_Shelf	NA	CCCGCGTTTAGAGTATGCCTACGGCGCCTACTAACGTCTAGACCTAGGAGAGGCGTCTCC[CG]CCCCTCGACCCACAGCCAGCCGCCACTTGATAGCTAACGCGTCTTCCGGCCGGTACACAC	CGCCCCTCGACCCACAGCCAGCCGCCACTTGATAGCTAACGCGTCTTCCG	1	0	0.00138225	0	0	0	0	0	0	3	181441571
cg24146685	3.94275e-07	0.519556	0.590666	0.0711098	NM_178176	MOGAT3	TSS1500	chr7:100845050-100845726	Island	Glycerolipid metabolism	GAACAGAGTTCAGGGCTGGCGCGGTGGCCAAAGGCCAGTCTGGGTGGCCCCAACCCGGGA[CG]GGGAGGGAGCGGGCCCTGGGCCAGGATCGCGGGGCGGAGGCCGGGGCTCACCTACGGTGC	GGGCTGGCGCGGTGGCCAAAGGCCAGTCTGGGTGGCCCCAACCCGGGACG	0	1	0.0224427	1	0	0	0	0	0	7	100845372
cg09765089	1.30039e-08	0.519384	0.62275	0.103366	0	0	0	chr7:27291119-27292197	Island	NA	CTCGCGCAGGCAGCGGGCGCGTGTGGCCCGGGCTGGGCAAGCCGAGGAACAGCGAGCCCC[CG]GACGCTGACTGCAGGACGTCCCAGTTTGTGCCCGGGTCTCCGTCCCTCCCCGTACGGGGC	GAGGGACGGAGACCCGGGCACAAACTGGGACGTCCTGCAGTCAGCGTCCG	0	1	-0.0491528	0	0	0	0	0	0	7	27291346
cg08901901	3.94275e-07	0.518631	0.624738	0.106107	0	0	0	0	0	NA	GTCCCCGCTGCCCCGCTTCAAGCCTAGCGCATGGCTCCTCCCCGTGCCTTGAAGATGCCA[CG]GGGCTGAGCCACCTTGCACAAAAAGATTTGGAACCCACACCTTCTTAGAATCAAGGCCTG	CGGGGCTGAGCCACCTTGCACAAAAAGATTTGGAACCCACACCTTCTTAG	1	0	-0.283371	0	0	0	0	0	0	1	160951907
cg23693289	1.11484e-05	0.518384	0.598275	0.0798902	NM_004103	PTK2B	5UTR	chr8:27183090-27183390	Island	Calcium signaling pathway	TCAGAGGAGGAGGGAGAATCTAACCTGTCAGCCCTTTTACTCAGCCACAGCCTCCGGAGC[CG]TTGCACACCTACCTGCCCGGCCGACTTACCTGTACTTGCCGCCGTCCCGGCTCACCTGGC	GGGACGGCGGCAAGTACAGGTAAGTCGGCCGGGCAGGTAGGTGTGCAACG	0	1	-0.0037758	0	0	0	0	0	0	8	27183097
cg23693289	1.11484e-05	0.518384	0.598275	0.0798902	NM_173176	PTK2B	1stExon	chr8:27183090-27183390	Island	Calcium signaling pathway	TCAGAGGAGGAGGGAGAATCTAACCTGTCAGCCCTTTTACTCAGCCACAGCCTCCGGAGC[CG]TTGCACACCTACCTGCCCGGCCGACTTACCTGTACTTGCCGCCGTCCCGGCTCACCTGGC	GGGACGGCGGCAAGTACAGGTAAGTCGGCCGGGCAGGTAGGTGTGCAACG	0	1	-0.0037758	0	0	0	0	0	0	8	27183097
cg23693289	1.11484e-05	0.518384	0.598275	0.0798902	NM_173175	PTK2B	1stExon	chr8:27183090-27183390	Island	Calcium signaling pathway	TCAGAGGAGGAGGGAGAATCTAACCTGTCAGCCCTTTTACTCAGCCACAGCCTCCGGAGC[CG]TTGCACACCTACCTGCCCGGCCGACTTACCTGTACTTGCCGCCGTCCCGGCTCACCTGGC	GGGACGGCGGCAAGTACAGGTAAGTCGGCCGGGCAGGTAGGTGTGCAACG	0	1	-0.0037758	0	0	0	0	0	0	8	27183097
cg23693289	1.11484e-05	0.518384	0.598275	0.0798902	NM_173176	PTK2B	5UTR	chr8:27183090-27183390	Island	Calcium signaling pathway	TCAGAGGAGGAGGGAGAATCTAACCTGTCAGCCCTTTTACTCAGCCACAGCCTCCGGAGC[CG]TTGCACACCTACCTGCCCGGCCGACTTACCTGTACTTGCCGCCGTCCCGGCTCACCTGGC	GGGACGGCGGCAAGTACAGGTAAGTCGGCCGGGCAGGTAGGTGTGCAACG	0	1	-0.0037758	0	0	0	0	0	0	8	27183097
cg23693289	1.11484e-05	0.518384	0.598275	0.0798902	NM_173175	PTK2B	5UTR	chr8:27183090-27183390	Island	Calcium signaling pathway	TCAGAGGAGGAGGGAGAATCTAACCTGTCAGCCCTTTTACTCAGCCACAGCCTCCGGAGC[CG]TTGCACACCTACCTGCCCGGCCGACTTACCTGTACTTGCCGCCGTCCCGGCTCACCTGGC	GGGACGGCGGCAAGTACAGGTAAGTCGGCCGGGCAGGTAGGTGTGCAACG	0	1	-0.0037758	0	0	0	0	0	0	8	27183097
cg23693289	1.11484e-05	0.518384	0.598275	0.0798902	NM_173174	PTK2B	5UTR	chr8:27183090-27183390	Island	Calcium signaling pathway	TCAGAGGAGGAGGGAGAATCTAACCTGTCAGCCCTTTTACTCAGCCACAGCCTCCGGAGC[CG]TTGCACACCTACCTGCCCGGCCGACTTACCTGTACTTGCCGCCGTCCCGGCTCACCTGGC	GGGACGGCGGCAAGTACAGGTAAGTCGGCCGGGCAGGTAGGTGTGCAACG	0	1	-0.0037758	0	0	0	0	0	0	8	27183097
cg14595003	2.0814e-06	0.516647	0.748506	0.231858	NM_007117	TRH	5UTR	chr3:129693127-129694841	Island	NA	CATTAGAAATAGAATCTTAGCTTTGCAAATAGACTTTGAGCTTTAGAACCTGAATCTTAG[CG]ATAGAAATGGGATCTTCGCGTTGGAATGAGGACGTCGGCCACGGAGCTTGGAGTTAGAAC	CGCTAAGATTCAGGTTCTAAAGCTCAAAGTCTATTTGCAAAGCTAAGATT	1	0	0.0508592	0	0	0	0	0	6	3	129694156
cg14780632	1.21529e-07	0.516173	0.631203	0.11503	NM_033036	GAL3ST3	1stExon	chr11:65816404-65816665	Island	NA	GCCGGCCACTGCAGTACTCACACCGCACGCCTGGGCTCTGCCTCTGGCCCGGGTTGGGGG[CG]GCCGCCGCTATCTCTGGACCCTTGTCTCGAAATCCGCACGGGGTCCGAGGGTGCCCGGGG	CGGCCGCCGCTATCTCTGGACCCTTGTCTCGAAATCCGCACGGGGTCCGA	0	1	0.0222102	0	0	0	0	0	4	11	65816521
cg14780632	1.21529e-07	0.516173	0.631203	0.11503	NM_033036	GAL3ST3	5UTR	chr11:65816404-65816665	Island	NA	GCCGGCCACTGCAGTACTCACACCGCACGCCTGGGCTCTGCCTCTGGCCCGGGTTGGGGG[CG]GCCGCCGCTATCTCTGGACCCTTGTCTCGAAATCCGCACGGGGTCCGAGGGTGCCCGGGG	CGGCCGCCGCTATCTCTGGACCCTTGTCTCGAAATCCGCACGGGGTCCGA	0	1	0.0222102	0	0	0	0	0	4	11	65816521
cg05385513	5.84135e-08	0.516065	0.687519	0.171454	NM_004105	EFEMP1	TSS200	chr2:56150340-56151180	Island	NA	GCGGGCGGCCTGGCCCGGCAGGGAGATGAGGTCCCCTTTCTTAACAGCAAGCTAACGCGG[CG]GTCCCCTGGAGCTGCTCAGCGTCCCAGCTTCTAACCAGCTCCTATGGAATCCAGGTGCGG	TCCATAGGAGCTGGTTAGAAGCTGGGACGCTGAGCAGCTCCAGGGGACCG	1	0	-0.139569	0	0	0	0	0	1	2	56150478
cg05385513	5.84135e-08	0.516065	0.687519	0.171454	NM_001039349	EFEMP1	5UTR	chr2:56150340-56151180	Island	NA	GCGGGCGGCCTGGCCCGGCAGGGAGATGAGGTCCCCTTTCTTAACAGCAAGCTAACGCGG[CG]GTCCCCTGGAGCTGCTCAGCGTCCCAGCTTCTAACCAGCTCCTATGGAATCCAGGTGCGG	TCCATAGGAGCTGGTTAGAAGCTGGGACGCTGAGCAGCTCCAGGGGACCG	1	0	-0.139569	0	0	0	0	0	1	2	56150478
cg05385513	5.84135e-08	0.516065	0.687519	0.171454	NM_001039348	EFEMP1	5UTR	chr2:56150340-56151180	Island	NA	GCGGGCGGCCTGGCCCGGCAGGGAGATGAGGTCCCCTTTCTTAACAGCAAGCTAACGCGG[CG]GTCCCCTGGAGCTGCTCAGCGTCCCAGCTTCTAACCAGCTCCTATGGAATCCAGGTGCGG	TCCATAGGAGCTGGTTAGAAGCTGGGACGCTGAGCAGCTCCAGGGGACCG	1	0	-0.139569	0	0	0	0	0	1	2	56150478
cg04913979	2.39439e-08	0.515839	0.657025	0.141186	NM_001163678	SHOX2	Body	chr3:157822973-157823836	N_Shore	NA	GCAGAGAAATTAATACTTGCCCTGAGCTTGGAAATCAACAATCCCAGGAACTGCGCCCGC[CG]GGGGTTCAGACCTGAACCTCGCCGTCAGGCGCGCTGGCGAACCTGTAGTTCGGGCCTGTA	CGGCGGGCGCAGTTCCTGGGATTGTTGATTTCCAAGCTCAGGGCAAGTAT	1	1	0.0353645	0	0	0	0	0	0	3	157821994
cg04913979	2.39439e-08	0.515839	0.657025	0.141186	NM_003030	SHOX2	Body	chr3:157822973-157823836	N_Shore	NA	GCAGAGAAATTAATACTTGCCCTGAGCTTGGAAATCAACAATCCCAGGAACTGCGCCCGC[CG]GGGGTTCAGACCTGAACCTCGCCGTCAGGCGCGCTGGCGAACCTGTAGTTCGGGCCTGTA	CGGCGGGCGCAGTTCCTGGGATTGTTGATTTCCAAGCTCAGGGCAAGTAT	1	1	0.0353645	0	0	0	0	0	0	3	157821994
cg04913979	2.39439e-08	0.515839	0.657025	0.141186	NM_006884	SHOX2	Body	chr3:157822973-157823836	N_Shore	NA	GCAGAGAAATTAATACTTGCCCTGAGCTTGGAAATCAACAATCCCAGGAACTGCGCCCGC[CG]GGGGTTCAGACCTGAACCTCGCCGTCAGGCGCGCTGGCGAACCTGTAGTTCGGGCCTGTA	CGGCGGGCGCAGTTCCTGGGATTGTTGATTTCCAAGCTCAGGGCAAGTAT	1	1	0.0353645	0	0	0	0	0	0	3	157821994
cg12600174	1.58545e-06	0.514916	0.612696	0.0977804	NM_152739	HOXA9	TSS200	chr7:27203915-27206462	Island	NA	TACAGTCACCTAATAAGTTGCCGGCGCCCGCGCCCCCATTGGCCGTGCGCGTCACGTGCC[CG]TCCAGCAGAACAATAACGCGTAAATCACTCCGCACGCTATTAATGGTCCGATGTTTTGCA	GACCATTAATAGCGTGCGGAGTGATTTACGCGTTATTGTTCTGCTGGACG	1	0	0.0475884	0	0	0	0	1	2	7	27205230
cg18835582	1.05561e-07	0.514822	0.623621	0.1088	0	0	0	chr7:155258827-155261403	N_Shore	NA	GAAGCGGGGCCTCTGGGCTGGGCCTCTGCCCTGCCAGGAAGCGGTCTGGGGGCTGCCCCT[CG]GGATTTTCAGAACCCTGGAAGGAGAGAGCTGGGGTCTCACCGCGGAGACTCCCGAGTTCT	CTGGGCTGGGCCTCTGCCCTGCCAGGAAGCGGTCTGGGGGCTGCCCCTCG	1	0	-0.110423	0	0	0	0	0	0	7	155258315
cg07810726	3.41158e-07	0.514689	0.617456	0.102767	NM_024007	EBF1	Body	chr5:158526133-158526431	N_Shore	NA	CGTCTCGCCGCAGCAGCCACCCTCCAGGAACCCCTCAAGCTCTGGCCAACTGCGAGTGCC[CG]GCCTTGGGAAGCCACATCCCCCCACCACCAAAAAGCATGTGGAGAAGGGTCCGAGGGCGG	CCTTCTCCACATGCTTTTTGGTGGTGGGGGGATGTGGCTTCCCAAGGCCG	1	0	0.0206993	0	0	0	0	0	0	5	158524649
[truncated: 8,033 more rows]

## Sheet: S6
Table S6: Genes with differential hypermethylation in metastases compared to primary tumors
[truncated: 281 more rows]

## Sheet: S7
Table S7: Genes with differential hypomethylation in primary tumors compared to nevi
[truncated: 193 more rows]

## Sheet: S8
Table S8: Genes with differential hypomethylation in metastases compared to nevi
[truncated: 7,787 more rows]

## Sheet: S9
Table S9: Genes with differential hypomethylation in metastases compared to primary tumors
[truncated: 1,126 more rows]

[truncated: 15 more sheets: S10, S11, S12, S13, S14, S15, S16, S17, S18, S19, S20, S21, S22, S23, S24]
